# Supplementary material for: Dissection of gene expression datasets into clinically relevant interaction signatures via high-dimensional correlation maximization
Source: Nat Commun. 2019 Nov 28;10:5417. doi: 10.1038/s41467-019-12713-5 (PMC6883077; doi:10.1038/s41467-019-12713-5)
Supplement: Supplementary file 4 — Supplementary Data 1 [file 41467_2019_12713_MOESM4_ESM.xlsx]

## Sheet: detection cohort, gene space
Supplementary Data 1: Gene axes, gene correlations, p-values and gene strengths of all 105 signatures detected in GSE31312 by SDCM. (All genes with nonzero weight in the respective signature are exported on transcript cluster resolution based on Affymetrix GeneChip® HG U133 Plus 2.0 probesets. Sort by gene strengths |u^g> or correlations |r^g> of a signature to display top correlated or top anti-…
Affymetrix probeset ID	gene name	k=001, |b^g_l\hat> (signature gene axis)	k=001, |r^g> (correlations with the signature's sample axis for M_(k-1))	k=001, |p^g> (p values for correlations)	k=001, |u^g> (gene strengths for genes in M_(k-1))	k=001, |w^g> (signature focus)	k=002, |b^g_l\hat> (signature gene axis)	k=002, |r^g> (correlations with the signature's sample axis for M_(k-1))	k=002, |p^g> (p values for correlations)	k=002, |u^g> (gene strengths for genes in M_(k-1))	k=002, |w^g> (signature focus)	k=003, |b^g_l\hat> (signature gene axis)	k=003, |r^g> (correlations with the signature's sample axis for M_(k-1))	k=003, |p^g> (p values for correlations)	k=003, |u^g> (gene strengths for genes in M_(k-1))	k=003, |w^g> (signature focus)	k=004, |b^g_l\hat> (signature gene axis)	k=004, |r^g> (correlations with the signature's sample axis for M_(k-1))	k=004, |p^g> (p values for correlations)	k=004, |u^g> (gene strengths for genes in M_(k-1))	k=004, |w^g> (signature focus)	k=005, |b^g_l\hat> (signature gene axis)	k=005, |r^g> (correlations with the signature's sample axis for M_(k-1))	k=005, |p^g> (p values for correlations)	k=005, |u^g> (gene strengths for genes in M_(k-1))	k=005, |w^g> (signature focus)	k=006, |b^g_l\hat> (signature gene axis)	k=006, |r^g> (correlations with the signature's sample axis for M_(k-1))	k=006, |p^g> (p values for correlations)	k=006, |u^g> (gene strengths for genes in M_(k-1))	k=006, |w^g> (signature focus)	k=007, |b^g_l\hat> (signature gene axis)	k=007, |r^g> (correlations with the signature's sample axis for M_(k-1))	k=007, |p^g> (p values for correlations)	k=007, |u^g> (gene strengths for genes in M_(k-1))	k=007, |w^g> (signature focus)	k=008, |b^g_l\hat> (signature gene axis)	k=008, |r^g> (correlations with the signature's sample axis for M_(k-1))	k=008, |p^g> (p values for correlations)	k=008, |u^g> (gene strengths for genes in M_(k-1))	k=008, |w^g> (signature focus)	k=009, |b^g_l\hat> (signature gene axis)	k=009, |r^g> (correlations with the signature's sample axis for M_(k-1))	k=009, |p^g> (p values for correlations)	k=009, |u^g> (gene strengths for genes in M_(k-1))	k=009, |w^g> (signature focus)	k=010, |b^g_l\hat> (signature gene axis)	k=010, |r^g> (correlations with the signature's sample axis for M_(k-1))	k=010, |p^g> (p values for correlations)
1007.s.at	DDR1											0.351602	0.402028	1.25962e-13	0.190129	0.820854						0.579722	0.71545	7.18455e-10	0.67609	1																					0.0616855	0.345487	0.00400241
1053.at	RFC2																0.0982355	0.135394	0.00566266	0.0575913	0.295414	-0.0254147	-0.394227	0.00430814	-0.144727	0.81044
117.at	HSPA6																-0.415319	-0.305435	1.42125e-10	-0.228656	0.674035																										0.321314	0.516993	6.73291e-06
121.at	PAX8	-0.0892534	-0.248791	5.85425e-07	-0.209695	0.533657											-0.0889738	-0.294687	8.75047e-10	-0.217763	0.650316																0.0859323	0.415573	1.71413e-18	0.186544	0.955995						-0.0381184	-0.341931	0.00483291
1255.g.at	GUCA1A																																														-0.141077	-0.449124	0.000127305
1294.at	UBA7	0.32473	0.391647	7.31821e-16	0.278347	0.840084																0.109179	0.312651	0.019642	0.168843	0.623094
1316.at	THRA																					0.00731252	0.257333	0.0690591	-0.0213003	0.462449
1320.at	PTPN21																					0.02248	0.437794	0.00135511	0.0809858	0.905349						0.0123453	0.311078	3.22673e-11	0.0880386	0.685878
1405.i.at	CCL5	0.848835	0.478327	7.18422e-24	0.580468	1											-0.163642	-0.116542	0.0165468	-0.0794154	0.248744											-0.225365	-0.265211	1.69901e-08	-0.267577	0.584747	-0.69215	-0.388992	2.88215e-16	-0.470232	0.894847
1431.at	CYP2E1																																														-0.0155068	-0.483416	3.73603e-05
1438.at	EPHB3																																				0.0270371	0.247009	4.2748e-07	0.0805118	0.568225						-0.026662	-0.496081	2.15899e-05
1487.at	ESRRA																					0.0524043	0.496027	0.000222977	0.349344	1																					-0.0314117	-0.226936	0.0661243
1494.f.at	CYP2A6																-0.146779	-0.224371	3.78532e-06	-0.0990598	0.495138	0.0223161	0.272235	0.0539355	0.115294	0.505253											0.0449754	0.249746	3.15137e-07	0.0940133	0.574522						-0.0121013	-0.271138	0.0272233
1552256.a.at	SCARB1																0.0536996	0.20181	2.92743e-05	0.0769939	0.445328
1552257.a.at	TTLL12																					0.0345009	0.24302	0.0865907	0.249064	0.420433																					-0.138493	-0.446358	0.000141708
1552258.at	LINC00152	0.172916	0.25254	3.90047e-07	0.166226	0.541698																-0.0420847	-0.408169	0.00302468	-0.282139	0.841264
1552261.at	WFDC2																-0.0422111	-0.221753	4.93564e-06	-0.0611082	0.48936	0.0276471	0.341526	0.0144422	0.202668	0.687878																					-0.00804796	-0.353978	0.00345479
1552263.at	MAPK1	0.291624	0.266637	7.98869e-08	0.233054	0.571937																-0.279806	-0.393826	0.00282201	-0.319617	0.812033																					-0.157891	-0.409621	0.000540955
1552264.a.at	MAPK1	0.193379	0.304242	7.28541e-10	0.311454	0.6526											0.0834196	0.143942	0.00302236	0.121691	0.315734
1552266.at	ADAM32																-0.0421055	-0.101303	0.0388429	-0.00560893	0.206526
1552269.at	SPATA17																-0.121791	-0.218554	6.79661e-06	-0.105707	0.482299	-0.0192137	-0.364771	0.00867525	-0.0501913	0.743321
1552271.at	PRR22	-0.105389	-0.249964	5.15935e-07	-0.171758	0.536173											-0.194686	-0.177317	0.000277413	-0.110991	0.391087	0.0358756	0.411314	0.00278688	0.24452	0.848151
1552272.a.at	PRR22																					-0.0123998	-0.243983	0.0853108	-0.0938597	0.423283
1552274.at	PXK																0.764492	0.564933	5.40832e-37	0.539479	1	-0.305486	-0.444671	0.000638692	-0.340301	0.920889																					0.0847407	0.213791	0.0808151
1552275.s.at	PXK																1.08231	0.593241	1.60586e-41	0.801624	1	-0.182224	-0.258445	0.0557964	-0.239509	0.477776						-0.195603	-0.341794	1.82395e-13	-0.25263	0.753601											0.32304	0.529876	3.57783e-06
1552276.a.at	VPS18																																				0.0617473	0.280795	7.68681e-09	0.0995753	0.645947	0.156777	0.33476	3.21138e-08	0.131433	0.734062	-0.0216279	-0.27902	0.0228976
1552277.a.at	MSANTD3																					0.201106	0.290959	0.0304994	-0.12623	0.567089											-0.293179	-0.35401	1.48897e-13	-0.282904	0.814373	0.265112	0.30922	3.2934e-07	0.0795059	0.678056
1552278.a.at	SLC46A1																-0.11903	-0.249581	2.49072e-07	-0.0792882	0.550775	0.0515834	0.466653	0.000576656	0.373412	0.966533
1552279.a.at	SLC46A1
1552280.at	TIMD4																					-0.207193	-0.449984	0.0005394	-0.252224	0.932079																					-0.0891514	-0.402728	0.000684147
1552281.at	SLC39A5																-0.10661	-0.139081	0.00447233	-0.100074	0.304185	-0.0354509	-0.36174	0.00929079	-0.186758	0.736228											0.0944929	0.247092	4.23541e-07	0.121397	0.568417						-0.0127214	-0.379807	0.00160897
1552283.s.at	ZDHHC11																					0.338813	0.409666	0.00182028	0.35862	0.846391																					0.145969	0.313756	0.00935988
1552286.at	ATP6V1E2																															0.138734	0.300625	1.29522e-10	0.151904	0.662829
1552287.s.at	AFG3L1P	0.101791	0.283175	1.10265e-08	0.459611	0.60741											0.399526	0.338502	8.7075e-13	0.367321	0.747007											0.19992	0.391641	1.56671e-17	0.259736	0.863506
1552288.at	CILP2																-0.0914659	-0.105498	0.0314079	-0.0765657	0.218419											0.0410224	0.28513	1.38741e-09	0.130788	0.628666											-0.0224508	-0.32321	0.00794164
1552289.a.at	CILP2																-0.12488	-0.178588	0.000250241	-0.0457054	0.393912																										-0.00398485	0.252811	0.0399956
1552291.at	PIGX																0.0895325	0.0922347	0.0581808	0.181615	0.180548																-0.188912	-0.221978	5.66495e-06	-0.194364	0.510637						-0.00153723	-0.208515	0.0887729
1552293.at	TMEM196																-0.169729	-0.259104	8.22652e-08	-0.118189	0.571791
1552295.a.at	SLC39A13																																				0.0383701	0.21915	7.79294e-06	0.104095	0.504131						0.00125473	0.234051	0.057851
1552296.at	BEST4
1552299.at	AKD1																0.399138	0.219949	5.0253e-06	0.259392	0.48538
1552301.a.at	CORO6																-0.179226	-0.109411	0.0256041	-0.0643025	0.229244																										0.077466	0.722432	6.57754e-12
1552302.at	TMEM106A	0.381585	0.299857	1.30618e-09	0.460646	0.643194																										0.477971	0.371021	9.18223e-16	0.435893	0.818043
1552303.a.at	TMEM106A																															0.0325385	0.291869	5.41546e-10	0.127278	0.643524											0.00826331	0.301396	0.0136553
1552304.at	ALG10
1552306.at	ALG10																0.328816	0.282491	3.41496e-09	0.176227	0.623403	-0.213238	-0.413034	0.00165369	-0.208102	0.853634
1552307.a.at	TTC39C	0.370366	0.273282	3.66248e-08	0.247536	0.58619																															-0.400065	-0.404333	1.45633e-17	-0.340792	0.930138
1552309.a.at	NEXN	0.375886	0.257599	2.23162e-07	0.331401	0.55255	0.477765	0.412614	1.10364e-17	0.444914	0.862974						-0.0534607	-0.102924	0.0344306	-0.0217742	0.211762	0.344579	0.346296	0.00932169	0.300248	0.704753																					0.618569	0.721978	4.22665e-12
1552310.at	C15orf40																0.175195	0.192534	6.79968e-05	0.160738	0.424826																-0.287737	-0.404302	1.4655e-17	-0.279106	0.930066						-0.109911	-0.424372	0.000321711
1552311.a.at	RAX2	-0.158131	-0.293504	2.99154e-09	-0.220821	0.629567											-0.125136	-0.244392	4.47062e-07	-0.18892	0.539324	0.0247854	0.281803	0.0457243	0.138657	0.53213											0.112961	0.430874	6.69287e-20	0.217963	0.991193						-0.0195471	-0.374679	0.00188189
1552312.a.at	MFAP3																																														0.0551781	0.222717	0.0686488
1552314.a.at	EYA3																0.0778203	0.220198	5.76926e-06	0.0688151	0.485929	-0.0265815	-0.28582	0.0425959	-0.131719	0.54326
1552315.at	GIMAP1																-0.086125	-0.154321	0.00158922	0.000788465	0.339475
1552316.a.at	GIMAP1	1.27925	0.737042	1.53404e-68	1.04179	1											-0.114771	-0.155517	0.00134242	-0.199083	0.342274	-0.32991	-0.481025	0.00018994	-0.400161	0.997073						-0.375991	-0.480007	1.15856e-26	-0.450398	1
1552318.at	GIMAP1	0.420295	0.350723	8.03692e-13	0.17601	0.752302											-0.471221	-0.340911	5.86062e-13	-0.316388	0.752324	-0.223757	-0.424062	0.0011993	-0.264681	0.877224						-0.331407	-0.403981	1.19089e-18	-0.281101	0.890713	0.258026	0.319977	3.23068e-11	0.312202	0.736082						-0.137322	-0.214372	0.079975
1552319.a.at	KLK8																-0.118935	-0.104846	0.0324769	-0.0239409	0.21659
1552320.a.at	CCDC65
1552321.a.at	CCDC65																																														0.0138621	-0.307563	0.0117612
1552322.at	FAM122C																																														-0.0360634	-0.378904	0.00165428
1552323.s.at	FAM122C																0.348937	0.239495	6.3267e-07	0.243993	0.528517																-0.171554	-0.264967	5.11059e-08	-0.188246	0.609538						-0.18708	-0.401224	0.00071963
1552325.at	CCDC11																															0.149061	0.293212	3.80562e-10	0.147817	0.646486											-0.0785417	-0.215949	0.0777282
1552326.a.at	CCDC11																															0.00629939	0.265003	1.9911e-08	0.115019	0.58429											-0.03831	-0.486053	3.33883e-05
1552327.at	ARMCX4																-0.0793562	-0.124271	0.0111631	-0.0643596	0.268153
1552329.at	RBBP6																0.454677	0.336391	1.22837e-12	0.356503	0.742348																-0.347427	-0.349937	2.93586e-13	-0.285871	0.805004						-0.0731262	-0.318273	0.00833744
1552330.at	CENPBD1																-0.171181	-0.199086	4.30478e-05	-0.0644142	0.439306
1552332.at	TRIOBP																					0.0324027	0.294592	0.0363715	0.0815973	0.567237
1552334.at	TRIOBP																0.304125	0.232124	1.41223e-06	0.230472	0.51225	0.202966	0.367866	0.00553829	0.187492	0.754379																					0.142459	0.278543	0.0217897
1552335.at	CATSPER1																-0.225064	-0.319261	2.57235e-11	-0.161329	0.704546																										0.0216591	0.279909	0.0224488
1552337.s.at	HOXD4																0.041127	-0.185407	0.000142231	-0.0451942	0.40904																0.0475943	0.318733	4.22595e-11	0.13101	0.733221						-0.0183859	-0.446101	0.000166742
1552338.at	GSC																					-0.0236862	-0.411045	0.00280654	-0.128027	0.847564
1552340.at	SP7																-0.117436	-0.303297	2.63958e-10	-0.135228	0.669317																										-0.0273336	-0.435663	0.000245889
1552343.s.at	PDE7A																0.692745	0.41136	1.10188e-18	0.403028	0.907791																0.347053	0.357897	7.71717e-14	0.333285	0.823315
1552344.s.at	CNOT7																0.0860616	0.218048	7.14636e-06	0.136176	0.481182
1552347.at	CRYZL1																																														-0.0142095	-0.373379	0.0019574
1552348.at	PRSS33																					-0.136974	-0.275096	0.0412837	-0.118134	0.524311																					-0.13065	-0.367883	0.00208194
1552349.a.at	PRSS33																																				0.0288988	0.224256	4.70239e-06	0.0943371	0.515879						-0.0344124	-0.535602	3.36585e-06
1552354.at	C19orf26																-0.212156	-0.28965	1.73227e-09	-0.142999	0.6392																										-0.000383884	-0.270179	0.0277935
1552355.s.at	C19orf26																																														-0.0124593	-0.408814	0.000631705
1552359.at	MCMDC2
1552360.a.at	TIRAP	0.0773162	0.24118	1.30906e-06	0.157588	0.517331
1552362.a.at	LEAP2																0.152153	0.199753	4.05243e-05	0.11867	0.44078	0.015145	0.308955	0.0278108	0.194918	0.605509
1552364.s.at	MSI2																0.395815	0.264581	3.36828e-08	0.333702	0.583879																-0.202407	-0.243986	5.67596e-07	-0.177582	0.561272
1552365.at	SCIN																-0.475037	-0.439621	2.14566e-21	-0.285023	0.970158	0.0918165	0.53502	5.48815e-05	0.559811	1											-0.0599779	-0.246861	4.34553e-07	-0.137144	0.567884
1552367.a.at	SCIN																-0.11147	-0.168113	0.000573156	-0.0708087	0.370567	0.0474978	0.318936	0.0229115	0.190512	0.631387
1552368.at	CTCFL																0.103501	0.147698	0.00233699	0.0871002	0.324418
1552370.at	C4orf33																					0.396176	0.464473	0.000335495	0.42897	0.962482											-0.236481	-0.264073	5.68784e-08	-0.19775	0.60748						0.126397	0.280657	0.0207693
1552372.at	C4orf33																-0.0388211	-0.268632	2.59615e-08	-0.101618	0.592818																										0.0178152	0.286401	0.0193907
1552373.s.at	C4orf33																-0.175218	-0.287002	2.46713e-09	-0.128224	0.633357
1552375.at	ZNF333																					-0.122252	-0.240964	0.0752166	-0.0736734	0.427323																					-0.0912605	-0.367785	0.00208809
1552377.s.at	FAM18B2																					0.236852	0.411276	0.00173885	0.226946	0.849857											0.157911	0.307958	1.8501e-10	0.184484	0.708435						-0.0888183	-0.253559	0.0374453
1552378.s.at	RDH10	0.509479	0.335339	8.70723e-12	0.264933	0.719302											-0.140761	-0.21663	7.01698e-06	-0.0615679	0.478054	0.409084	0.548688	1.33587e-05	0.521102	1
1552379.at	RDH10																-0.245344	-0.315544	4.47954e-11	-0.127032	0.696343
1552381.at	SRSF12																-0.152412	-0.123979	0.0113562	-0.0457252	0.267419
1552383.at	FAM71A																															0.227239	0.482834	5.3153e-27	0.322337	1	0.156244	0.624376	1.51111e-45	0.32279	1
1552384.a.at	FAM71A																-0.143371	-0.240998	6.50844e-07	-0.104506	0.531834	0.024065	0.31979	0.0225283	0.216601	0.633575
1552386.at	GAPT																0.392679	0.214952	8.2915e-06	0.258582	0.474348
1552388.at	FLJ30901																-0.172822	-0.215613	9.08225e-06	-0.142685	0.475808	0.0301633	0.343256	0.0139217	0.232913	0.692094											0.123837	0.454862	2.94016e-22	0.197422	1
1552389.at	C8orf47																																														-0.034216	-0.289114	0.018222
1552390.a.at	C8orf47																					0.30732	0.531516	2.76654e-05	0.33393	1																					-0.105238	-0.359559	0.00266879
1552391.at	C1orf65																					-0.0293279	-0.309267	0.0276453	-0.104682	0.606328																					-0.0202014	-0.357931	0.0030858
1552393.at	ENTHD1																-0.136018	-0.238661	8.40244e-07	-0.0839343	0.526676	-0.0122724	-0.251974	0.075259	-0.0285883	0.446807
1552394.a.at	ENTHD1																-0.174769	-0.19912	4.29136e-05	-0.0842996	0.439382																										0.00333346	-0.236475	0.0552326
1552395.at	TSSK3
1552396.at	WFDC6																-0.108523	-0.240637	6.7712e-07	-0.11815	0.531038
1552398.a.at	CLEC12A	0.535691	0.369997	3.36253e-14	0.158262	0.793644											-0.230066	-0.242276	4.64124e-07	-0.0908702	0.534654	-0.151241	-0.393666	0.00283427	-0.195173	0.811682
1552399.a.at	BRF1																					-0.123833	-0.281704	0.0364614	-0.181165	0.54232						0.31157	0.420696	3.04598e-20	0.313472	0.927567
1552400.a.at	C15orf27
1552401.a.at	BACH1																0.186216	0.1457	0.00268157	0.0979108	0.319809																										-0.161157	-0.555039	9.62763e-07
1552402.at	CALML6																-0.175025	-0.100835	0.0397587	-0.0720635	0.20518																										-0.0191006	-0.344897	0.00445482
1552405.at	NLRP5
1552408.at	ODF4																-0.0671978	-0.119272	0.0149036	-0.0415627	0.255422																										-0.0210308	-0.336745	0.00556242
1552409.a.at	ODF4																-0.024853	-0.104917	0.0323584	-0.013055	0.21679	-0.0222965	-0.374578	0.00691966	-0.0272952	0.76601																					-0.0101804	-0.30774	0.0117102
1552410.at	CLEC4F																					-0.0103035	-0.282106	0.0454822	-0.150358	0.532972																					-0.0294682	-0.411562	0.000575598
1552411.at	DEFB106A																-0.171329	-0.212149	1.27156e-05	-0.15246	0.468158																										-0.0231784	-0.3158	0.0095887
1552412.a.at	DEFB106A																-0.22112	-0.34645	3.50666e-13	-0.133848	0.764547
1552414.at	WFDC9																-0.0973476	-0.1334	0.00641863	-0.0784649	0.290621	-0.0184958	-0.307629	0.0285232	-0.133671	0.602027											0.0328956	0.25084	2.7872e-07	0.126003	0.577037						-0.0410408	-0.595194	1.25268e-07
1552415.a.at	WFDC9																-0.127052	-0.22765	2.70273e-06	-0.0660642	0.502375	0.0327516	0.42684	0.00183887	0.174425	0.881842																					-0.0223912	-0.224799	0.0687875
1552417.a.at	NEDD1																0.307552	0.270303	1.65062e-08	0.193693	0.596506																-0.245234	-0.387347	3.93325e-16	-0.228205	0.891064						0.087135	0.401352	0.000809986
1552418.at	TTLL10																-0.0103842	-0.157607	0.00125553	-0.00892267	0.346935																					0.10994	0.306341	4.78107e-07	0.102421	0.671742
1552419.s.at	TTLL10	-0.076822	-0.266679	7.94992e-08	-0.175653	0.572028											-0.0947165	-0.248428	2.83945e-07	-0.100887	0.548232	0.0145288	0.256484	0.0700131	0.0325763	0.45998																					-0.0127028	-0.328582	0.00690769
1552421.a.at	CALR3	-0.0726071	-0.259468	1.81031e-07	-0.129996	0.556558											-0.173386	-0.249242	2.58878e-07	-0.0961337	0.550027	0.0190455	0.294326	0.0365489	0.0991259	0.566515											0.06863	0.277131	1.22136e-08	0.110798	0.637519						-0.0140188	-0.229337	0.0632327
1552422.at	C10orf25																-0.135171	-0.216798	8.08464e-06	-0.0509521	0.478424	-0.014419	-0.308598	0.0280011	-0.104451	0.604573
1552423.at	ETV3																0.126868	0.208629	1.77972e-05	0.15751	0.460386	0.0433912	0.362608	0.00911062	0.306574	0.738265											-0.00380518	0.221614	6.11608e-06	0.106852	0.509801						0.0444795	0.4291	0.00031193
1552424.at	KLHL10																-0.182229	-0.376672	1.76908e-15	-0.190227	0.83124																										-0.030206	-0.278155	0.0233421
1552425.a.at	KLHL10																					-0.0163769	-0.310453	0.0270241	-0.105079	0.60943
1552426.a.at	TM2D3	0.264804	0.334314	1.01569e-11	0.528978	0.717105											0.172314	0.107146	0.0276483	0.173094	0.223557																										0.0965479	0.274094	0.0240776
1552427.at	ZNF485																																														-0.00634202	-0.294942	0.0159139
1552430.at	WDR17																-0.0998805	-0.175734	0.000315101	-0.0331471	0.387567																										-0.0347358	-0.586701	2.08531e-07
1552432.at	MFSD6L	-0.146726	-0.372836	2.06875e-14	-0.2841	0.799733											-0.160004	-0.228857	2.38435e-06	-0.140346	0.505041	-0.0169862	-0.290077	0.0394749	-0.157712	0.55495											0.0941369	0.372556	6.70231e-15	0.16786	0.857037						-0.033339	-0.529771	4.49407e-06
1552436.a.at	CDH23																																														-0.0408127	-0.2536	0.0374136
1552438.a.at	ANKAR																-0.119615	-0.282336	4.5597e-09	-0.110623	0.623061	-0.00488008	-0.267216	0.058697	-0.0491009	0.490959
1552439.s.at	MEGF11																-0.177206	-0.264856	4.12278e-08	-0.14048	0.584485
1552440.at	GPR182																																														-0.120967	-0.372374	0.00181585
1552445.a.at	ESX1																-0.178637	-0.380089	9.38509e-16	-0.142306	0.838783
1552448.a.at	C8orf12	-0.210689	-0.2666	8.02359e-08	-0.130425	0.571857											0.0372685	0.0934343	0.0549743	0.0748487	0.184144	-0.174883	-0.443052	0.00067207	-0.160009	0.917475
1552449.a.at	SCGB1C1
1552450.a.at	DNAJC5G																-0.158309	-0.225474	3.38147e-06	-0.0557813	0.497574																										-0.0148648	-0.43241	0.000276832
1552452.at	WDR88																-0.132535	-0.131527	0.00721013	-0.0814513	0.286084
1552453.a.at	WDR88																-0.0827192	-0.127325	0.00931093	-0.0226522	0.275774
1552455.at	PRUNE2																-0.0932826	-0.121524	0.0131005	-0.0317358	0.261198	0.0634119	0.610358	2.11077e-06	0.354079	1																					-0.00829253	0.3727	0.00199784
1552456.a.at	MBD3L2																-0.12339	-0.142037	0.00368653	-0.0401448	0.311141																										-0.0240707	-0.406322	0.000686824
1552457.a.at	ADAMTSL1																-0.137684	-0.194355	6.56964e-05	-0.139444	0.428847
1552458.at	MBD3L1																-0.119903	-0.153259	0.00171343	-0.0352404	0.337054
1552459.a.at	MBD3L1	-0.094087	-0.253625	3.46367e-07	-0.168497	0.544026											-0.164414	-0.168489	0.000556811	-0.0484206	0.371408																0.044558	0.21921	7.7477e-06	0.0986096	0.504268
1552461.at	FAM46D	-0.100371	-0.287878	6.12762e-09	-0.152819	0.6175											-0.119909	-0.189812	9.76669e-05	-0.0391083	0.418797
1552463.at	SERPINB11											0.250411	0.447129	1.37867e-16	0.0331447	0.912942	-0.0580907	-0.149537	0.00222195	-0.013566	0.328534
1552466.x.at	LINC00161	0.194372	0.347264	1.38905e-12	0.198152	0.744883
1552467.at	DSCR10	-0.144526	-0.316419	1.36729e-10	-0.167114	0.67872											0.0257322	-0.0944024	0.0542957	-0.0613475	0.186319																0.07067	0.337307	2.49245e-12	0.158475	0.775949						-0.0238149	-0.488848	2.96078e-05
1552468.a.at	DSCR10	-0.13476	-0.254254	3.23231e-07	-0.191918	0.545376																															0.041661	0.235578	1.46961e-06	0.0912175	0.541929						-0.00600471	-0.321754	0.00824407
1552470.a.at	ABHD11																					-0.0255243	-0.329402	0.0185755	-0.147378	0.657907
1552472.a.at	ACAP2	0.206419	0.29575	2.23703e-09	0.548328	0.634384											0.397598	0.288989	1.42823e-09	0.297842	0.637742											0.283552	0.477719	2.16596e-26	0.303115	1											0.20143	0.421323	0.000358897
1552473.at	GAMT	-0.248811	-0.369374	3.73845e-14	-0.266852	0.792308											-0.200823	-0.31961	1.72641e-11	-0.240357	0.705316	-0.0203073	-0.267906	0.0580234	-0.206976	0.492931											0.141356	0.545261	5.06709e-33	0.281345	1						-0.033295	-0.277579	0.0236419
1552474.a.at	GAMT	-0.177399	-0.425937	9.30914e-19	-0.267865	0.913636											-0.0952508	-0.314688	5.08408e-11	-0.162234	0.694454																0.103605	0.490818	3.69056e-26	0.184778	1
1552476.s.at	PLCD3																-0.146472	-0.245176	4.09593e-07	-0.117145	0.541054																										0.0176904	0.241315	0.0502924
1552477.a.at	IRF6																-0.0806519	-0.107855	0.0277906	-0.0102492	0.22497	0.0235799	0.342312	0.0142037	0.20925	0.689795																					-0.0314843	-0.392411	0.00108294
1552478.a.at	IRF6											0.385666	0.477114	5.79511e-19	0.208683	0.974165	-0.222677	-0.308852	1.1928e-10	-0.171081	0.681575	0.0513921	0.498744	0.000203323	0.336345	1						0.0652169	0.299828	1.72595e-10	0.12394	0.661073
1552480.s.at	PTPRC	0.475112	0.48208	2.85227e-24	0.651342	1											0.358474	0.261965	4.64131e-08	0.254356	0.578105	-0.41431	-0.503445	8.38046e-05	-0.486138	1											-0.174211	-0.230292	2.43914e-06	-0.194793	0.529768
1552481.s.at	MAN1A2																					0.0248032	0.275983	0.0505875	0.101629	0.515841																					0.0031644	0.240046	0.0515519
1552482.at	RAPH1																					0.219909	0.313464	0.0193094	0.204059	0.625137											0.198206	0.223811	4.71738e-06	0.162884	0.514855						0.156501	0.290287	0.0166192
1552484.at	SMCR8																					0.0162164	0.382021	0.0058019	0.120978	0.782991
1552485.at	LACTB	0.578534	0.3997	1.63716e-16	0.344516	0.857358
1552486.s.at	LACTB	0.713113	0.549756	1.98762e-32	0.451621	1											-0.267942	-0.110361	0.0232861	-0.105421	0.232334	0.191229	0.26254	0.0518926	0.157633	0.489367											-0.194509	-0.231422	2.16989e-06	-0.172347	0.532367
1552487.a.at	BNC1	-0.105171	-0.296278	2.08857e-09	-0.192849	0.635517						0.147757	0.368975	2.14192e-11	0.000442994	0.753369	-0.0900183	-0.310404	9.52405e-11	-0.119534	0.685002
1552489.s.at	MPP4																-0.11628	-0.213326	1.1348e-05	-0.0946346	0.470759	-0.0123261	-0.247013	0.0813831	-0.0858665	0.432227																					-0.0212134	-0.360929	0.00282976
1552490.at	LACE1																-0.0333904	-0.109394	0.0256272	-0.0984223	0.229197
1552491.at	IDI2																-0.0921234	-0.141954	0.00370678	-0.0100572	0.310947	0.0225045	0.24793	0.080222	0.292439	0.43493
1552493.s.at	CYP11B1
1552494.at	TAF8																-0.120522	-0.104963	0.0322819	0.0179632	0.21692
1552496.a.at	COBL																					0.0421637	0.311791	0.026337	0.296863	0.612922
1552497.a.at	SLAMF6	0.274354	0.250837	4.69453e-07	0.320109	0.538045											0.131759	0.155183	0.0013753	0.133034	0.341517	-0.538185	-0.569243	5.29219e-06	-0.674355	1																					0.0136125	-0.244627	0.0449404
1552498.at	ZSCAN20																-0.101557	-0.263627	4.78522e-08	-0.15323	0.581773
1552499.a.at	ZSCAN20
1552501.a.at	GPBAR1																-0.543586	-0.509265	2.91585e-29	-0.347959	1	0.0292657	0.31502	0.0247393	0.0820107	0.621304						-0.0606815	-0.268302	1.30588e-08	-0.125981	0.591563
1552502.s.at	RHBDL2
1552503.at	FRAS1																					-0.015727	-0.34885	0.0123478	-0.0828375	0.705619																					-0.0336594	-0.686814	1.71418e-10
1552504.a.at	BRSK1																-0.590299	-0.416273	3.88214e-19	-0.444394	0.918633											-0.206118	-0.424526	1.27688e-20	-0.335845	0.936012
1552506.at	CRB2	-0.0362492	-0.267565	7.1733e-08	-0.194475	0.573928											-0.0544418	-0.142833	0.00349746	-0.0987086	0.313004																										0.00344433	-0.40533	0.000709966
1552507.at	KCNE4																-0.180895	-0.239733	7.47558e-07	-0.0897516	0.529043	0.043802	0.338888	0.0152674	0.289485	0.681423
1552508.at	KCNE4																-0.111235	-0.189448	0.00010078	-0.0952782	0.417991
1552509.a.at	CD300LG																-0.0530075	-0.132788	0.00666854	-0.0226643	0.289141	-0.0119572	-0.34113	0.0145633	-0.0900004	0.686913											0.0334221	0.224959	4.38203e-06	0.0830334	0.517498
1552510.at	SLC34A3																-0.199425	-0.188342	0.000110829	-0.0513505	0.415541																0.0601747	0.234567	1.63447e-06	0.0804469	0.539602						-0.0289364	-0.399288	0.000866786
1552511.a.at	CPA6
1552514.at	WBP2NL																-0.0660334	-0.112059	0.0222241	-0.0319559	0.236423	-0.0211311	-0.44763	0.00102124	-0.116601	0.926309
1552515.at	HIPK1																-0.0871183	-0.114186	0.0197954	-0.0278737	0.242109	0.0459229	0.386179	0.00524883	0.170769	0.792395
1552516.a.at	HIPK1	0.256928	0.305931	5.80261e-10	0.210548	0.656224																																									0.0570032	0.276667	0.0227309
1552518.s.at	MTBP																0.0397664	0.14858	0.00237331	0.0546158	0.326332
1552519.at	ACVR1C																-0.163178	-0.29393	9.70462e-10	-0.163878	0.648646
1552520.at	TMEM74																					-0.0220019	-0.379353	0.00618288	-0.0899731	0.776928																					0.0165607	-0.262716	0.0325854
1552521.a.at	TMEM74																-0.191365	-0.2873	2.37114e-09	-0.0955627	0.634016	-0.00308937	-0.295028	0.0360831	-0.0548869	0.568416																					0.00485761	0.300606	0.0139161
1552522.at	TIGD4																-0.0129069	-0.151645	0.00191919	-0.0322849	0.333367	0.0196155	0.274177	0.0521786	0.143408	0.510751
1552523.a.at	TIGD4																-0.052719	-0.131656	0.00715286	0.0060199	0.286398																										-0.0233212	-0.534766	3.50945e-06
1552524.at	ART5																-0.0948732	-0.215077	9.57105e-06	-0.0787913	0.474624	0.0270863	0.374914	0.00686538	0.0997638	0.766782																					-0.00860471	-0.292738	0.0167556
1552526.at	FAM71C																-0.103141	-0.142752	0.00351639	-0.0341998	0.312813	-0.0194194	-0.357286	0.0102633	-0.131455	0.725737																					-0.0167685	-0.321479	0.00830234
1552528.at	C21orf67																																				0.0986238	0.413544	2.60338e-18	0.195132	0.951326
1552531.a.at	NLRP11																0.134254	0.174525	0.000312776	0.0587706	0.384901	-0.200538	-0.314882	0.0187401	-0.232196	0.628695																					0.204946	0.248289	0.0417303
1552532.a.at	ATP6V1C2																0.202601	0.216076	7.41592e-06	0.0849336	0.47683	-0.10153	-0.257408	0.0568225	-0.105992	0.474824																					-0.185237	-0.714444	8.89213e-12
1552535.at	CLDN19	-0.13432	-0.341387	3.46618e-12	-0.208521	0.732276											-0.161906	-0.259421	7.92291e-08	-0.151921	0.57249																0.0706096	0.272749	2.10639e-08	0.134752	0.627438
1552536.at	VTI1A
1552538.a.at	KIF6																-0.124572	-0.185648	0.000139365	-0.0994892	0.409574																0.079689	0.253138	2.14915e-07	0.117569	0.582325
1552540.s.at	IQCD	-0.242009	-0.403244	8.36159e-17	-0.380429	0.864959
1552541.at	TAGAP
1552542.s.at	TAGAP																0.34918	0.227764	2.24291e-06	0.258354	0.502629	-0.206966	-0.383774	0.00368737	-0.201952	0.789933											-0.28135	-0.223589	4.82328e-06	-0.21333	0.514346						-0.156163	-0.332955	0.00565666
1552543.a.at	STON2																-0.190629	-0.202091	3.27396e-05	-0.0893925	0.445946																										0.0280959	0.297101	0.0151251
1552544.at	SERPINA12																-0.146553	-0.298368	5.26753e-10	-0.110376	0.65844
1552546.a.at	LETM2																0.150054	0.103632	0.0345496	0.0563031	0.213166	-0.0256198	-0.471486	0.000496069	-0.185448	0.976701																					0.0429571	0.499119	1.88674e-05
1552548.at	BSND	-0.0949933	-0.266595	8.02782e-08	-0.347638	0.571847											-0.151452	-0.321035	1.96884e-11	-0.167249	0.70846
1552549.a.at	BSND																					-0.0239779	-0.275925	0.0506376	-0.100093	0.515679											0.112702	0.321173	2.94568e-11	0.168129	0.738834
1552552.s.at	CLEC4C																					-0.100884	-0.245724	0.0694636	-0.129672	0.441202
1552553.a.at	NLRC4																-0.157287	-0.247513	3.14964e-07	-0.11334	0.546211
1552554.a.at	NLRC4																-0.22251	-0.273216	1.46647e-08	-0.116062	0.602934	-0.0151209	-0.273134	0.0531164	-0.169521	0.5078																					0.0376336	0.218353	0.0773432
1552555.at	PRSS36	-0.10167	-0.293794	2.88172e-09	-0.269677	0.630189											-0.156053	-0.208707	1.7666e-05	-0.108918	0.460559																										-0.0210683	-0.469089	6.77257e-05
1552557.a.at	ZDHHC15																-0.0579152	-0.129278	0.00827501	-0.0285124	0.280589																										-0.022545	-0.529062	4.65309e-06
1552558.a.at	RAI1																-0.134973	-0.18418	0.000157687	-0.0894461	0.40632	-0.0228725	-0.345209	0.0133537	-0.120336	0.696834											0.123095	0.369037	1.25129e-14	0.179314	0.848942
1552559.a.at	CDK15																																														-0.0118835	-0.320735	0.00846179
1552562.at	ZNF570	0.284183	0.2371	1.9936e-06	0.301473	0.508577											0.0532312	0.109708	0.0241197	0.132187	0.230567	-0.334949	-0.434524	0.000875299	-0.313159	0.89945
1552563.a.at																	0.637968	0.414853	5.25738e-19	0.390988	0.9155																										-0.0465481	-0.337841	0.00495111
1552564.at	NUDT9P1	-0.146649	-0.310141	3.27072e-10	-0.131868	0.665252
1552566.at	BTBD16																-0.041132	-0.165012	0.000725933	-0.1014	0.363621																										-0.0215043	-0.347061	0.00419575
1552568.at	RTP3																-0.0952069	-0.199776	4.04382e-05	-0.144893	0.440832																0.101	0.430499	7.26057e-20	0.22908	0.990331						-0.0344356	-0.511779	1.06085e-05
1552569.a.at	RTP3																					-0.0142623	-0.257044	0.0693833	0.00456531	0.461607																					-0.0189662	-0.229473	0.0630722
1552570.at	TSPEAR																-0.063291	-0.117773	0.0162206	-0.0085901	0.25154	0.00617079	0.256302	0.0702198	0.00779527	0.459448
1552572.a.at	MIPOL1																-0.0622923	-0.148307	0.00241823	-0.028905	0.325703																										-0.018967	-0.400005	0.000846643
1552573.s.at	MIPOL1																-0.0855146	-0.270193	2.13983e-08	-0.0873908	0.596263	-0.014778	-0.316965	0.0238171	-0.0574993	0.626321																					-0.0163139	-0.230934	0.0613657
1552575.a.at	C6orf141																-0.137138	-0.210678	1.46439e-05	-0.0821061	0.46491																										-0.0118882	-0.216595	0.0798173
1552576.at	ALMS1P																-0.174544	-0.122632	0.012286	-0.0541409	0.264015
1552578.a.at	MYO3B																					-0.0204615	-0.286314	0.0422236	-0.14702	0.544622
1552579.a.at	ADAM21	-0.163222	-0.232518	3.16854e-06	-0.18245	0.498749											-0.303853	-0.253475	1.28262e-07	-0.196463	0.55937																0.137062	0.219465	7.26255e-06	0.18211	0.504855
1552580.at	TRIML2																-0.0496195	-0.104131	0.0336852	0.000262146	0.214575	-0.0151175	-0.329235	0.018639	-0.0768576	0.657487
1552582.at	ABCC13																-0.325863	-0.28453	2.6042e-09	-0.173309	0.627901	0.645021	0.578698	3.38379e-06	0.74323	1																					-0.0821199	-0.375527	0.00164774
1552583.s.at	ABCC13																-0.0433118	-0.193869	6.85702e-05	-0.0623793	0.427773	0.0285458	0.370684	0.00757578	0.0916187	0.757046																					-0.0111965	-0.318572	0.00894052
1552584.at	IL12RB1	0.634864	0.500423	2.6392e-26	0.627464	1																-0.478053	-0.454449	0.000467008	-0.586377	0.941464						-0.257874	-0.305762	6.02555e-11	-0.351003	0.674157											-0.260113	-0.528842	3.76774e-06
1552585.s.at	GTF2A1L																-0.081875	-0.248616	2.7797e-07	-0.0979653	0.548646
1552586.at	TRPV3																-0.171896	-0.235373	1.19819e-06	-0.159701	0.51942	-0.0120293	-0.250057	0.0775803	-0.0546984	0.441184																					-0.0220708	-0.420717	0.000419794
1552587.at	CNBD1																-0.179517	-0.210377	1.50712e-05	-0.114379	0.464246																										0.0850781	0.352728	0.00357945
1552588.a.at	CNBD1	-0.11962	-0.267233	7.45573e-08	-0.198773	0.573215											-0.170144	-0.237302	9.73566e-07	-0.0884058	0.523678
1552590.a.at	ABCC12																-0.259753	-0.389525	1.56801e-16	-0.174929	0.859606
1552592.at	MMP21																-0.0545518	-0.115948	0.0179621	-0.00558664	0.246765																										0.00269413	-0.347785	0.00411209
1552594.at	TMEM190	-0.158311	-0.353225	5.38722e-13	-0.288237	0.757669											-0.121051	-0.211451	1.3598e-05	-0.132519	0.466618																0.0647454	0.248369	3.67533e-07	0.099849	0.571355	0.202277	0.461751	4.02241e-15	0.193526	1	-0.0250282	-0.277765	0.0235445
1552596.at	GAS2L2																-0.103361	-0.157012	0.00131071	-0.0728033	0.345587	-0.0232664	-0.383107	0.00565276	-0.100534	0.785453											0.0758281	0.296025	1.04204e-09	0.120732	0.680984						-0.0399545	-0.518007	7.92385e-06
1552598.at	KCNG4																					-0.016685	-0.574457	1.10244e-05	-0.148643	1
1552599.at	PXT1																-0.260819	-0.361568	2.66805e-14	-0.173369	0.797909																										0.00886748	0.321137	0.00837537
1552602.at	CACNG5																-0.133524	-0.18378	0.000163058	-0.172331	0.405433	-0.02776	-0.402844	0.00346824	-0.130598	0.829552																					-0.0134449	-0.230427	0.0619538
1552604.at	LINC00308																					-0.0166569	-0.360515	0.00954993	-0.0638852	0.733352
1552605.s.at	LINC00308																-0.0721684	-0.169963	0.00049682	-0.050244	0.374702	0.0251071	0.297546	0.0344529	0.167204	0.575208
1552607.at	FAM223A																																														-0.0255267	-0.250314	0.042069
1552608.at	WFDC11																-0.0291311	-0.12609	0.0100246	-0.0136033	0.272704	-0.0242554	-0.348293	0.0124971	-0.124448	0.704281
1552609.s.at	IL28A																-0.17475	-0.297801	5.69901e-10	-0.144723	0.657187
1552610.a.at	JAK1	0.155098	0.255111	2.94113e-07	0.364386	0.547214											-0.084237	0.192704	6.69766e-05	0.16028	0.425203											0.243253	0.412186	2.02063e-19	0.259064	0.908804
1552611.a.at	JAK1	0.266385	0.3393	4.77361e-12	0.490795	0.7278											0.289796	0.259585	6.19424e-08	0.215863	0.572853											0.140682	0.277158	3.53869e-09	0.15483	0.61109
1552612.at	CDC42SE2	0.764868	0.45038	4.93484e-21	0.718923	0.966066											0.249498	0.147814	0.00231822	0.270093	0.324686	-0.357894	-0.39498	0.00273525	-0.363855	0.814554											-0.771397	-0.475756	1.48291e-24	-0.622963	1						-0.18808	-0.278365	0.0218777
1552613.s.at	CDC42SE2	0.501866	0.506391	5.40493e-27	0.586815	1	-0.270542	-0.423049	1.34853e-18	-0.289016	0.884799						0.175876	0.26112	5.1438e-08	0.179545	0.57624	-0.171769	-0.282031	0.0362357	-0.112367	0.543203											-0.133473	-0.28546	3.94631e-09	-0.183021	0.65668
1552615.at	ACACB	-0.251904	-0.358011	2.48194e-13	-0.236856	0.767935											-0.310083	-0.362326	1.48935e-14	-0.311138	0.799582											0.0541283	0.307922	5.20276e-11	0.147811	0.678919	0.148147	0.691812	1.80096e-59	0.366139	1
1552616.a.at	ACACB																-0.0793557	-0.199277	4.2312e-05	-0.0868893	0.439727
1552617.a.at	RFWD2	0.272032	0.281832	1.30129e-08	0.459579	0.604531											0.131806	0.254965	1.0759e-07	0.268921	0.562657											0.197857	0.305855	5.94244e-11	0.208219	0.674361	-0.241543	-0.324461	1.65096e-11	-0.290332	0.746397						-0.0947357	-0.213284	0.0815536
1552618.at	STX6																-0.0472024	0.116631	0.0164635	0.0933599	0.248977											0.17629	0.263682	2.06519e-08	0.1902	0.581378
1552619.a.at	ANLN																					-0.112212	-0.310682	0.0204685	-0.107189	0.618126											-0.223068	-0.305987	2.44488e-10	-0.17609	0.703901
1552620.at	SPRR4																																														-0.0220325	-0.281837	0.0215004
1552621.at	POLR2J2																0.0463829	0.118281	0.014989	0.126919	0.253257	-0.23881	-0.317047	0.0178986	-0.379874	0.634104						0.362173	0.443829	1.34404e-22	0.382809	0.978572											0.224561	0.528672	3.79974e-06
1552622.s.at	POLR2J2																0.30491	0.197115	4.50643e-05	0.171533	0.434955	-0.237386	-0.355012	0.00758476	-0.271932	0.725026						0.191936	0.271611	7.401e-09	0.195279	0.59886											0.110002	0.310692	0.0101141
1552623.at	HSH2D																					-0.015702	-0.26182	0.0641871	-0.136723	0.475451
1552625.a.at	TRNT1	0.082302	0.297359	1.81369e-09	0.454218	0.637836											0.336912	0.322567	1.09637e-11	0.327565	0.711843	-0.17453	-0.341677	0.0103749	-0.239554	0.693875																					0.0934121	0.225231	0.0655023
1552626.a.at	TMEM163																0.0894067	0.223281	3.57536e-06	0.124839	0.492734	-0.164593	-0.301005	0.0249712	-0.17435	0.593379
1552627.a.at	ARHGAP5																					0.0413906	0.569654	1.35544e-05	0.306549	1																					0.00597703	0.257752	0.0361412
1552628.a.at	HERPUD2																-0.171434	-0.0933081	0.0553045	-0.0194953	0.183767											0.200644	0.32728	2.07021e-12	0.1465	0.721601
1552629.a.at	JMJD6																-0.278772	-0.410146	2.5578e-18	-0.159815	0.905111	-0.00906192	-0.248003	0.0801307	-0.0110891	0.435143																					-0.0170676	-0.327068	0.00718638
1552630.a.at	SRCAP																																														0.0145032	0.472475	5.89827e-05
1552631.a.at	MAP3K6																-0.100583	-0.150955	0.0020138	-0.0520536	0.331788
1552632.a.at	ARSG																					-0.23613	-0.559288	8.35093e-06	-0.283484	1											-0.15111	-0.256007	1.46675e-07	-0.132191	0.588924						0.218221	0.564004	5.87386e-07
1552633.at	ZNF101																-0.0977486	-0.136524	0.00493646	-0.127195	0.298315																-0.164306	-0.219952	6.92236e-06	-0.13575	0.505977						-0.126347	-0.506082	1.12757e-05
1552634.a.at	ZNF101	0.262097	0.276001	2.64572e-08	0.527626	0.592022	-0.372859	-0.317934	9.78872e-11	-0.402593	0.664954						0.794952	0.284288	2.6895e-09	0.457531	0.627368	-0.715872	-0.468419	0.000293702	-0.564486	0.970742						-0.397211	-0.355981	1.49668e-14	-0.401024	0.784881
1552637.at	PTPN11																-0.0793143	-0.118181	0.0158524	-0.104148	0.252599	-0.039535	-0.619811	1.31947e-06	-0.236265	1																					-0.00479465	-0.289438	0.0180868
1552639.at	KLHDC7B	0.280116	0.357457	2.71686e-13	0.177943	0.766746											-0.0636089	-0.117687	0.0162994	-0.00617138	0.251315											0.0562793	0.293767	4.13606e-10	0.15724	0.647709
1552641.s.at	ATAD3A	-0.130259	-0.236897	2.03524e-06	-0.22663	0.508143																-0.0506818	-0.392237	0.00452584	-0.256853	0.805995
1552643.at	ZNF626																0.191133	0.156627	0.0012382	0.133545	0.34479	-0.154208	-0.261911	0.0524771	-0.222895	0.487593
1552644.a.at	PHC3	0.205665	0.322771	5.54095e-11	0.271524	0.692344											0.304711	0.241588	5.01256e-07	0.154992	0.533136																-0.231805	-0.240433	8.35675e-07	-0.172901	0.553097
1552646.at	IL11RA
1552648.a.at	TNFRSF10A																															0.0238229	0.275507	5.09414e-09	0.119981	0.607449											0.00759924	-0.341371	0.00490741
1552649.a.at	RFFL
1552651.a.at	RFFL	0.277406	0.233167	2.9689e-06	0.178833	0.500141											-0.263381	-0.134529	0.00561085	-0.0761421	0.293558																										0.274553	0.482397	3.25581e-05
1552652.at	HPS4																					-0.201954	-0.273988	0.0421421	-0.227024	0.521263																					-0.134434	-0.516622	6.85391e-06
1552656.s.at	UHMK1	0.241011	0.313838	1.96192e-10	0.350731	0.673182											0.239049	0.272857	1.19415e-08	0.265909	0.602141
1552657.a.at	TXNDC2																-0.0572575	-0.116591	0.0173304	-0.0447367	0.248454
1552658.a.at	NAV3																-0.0176736	-0.112739	0.0214212	-0.029135	0.238248																										-0.00137555	-0.253384	0.0395315
1552660.a.at	C5orf22	0.142871	0.233393	2.90231e-06	0.127426	0.500626																															-0.283592	-0.276262	1.27872e-08	-0.180899	0.635521
1552661.at	PCDHGB7	-0.633003	-0.249163	5.6247e-07	-0.0990154	0.534455											0.676792	0.411711	1.02323e-18	0.417109	0.908566	-0.319409	-0.312924	0.0195297	-0.235328	0.623781																					0.181165	0.40378	0.000660265
1552662.a.at	PCDHGB7																0.0173231	0.169995	0.000495576	0.0486319	0.374774																										0.0710128	0.495154	2.24905e-05
1552663.a.at	ERC1																-0.0844099	-0.099432	0.0426112	-0.0104614	0.201125											0.040109	0.297061	2.57883e-10	0.124336	0.654972
1552664.at	FLCN	0.258153	0.406488	4.48797e-17	0.359036	0.871918											-0.0474037	-0.0929009	0.0563815	-0.0694802	0.182548																0.150755	0.29371	1.32505e-09	0.208683	0.675657
1552665.at	LOC84989																0.168232	0.145759	0.00267075	0.102578	0.319945	0.20668	0.322312	0.0159856	0.268013	0.647147																					0.187917	0.438354	0.000192231
1552666.a.at	LRRC7																-0.116074	-0.177415	0.000275232	-0.0224528	0.391304
1552667.a.at	SH2D3C																															0.0679242	0.304259	8.99312e-11	0.140567	0.670843
1552669.at	PPP1R3B																-0.160262	-0.226166	3.14964e-06	-0.118584	0.499101																										-0.0200674	-0.375034	0.00186178
1552670.a.at	PPP1R3B
1552671.a.at	SLC9A7																0.133326	0.164239	0.000701429	0.146014	0.361935											0.16433	0.325325	2.84393e-12	0.224211	0.71729											-0.137935	-0.516176	7.00231e-06
1552672.a.at	IGSF3																-0.0857611	-0.138162	0.00474567	-0.0307106	0.30201
1552673.at	RFX6																0.026873	-0.214275	1.03501e-05	-0.0911748	0.472852	0.0565609	0.386071	0.00526267	0.372708	0.79215
1552674.at	DIRC1																-0.0209214	-0.0934103	0.0568897	0.0214739	0.183351
1552675.at	DNAJB7																																														-0.028035	-0.315807	0.00958685
1552676.at	UCN3																					0.0220509	0.302891	0.0311937	-0.00695825	0.589501											0.0590387	0.35494	1.41494e-13	0.148088	0.816513
1552677.a.at	DIP2A																					0.152345	0.263082	0.0513926	0.106437	0.490895						0.0920228	0.262326	2.45344e-08	0.166782	0.578386						-0.297278	-0.326414	6.45005e-08	-0.189343	0.715759
1552678.a.at	USP28																0.404476	0.328674	4.22605e-12	0.355279	0.725318																-0.294427	-0.303849	3.30066e-10	-0.286914	0.698981						-0.0881725	-0.289494	0.0169318
1552680.a.at	CASC5																0.377157	0.271466	1.42499e-08	0.2979	0.599072																-0.270456	-0.265715	4.67183e-08	-0.226546	0.611258
1552682.a.at	CASC5																0.810652	0.438137	3.02237e-21	0.692331	0.966882	0.212159	0.243459	0.0721549	-0.00859326	0.434612											-0.282976	-0.253053	2.0586e-07	-0.291576	0.582129
1552684.a.at	SENP8																-0.115697	-0.112769	0.0213861	-0.0341939	0.238329	-0.0224672	-0.245509	0.0833141	-0.071175	0.427792
1552685.a.at	GRHL1											0.203271	0.430704	2.21505e-15	0.0524961	0.879405						-0.024348	-0.290988	0.0388315	-0.0977017	0.55744																					-0.0247382	-0.270925	0.027349
1552686.at	C20orf152																-0.102057	-0.16343	0.000817708	-0.0330646	0.360067																										0.00830278	0.295996	0.0155245
1552687.a.at	C20orf152																-0.0868057	-0.118194	0.0158411	-0.0611001	0.252632																										0.0293443	0.330416	0.0065829
1552689.at	CASKIN1																															0.28542	0.478263	1.86715e-26	0.325134	1	0.170346	0.282391	5.86979e-09	0.158805	0.64962						0.1654	0.398233	0.0007952
1552690.a.at	CACNA2D4																-0.0907671	-0.190207	9.43911e-05	-0.0903712	0.419671																										0.0325432	0.230673	0.0616677
1552691.at	ARL11																																														0.0104452	-0.28217	0.0213401
1552693.at	ARL11																0.121161	0.155679	0.00132671	0.0558827	0.342642																										-0.0494817	-0.215288	0.0786629
1552694.at	SLC2A13																					0.797274	0.570338	5.02873e-06	0.869502	1																					-0.286869	-0.33602	0.00520437
1552695.a.at	SLC2A13																-0.183383	-0.100713	0.0385159	-0.100238	0.205464																										-0.0657321	-0.399731	0.00075649
1552696.at	NIPA1																					0.203344	0.322708	0.0158489	0.230502	0.648123						0.326984	0.586714	6.3296e-42	0.414273	1											-0.0854048	-0.3469	0.00384594
1552698.at	TUBA3FP																-0.0896709	-0.235306	1.20685e-06	-0.117259	0.519272	0.025329	0.252743	0.0743428	0.227399	0.449059
1552701.a.at	CARD16	0.658526	0.372855	2.06184e-14	0.349709	0.799775											-0.357585	-0.0983445	0.0433408	-0.0759474	0.198622																-0.59855	-0.405428	1.16982e-17	-0.528869	0.932657
1552703.s.at	CASP1	1.09458	0.685061	9.06732e-56	0.959379	1											-0.378745	-0.215891	7.55321e-06	-0.17917	0.476423	0.597268	0.57658	3.74505e-06	0.601883	1						0.266922	0.434437	1.27803e-21	0.380492	0.957864											-0.14833	-0.470677	5.34886e-05
1552705.at	DUSP19																-0.0914512	-0.118864	0.0152524	-0.00950945	0.254368											-0.0448094	-0.314408	1.93734e-11	-0.11204	0.69322											-0.0219611	-0.230172	0.0622504
1552708.a.at	DUSP19																-0.0681045	-0.199475	4.15597e-05	-0.0824869	0.440165	0.0254745	0.257046	0.0693804	0.261275	0.461615																					-0.0251483	-0.26098	0.033794
1552711.a.at	CYB5D1
1552712.a.at	NMNAT2																-0.125037	-0.212727	1.20254e-05	-0.101571	0.469436
1552713.a.at	SLC4A1	-0.11712	-0.234444	2.6109e-06	-0.221984	0.502879											-0.0418271	-0.148945	0.00231452	-0.061834	0.327172	-0.016332	-0.310131	0.0271917	-0.0361624	0.608588						-0.0102117	-0.276993	4.1808e-09	-0.0648673	0.610725
1552714.at	CREG2																																														-0.0140848	-0.252803	0.0400019
1552715.a.at	RXFP1																-0.175369	-0.292668	1.15247e-09	-0.144854	0.64586
1552716.at	SPEF2																-0.226289	-0.240103	7.1796e-07	-0.148898	0.529859
1552717.s.at	CEP170																0.14404	0.20396	2.75595e-05	0.153995	0.450074	-0.0324252	-0.357494	0.010216	-0.217347	0.726229											0.0311111	0.23746	1.20433e-06	0.0906907	0.546258						0.0515278	0.375221	0.00185122
1552718.at	DTD1																0.0993069	0.153546	0.00167897	0.0907466	0.33771
1552719.at	CASC4
1552721.a.at	FGF1																-0.241164	-0.346967	3.21837e-13	-0.168018	0.765687	-0.0219563	-0.378729	0.00627506	-0.120707	0.775506																					-0.0300509	-0.536378	3.23759e-06
1552722.at	ARPP21																-0.119625	-0.216956	7.95994e-06	-0.0483293	0.478772
1552724.at	RHOXF1																					-0.0277089	-0.514073	0.000119031	-0.204258	1
1552725.s.at	ADAMTS17																															0.0466432	0.271722	8.38189e-09	0.10051	0.599103
1552726.at	ADAMTS17																																														0.0505242	0.322042	0.00818347
1552727.s.at	ADAMTS17																-0.0822774	-0.112365	0.0218598	-0.000662651	0.237244
1552729.at	SNHG7																-0.0208672	-0.107304	0.0286023	-0.0629878	0.223448	-0.0302999	-0.336653	0.0159979	-0.191698	0.675924																					-0.0295095	0.222152	0.0722039
1552730.at	DHH																-0.207408	-0.29019	1.61099e-09	-0.124952	0.640392
1552731.at	ABRA																-0.0353905	-0.114994	0.0189357	0.000781725	0.244249	0.034633	0.351511	0.0116542	0.29466	0.712																					0.0416224	0.264842	0.0311547
1552732.at	ABRA																-0.145825	-0.280007	6.16954e-09	-0.0879653	0.617921																										0.011476	0.511839	1.0579e-05
1552733.at	KLHDC1																0.197235	0.192025	7.113e-05	0.147054	0.423702											-0.147646	-0.278123	3.10715e-09	-0.13743	0.613218
1552734.at	RICTOR
1552735.at	PCDHGA4	-0.329352	-0.242697	1.11747e-06	-0.1098	0.520584											0.577495	0.363079	1.30213e-14	0.331335	0.801245																										0.163411	0.389455	0.00106041
1552736.a.at	NETO1																-0.0827732	-0.202406	3.18059e-05	-0.114945	0.446642
1552737.s.at	WWP2																															0.495889	0.397875	4.32022e-18	0.574637	0.87725
1552738.a.at	ST7L																0.21366	0.172563	0.00036616	0.143812	0.380534
1552739.s.at	ST7L
1552740.at	MRPL30																					-0.0186487	-0.433276	0.00153884	-0.0909584	0.895675																					-0.0135474	-0.278992	0.022912
1552742.at	KCNH8	-0.125474	-0.236382	2.14499e-06	-0.087205	0.507038																																									-0.00834886	0.253742	0.0392447
1552743.at	MCF2L																-0.147667	-0.203957	2.75656e-05	-0.0229421	0.450069	-0.00883693	-0.283864	0.0440967	-0.0560172	0.537852
1552745.at	SLCO6A1																-0.273591	-0.324767	1.11525e-11	-0.159597	0.716696	-0.0124132	-0.291156	0.0387141	-0.0446241	0.557898																					0.0156303	0.221099	0.0736005
1552747.a.at	PP2D1																0.0189613	-0.10968	0.0252424	-0.0168623	0.229977
1552749.a.at	KLC3																																				0.0392927	0.246987	4.28521e-07	0.110273	0.568174
1552750.at	CIB3	-0.0442233	-0.23828	7.51352e-06	-0.0749217	0.511104																															0.0584671	0.287438	3.26266e-09	0.078687	0.661229
1552751.a.at	CIB3																																				0.0989061	0.233972	1.7396e-06	0.131955	0.538232						-0.0151599	-0.451104	0.000137795
1552752.a.at	CADM2																-0.079548	-0.156561	0.00135402	-0.0502726	0.344565
1552754.a.at	CADM2																-0.176284	-0.270018	2.18677e-08	-0.123407	0.595877	0.0380232	0.316499	0.0240353	0.0969095	0.625122																					0.0391808	0.560152	9.37407e-07
1552755.at	C9orf66																																														-0.0132022	-0.325386	0.00750748
1552757.s.at	C9orf66																-0.154581	-0.280587	5.72411e-09	-0.0944418	0.6192																										-0.00329021	0.266582	0.0300232
1552758.at	HDAC9																-0.0810171	-0.18541	0.000142186	-0.0748204	0.409048																										-0.0154705	-0.327132	0.00717438
1552760.at	HDAC9																-0.0319242	0.0975588	0.0450495	0.0319757	0.196332
1552761.at	SLC16A11																-0.0623874	-0.0932105	0.0574244	-0.039788	0.182751	-0.0165458	-0.298183	0.0340503	-0.139603	0.57692						0.0577106	0.2633	2.47017e-08	0.121644	0.580534	0.0373488	0.387279	4.52325e-16	0.152488	0.890907						-0.00896818	-0.367628	0.00232486
1552763.at	TMEM67																-0.253122	-0.274093	1.31313e-08	-0.122885	0.604869																										0.00538435	0.287156	0.0190591
1552765.x.at	TMEM67																-0.178473	-0.233686	1.43462e-06	-0.0994041	0.515697
1552766.at	HS6ST2	-0.0666993	-0.234805	2.51734e-06	-0.180855	0.503654											-0.0845952	-0.182196	0.000186047	-0.0655436	0.401921																										-0.00989262	-0.455305	0.00011714
1552767.a.at	HS6ST2																																														0.0326957	0.308929	0.0113737
1552768.at	CAMKK1																-0.122246	-0.242517	5.50535e-07	-0.124328	0.535186	0.0379643	0.508684	0.000144103	0.212118	1																					-0.0179311	-0.250095	0.0422555
1552769.at	ZNF625																-0.170324	-0.266663	3.30717e-08	-0.100246	0.588473
1552770.s.at	ZNF563
1552771.a.at	LIN9																																														-0.0164999	-0.223231	0.0707945
1552772.at	CLEC4D																-0.237703	-0.328583	6.18642e-12	-0.159567	0.725118	0.0521651	0.531417	6.29271e-05	0.260675	1																0.186968	0.402511	1.5498e-11	0.171274	0.882625	0.00053848	-0.385303	0.00135647
1552773.at	CLEC4D																-0.251078	-0.299612	4.42987e-10	-0.167998	0.661186	0.0204747	0.304407	0.0303178	0.117055	0.593522
1552774.a.at	SLC25A27																0.164121	0.113778	0.0193142	0.108386	0.24148
1552775.at	GPRC6A																					-0.0152699	-0.408678	0.00298503	-0.112508	0.84238
1552777.a.at	RAET1E	-0.120669	-0.24582	8.04021e-07	-0.213258	0.527284											-0.07306	-0.159965	0.00105723	-0.0704214	0.352264	-0.0141898	-0.241622	0.0884747	-0.0547748	0.416291
1552779.a.at	SLC44A5																-0.164685	-0.238896	8.1898e-07	-0.100746	0.527196																										-0.00858226	-0.220811	0.0739857
1552782.at	SLC44A5																																														-0.0276316	-0.619595	2.66042e-08
1552783.at	ZNF417																0.0530329	0.192976	7.41683e-05	0.0906707	0.425798
1552785.at	ZNF781																-0.0159887	0.0936965	0.0542934	0.0447019	0.184927																										-0.0941846	-0.309327	0.0104666
1552787.at	HELB	0.652649	0.466403	1.25519e-22	0.5997	1																-0.338758	-0.388814	0.00322792	-0.517006	0.801046						-0.357999	-0.341834	1.81128e-13	-0.281444	0.75369											-0.104582	-0.238751	0.0505135
1552788.a.at	HELB																-0.0475409	-0.148145	0.0024451	-0.0341297	0.325331	-0.0264951	-0.405331	0.00325441	-0.106761	0.835031
1552789.at	SEC62																															0.417545	0.495786	1.36116e-28	0.493008	1											0.16065	0.294596	0.0150063
1552790.a.at	SEC62																0.284232	0.254853	1.09024e-07	0.168352	0.56241																-0.219778	-0.25428	1.78908e-07	-0.153933	0.584952
1552791.a.at	TRDN																-0.164944	-0.326362	8.72578e-12	-0.140994	0.720217																										0.129815	0.812398	1.01469e-16
1552792.at	SOCS4																0.459126	0.381492	4.36912e-16	0.415493	0.841878																										0.181133	0.513494	7.95904e-06
1552793.at	C8orf31																-0.142769	-0.225799	3.27076e-06	-0.0734693	0.498291	-0.0165623	-0.25765	0.0687057	-0.0503076	0.46337
1552794.a.at	ZNF547																																				-0.0576902	-0.230559	2.47918e-06	-0.0950793	0.530381
1552796.a.at	SIM1
1552797.s.at	PROM2											1.62202	0.723456	3.89011e-52	0.821407	1
1552798.a.at	TLR4																-0.235423	-0.102509	0.0351695	-0.0163413	0.210584	-0.125681	-0.29583	0.0277029	-0.132606	0.579916
1552799.at	TSNARE1																																														-0.00123457	-0.266649	0.0299808
1552800.at	ABHD11	-0.126776	-0.283848	1.01432e-08	-0.168006	0.608855																-0.0237292	-0.407004	0.00311716	-0.1315	0.838708																					-0.0316764	-0.508449	1.23703e-05
1552801.at	CAPN13	-0.0427457	-0.264295	6.20446e-07	-0.142395	0.566913											-0.0576598	-0.175667	0.000316801	-0.0622172	0.387417																										-0.00440026	-0.299165	0.0144026
1552803.a.at	STMN1																-0.0368273	-0.135167	0.00574459	-0.0196833	0.294869	0.0232655	0.549692	3.09273e-05	0.065077	1
1552804.a.at	TIRAP																-0.260367	-0.349329	2.16981e-13	-0.181358	0.770901	-0.0178324	-0.303833	0.0306472	-0.029965	0.592
1552806.a.at	SIGLEC10	0.481934	0.373352	1.89279e-14	0.472218	0.800841
1552807.a.at	SIGLEC10	0.535102	0.377472	9.26064e-15	0.505443	0.809679											0.0938632	0.102733	0.0347683	0.0831977	0.211222	-0.399755	-0.474806	0.000236006	-0.544356	0.984091																					-0.159864	-0.26562	0.0290005
1552808.at	ADAMTSL1																-0.0528168	-0.196109	5.62318e-05	-0.0678843	0.432725
1552809.at	RFX4																-0.102131	-0.175387	0.000323985	-0.0843233	0.386794																										-0.0256249	-0.231536	0.0606739
1552811.at	WFIKKN1																-0.152875	-0.16408	0.000778785	-0.0780366	0.361528
1552812.a.at	SENP1																0.0358892	0.157956	0.00122417	0.0797584	0.347725																										0.0259751	0.251685	0.0409198
1552813.at	KLF14																-0.0421303	-0.193628	7.00431e-05	-0.0418298	0.427239																										-0.0118991	-0.335983	0.00567733
1552814.a.at	KLF14																-0.1811	-0.260829	6.69887e-08	-0.119443	0.575598	-0.00820187	-0.248078	0.0800356	-0.0814088	0.435366
1552816.at	NXNL2																																				0.0157566	-0.232431	2.04265e-06	-0.0716168	0.534688
1552818.a.at	BRS3																-0.019521	-0.111706	0.0226505	-0.040327	0.235473	0.0161023	0.287747	0.0411589	0.0590405	0.548565
1552819.at	LINC00205																-0.0989857	-0.182485	0.000181631	-0.105762	0.402563
1552822.at	TMX3																0.501258	0.223895	3.35627e-06	0.26393	0.494088	-0.173178	-0.283779	0.0350472	-0.156438	0.547918																					0.150423	0.341048	0.00453137
1552825.at	ZNF396																-0.105546	-0.115743	0.0181669	-0.0336475	0.246227	0.01599	0.260913	0.0651499	0.2495	0.472828
1552826.at	SLC26A7																-0.0609542	-0.201829	3.35362e-05	-0.0709363	0.445367
1552827.s.at	SLC26A7	-0.107768	-0.259823	1.73932e-07	-0.22974	0.557321											-0.17483	-0.228038	2.59612e-06	-0.103225	0.503233	-0.0111851	-0.319715	0.0225621	-0.0855035	0.633381
1552828.at	SNX18																-0.187644	-0.222077	4.77708e-06	-0.143401	0.490075	-0.00223993	-0.255441	0.0712001	-0.0800861	0.45694																					-0.0199553	-0.408022	0.000648752
1552829.at																	-0.316485	-0.305932	1.32249e-10	-0.195647	0.675131
1552830.at	FBXO39																																														-0.022632	-0.32543	0.00749898
1552833.at	B3GNT6																																				0.0687039	0.373548	5.61344e-15	0.134649	0.859318						0.0190928	0.413933	0.000530861
1552834.at	B3GNT6																-0.0548835	-0.128613	0.00861538	-0.0361707	0.278955																0.121867	0.220391	6.90002e-06	0.129963	0.506987
1552835.at	DENND1B																																				-0.183317	-0.259715	9.52691e-08	-0.15488	0.597454
1552836.at	ZNF619
1552837.at	ICK																-0.140996	-0.31882	2.74827e-11	-0.159148	0.703574
1552839.at	FAM71D																-0.0645057	-0.209	1.71809e-05	-0.0889333	0.461207
1552841.s.at	BCL2L14																																														-0.005201	-0.223933	0.0698897
1552842.at	HS6ST3	-0.116018	-0.238068	1.80539e-06	-0.18553	0.510655											-0.248805	-0.190517	9.18988e-05	-0.107011	0.420356
1552843.at	SLC26A1
1552845.at	CLDN15																-0.13132	-0.105807	0.0309118	-0.0132516	0.219283	0.0662096	0.564743	1.66867e-05	0.323259	1
1552846.s.at	RAB42																					-0.482419	-0.708034	1.28463e-09	-0.523428	1																					-0.144188	-0.380834	0.00139614
1552848.a.at	PTCHD1
1552849.at	C2orf65	-0.0605472	-0.254103	3.28649e-07	-0.166867	0.545051											-0.158935	-0.24647	3.54256e-07	-0.0896372	0.54391																										-0.000211093	0.273474	0.0258747
1552851.at	ZSCAN4																-0.147362	-0.319756	2.38763e-11	-0.154251	0.705639	-0.00688052	-0.245144	0.0837882	-0.0961569	0.426715																					-0.0176819	-0.411696	0.000572975
1552852.a.at	ZSCAN4																-0.0620904	-0.264518	4.29563e-08	-0.0906995	0.583739																										-0.0276275	-0.355851	0.00327529
1552853.at	VWA5B1	-0.0963538	-0.259874	1.7294e-07	-0.291227	0.55743																-0.0168031	-0.400836	0.00364987	-0.164693	0.825116
1552854.a.at	VWA5B1																-0.175679	-0.210735	1.45634e-05	-0.0937419	0.465038	-0.0152218	-0.268139	0.057797	-0.0461752	0.493597
1552856.at	LINC00311																-0.226386	-0.244569	4.3833e-07	-0.122244	0.539715
1552857.a.at	HTR6																																														0.00417979	0.215999	0.0806702
1552858.at	MAGEB6																-0.158388	-0.326565	8.45682e-12	-0.125989	0.720665
1552860.at	TCEB3C																															0.0614693	0.303866	9.53304e-11	0.132832	0.669976											-0.0173579	-0.251237	0.0412923
1552862.at	RUSC1-AS1																0.424005	0.258613	6.96354e-08	0.299327	0.570707	0.287522	0.310329	0.0206199	0.119723	0.617232						0.322029	0.409717	3.46354e-19	0.362947	0.903361	0.229742	0.221611	5.87493e-06	0.145524	0.509794
1552863.a.at	CACNG6																-0.128586	-0.194108	6.71463e-05	-0.0697685	0.4283
1552865.a.at	IFLTD1																-0.0194377	-0.130909	0.00748986	-0.0508183	0.284579	-0.00982085	-0.273415	0.0528621	-0.0792226	0.508597
1552867.at																	-0.194561	-0.130198	0.00782329	-0.049364	0.282844																										-0.00119919	-0.292346	0.016909
1552868.at	CIRBP-AS1																-0.1576	-0.154417	0.00157847	-0.047951	0.339693	0.0332445	0.26603	0.0598701	0.116997	0.487563											0.0914799	0.304244	3.37195e-10	0.152054	0.699889
1552870.s.at	AXDND1	-0.122107	-0.251557	4.34124e-07	-0.211254	0.53959											-0.0570787	-0.174991	0.000334394	-0.0994937	0.385913	0.0231854	0.389553	0.00483462	0.311033	0.799983
1552872.at	ASMTL-AS1
1552873.s.at	ASMTL-AS1																0.288517	0.193674	6.14343e-05	0.211453	0.427348	0.148547	0.278439	0.0387821	0.094652	0.533456											0.207188	0.288205	2.75551e-09	0.192207	0.662993
1552875.a.at	CD200R1																-0.118684	-0.112318	0.0219147	-0.0705168	0.23712																										-0.0259317	-0.31168	0.0106271
1552876.at	LINC00334																-0.126663	-0.145502	0.00271806	-0.146633	0.319351	-0.152204	-0.287367	0.0327084	-0.171724	0.55754
1552877.s.at	LINC00334																-0.203646	-0.289371	1.79835e-09	-0.135718	0.638584																										-0.0224266	-0.217829	0.0780743
1552878.at	ATOH7	-0.0192951	-0.254643	1.61612e-06	-0.124872	0.546207											-0.109251	-0.212909	1.18155e-05	-0.045387	0.469838																										-0.0190734	-0.287161	0.0190571
1552879.a.at	ATOH7																-0.0716012	-0.116807	0.0171231	-0.0044545	0.249018
1552880.at	SEC16B																-0.0470037	-0.209113	1.69991e-05	-0.0480044	0.461455	0.0264171	0.498297	0.000206448	0.183095	1																					-0.0203587	-0.533424	3.75198e-06
1552882.a.at	FAM123B	-0.154503	-0.316158	1.41837e-10	-0.457122	0.67816											-0.11021	-0.218254	7.00168e-06	-0.173028	0.481637	-0.0389293	-0.475145	0.000441972	-0.265826	0.984388						-0.0584668	-0.282197	2.07317e-09	-0.0794307	0.6222
1552884.at	NKX6-3																					-0.0167095	-0.266144	0.0597569	-0.091784	0.487888
1552885.a.at	NKX6-3	-0.219916	-0.336812	6.97e-12	-0.229035	0.722462																															0.363567	0.466316	1.55794e-23	0.333838	1
1552887.at	TBATA																															0.0317806	0.314806	1.82207e-11	0.083906	0.694096
1552889.a.at	EXOC3L2	-0.162619	-0.268524	6.41522e-08	-0.125072	0.575985																															0.0765011	0.36214	4.16095e-14	0.149996	0.833077
1552890.a.at	CABP4																-0.103116	-0.125318	0.0104945	-0.0622105	0.270778																0.153562	0.226615	3.55474e-06	0.140613	0.521307
1552892.at	TNFRSF13C																0.804978	0.604603	1.81708e-43	0.488543	1																0.269799	0.338686	1.82163e-12	0.23917	0.779122						0.0745589	0.296936	0.0141879
1552893.at	CAMK2N2																-0.00777241	0.135253	0.0057132	0.0621342	0.295077	-0.0254627	-0.313238	0.0256106	-0.15851	0.616686
1552895.a.at	ANKRD30BP2																																														-0.0382386	-0.492864	2.48677e-05
1552897.a.at	KCNG3																-0.159829	-0.295112	8.25524e-10	-0.122508	0.651255	0.0612879	0.487644	0.000295013	0.436003	1																					-0.0138471	-0.248994	0.0432011
1552898.a.at	KCNG3	-0.0938328	-0.316775	1.30057e-10	-0.198382	0.679483											-0.103713	-0.161188	0.000966092	-0.0732903	0.355024	-0.0160802	-0.452816	0.00087676	-0.0892965	0.93731
1552899.at	MGC34034	-0.0740668	-0.28378	1.023e-08	-0.185461	0.608708											-0.0644954	-0.200032	3.95112e-05	-0.0780074	0.441396																										-0.00637522	-0.322883	0.00800868
1552900.a.at	MGC34034																-0.131183	-0.298601	5.09951e-10	-0.119476	0.658955																										0.0210078	0.247425	0.0445785
1552902.a.at	FOXP2
1552903.at	B4GALNT2	-0.123434	-0.2761	2.61441e-08	-0.149054	0.592234											-0.100837	-0.161881	0.000917781	-0.067701	0.356584
1552904.at	NETO1	-0.0825076	-0.27298	3.79637e-08	-0.181634	0.585542											-0.167407	-0.325857	9.43256e-12	-0.139295	0.719102
1552906.at	FMR1NB	-0.0283521	-0.245555	8.26968e-07	-0.15474	0.526715											-0.162629	-0.241506	6.15497e-07	-0.0845548	0.532955
1552908.at	C1orf150																-0.139907	-0.215431	9.24557e-06	-0.082477	0.475406																										-0.0239468	-0.253336	0.0395703
1552910.at	SIGLEC11																-0.154348	-0.222519	3.86671e-06	-0.114629	0.491052
1552911.at	SIGLEC11																-0.227306	-0.197421	5.00116e-05	-0.131733	0.435625	0.0471797	0.276627	0.0500293	0.26504	0.517654											0.0779964	0.22621	3.86336e-06	0.172788	0.520375						-0.0322133	-0.384167	0.00140551
1552912.a.at	IL23R
1552913.at	MAGEB18	-0.0689532	-0.250842	4.69189e-07	-0.143916	0.538056											-0.152591	-0.272583	1.5879e-08	-0.0931215	0.601537																										-0.0148798	-0.332819	0.00617744
1552914.a.at	CD276																-0.227767	-0.209335	1.66431e-05	-0.114173	0.461947																0.0992636	0.404886	1.49961e-17	0.183701	0.931409
1552915.at	IL28A																-0.0750635	-0.138713	0.0045799	-0.0385396	0.303316	-0.0141217	-0.307579	0.0285505	-0.104577	0.601895																					-0.0135717	-0.561398	8.76124e-07
1552917.at	IL29																-0.121706	-0.173638	0.000372375	-0.0177211	0.382901																0.0523275	0.365671	2.25751e-14	0.132631	0.841198						-0.00389679	-0.223748	0.0701272
1552919.at	C4orf36																-0.0969779	-0.256711	1.09128e-07	-0.105431	0.56651	0.021594	0.304763	0.0301149	0.202131	0.594465
1552921.a.at	FIGNL1																0.123737	0.126386	0.00930515	0.0884487	0.273742	-0.163887	-0.300349	0.0253045	-0.167406	0.591681						0.143066	0.287126	9.01179e-10	0.131224	0.633067
1552922.at	RIMS1	-0.126231	-0.28561	8.14574e-09	-0.176405	0.612634											-0.146539	-0.294424	9.07103e-10	-0.10666	0.649736
1552923.a.at	PITPNM2																-0.0204564	-0.0910835	0.063379	0.00127887	0.176332	0.0468239	0.389299	0.00486482	0.299187	0.799413																					-0.0155509	-0.309296	0.0112716
1552924.a.at	PITPNM2																0.153561	0.15232	0.00168924	0.151991	0.335005	0.0540274	0.275492	0.0510164	0.229216	0.514458						0.161306	0.342631	1.57927e-13	0.193059	0.755446
1552925.at	PCDH10																-0.135252	-0.31379	5.80389e-11	-0.163833	0.692473
1552927.at	TAB3																					-0.150147	-0.299243	0.0258749	-0.194618	0.588813
1552928.s.at	TAB3	0.0526503	0.239834	1.50516e-06	0.172409	0.514443											0.219835	0.119729	0.0137919	0.0871441	0.25698																-0.198848	-0.320742	2.88337e-11	-0.192043	0.737842
1552929.at	GRK7																-0.167339	-0.170145	0.000489843	-0.0466173	0.375109																										0.000618974	-0.270544	0.0275752
1552930.at	MMEL1																					0.00457868	0.262066	0.0639287	0.128626	0.476159																					-0.0241849	-0.391132	0.00112816
1552931.a.at	PDE8A																																														0.016093	0.216448	0.080027
1552932.at	NLRP6																-0.176233	-0.202403	3.18148e-05	-0.0711805	0.446636	0.0340523	0.355103	0.0107712	0.202364	0.720563
1552933.at	AKNAD1	-0.0726496	-0.235713	9.47027e-06	-0.11056	0.505595											-0.0825354	-0.140608	0.0040492	-0.0574346	0.307787
1552935.at	ZCCHC5																-0.196895	-0.2534	1.60582e-07	-0.126424	0.559204
1552937.s.at	ATRIP																					-0.010147	-0.246443	0.082111	-0.0638922	0.430547
1552938.at	ZIC5																-0.0448765	-0.126827	0.00959298	-0.0424448	0.274538
1552939.at	ANGPT1	-0.0742428	-0.235349	2.38238e-06	-0.171199	0.504821											-0.10761	-0.276604	9.54887e-09	-0.105602	0.610412
1552940.at	TEDDM1
1552942.at	LOC149373																																														-0.0209027	-0.464925	8.01149e-05
1552943.at	GABRG1																-0.134388	-0.280538	5.75992e-09	-0.126036	0.619093	-0.0112075	-0.364054	0.00881756	-0.102176	0.741647																					-0.0109984	-0.301127	0.0137437
1552944.a.at	PANX2																-0.160094	-0.223719	4.0452e-06	-0.144967	0.493699																0.0693379	0.361055	5.01398e-14	0.139261	0.83058						-0.0254681	-0.327852	0.00704091
1552946.at	ZNF114	-0.131382	-0.309245	3.69807e-10	-0.31079	0.66333											-0.224497	-0.276457	9.73005e-09	-0.13251	0.610086	-0.0241409	-0.364336	0.00876136	-0.11177	0.742306						-0.0268988	-0.262751	2.64704e-08	-0.0773836	0.579324											0.00313936	0.242273	0.0493595
1552947.x.at	ZNF114	-0.0893855	-0.293866	2.85523e-09	-0.166913	0.630343											-0.0396358	-0.0955487	0.0514214	-0.0182809	0.18973	-0.013748	-0.278816	0.0481703	-0.0375417	0.523794																					-0.0361089	-0.441927	0.000195053
1552948.at	CCDC27																-0.121752	-0.104558	0.0329579	-0.0554383	0.215781																0.162943	0.391273	2.12619e-16	0.213739	0.900093						-0.0231897	-0.411663	0.00057361
1552950.at	C15orf26	-0.0728764	-0.292913	3.22794e-09	-0.188719	0.628299											-0.116412	-0.214033	1.05958e-05	-0.0892222	0.472319	-0.0275616	-0.485113	0.00032058	-0.145383	1
1552952.at	RBMY2FP	-0.0978962	-0.267025	7.63758e-08	-0.229732	0.572769											-0.130088	-0.276432	9.76155e-09	-0.118916	0.61003	-0.0249894	-0.461996	0.000665293	-0.0904746	0.956718																					-0.0058536	-0.477897	4.71293e-05
1552953.a.at	NEUROD2																-0.184562	-0.248329	2.87157e-07	-0.14866	0.548013	-0.0190345	-0.3739	0.00703018	-0.117562	0.764454																					-0.00315348	-0.237199	0.0544701
1552954.at	C5orf17																					0.0192576	0.380239	0.00605409	0.190658	0.778943
1552955.at	LINC00208																-0.114905	-0.202376	3.18941e-05	-0.110892	0.446576																0.0687367	0.375445	3.99137e-15	0.148752	0.863684
1552957.at	DNAH6																					-0.0120046	-0.250726	0.0767634	-0.140269	0.443149						0.0108477	0.27091	9.31693e-09	0.0895747	0.597314
1552960.at	LRRC15						0.0795104	0.361918	1.14633e-13	0.122593	0.756944											-0.0196186	-0.328311	0.0189925	-0.0827094	0.65517											0.0704475	0.277856	1.11505e-08	0.11705	0.639187						0.00828012	0.516175	8.63903e-06
1552961.at																	0.157983	0.203546	2.48936e-05	0.201753	0.449163											0.204515	0.271567	7.44408e-09	0.234311	0.598763
1552964.at	TTC40																-0.112003	-0.162916	0.000849719	-0.0550278	0.358913
1552965.a.at	B3GNT7																-0.0923261	-0.153719	0.00165858	-0.0482607	0.338103
1552967.at	ZNF645																-0.144115	-0.2612	6.40794e-08	-0.0847825	0.576417
1552969.a.at	ZMYM6																0.0990657	0.0934496	0.0549344	0.0313649	0.18419	-0.328535	-0.531434	2.77591e-05	-0.352824	1						-0.227562	-0.299801	1.46229e-10	-0.232782	0.661013
1552970.s.at	ZMYM6																-0.094231	-0.124747	0.0108548	-0.0329856	0.269347	-0.0147703	-0.248813	0.0791169	-0.0664526	0.437528											-0.187961	-0.339476	1.60642e-12	-0.177925	0.780938
1552971.at	SGCZ																					-0.0161886	-0.30707	0.0288279	-0.0428664	0.600557
1552972.at	LOC100507431																-0.155377	-0.240678	6.7412e-07	-0.126888	0.531128																										0.00532876	-0.276704	0.0241035
1552973.at	WNT9B																-0.0828591	-0.130428	0.00771432	-0.0909459	0.283405																										-0.0350805	-0.343404	0.0046417
1552974.at																	-0.0974312	-0.142865	0.00349017	-0.00871331	0.313077
1552975.x.at																	0.073957	0.105175	0.0319332	0.0267445	0.217514																										0.0291382	0.358594	0.00302742
1552976.at																	-0.0645188	-0.148277	0.00242316	-0.0392844	0.325634																										0.00284065	-0.316345	0.00945808
1552977.a.at	CNPY3																0.180807	0.140659	0.0037658	0.261151	0.308074	-0.14624	-0.303182	0.0238914	-0.287105	0.598996						0.40453	0.581431	4.93484e-41	0.466406	1
1552978.a.at	SCAMP1																0.123346	0.150489	0.00192303	0.095905	0.330824	-0.178224	-0.266931	0.0479554	-0.146257	0.501693
1552979.at	LINC00471
1552980.at	HAS3																					-0.117953	-0.267246	0.0476828	-0.108686	0.502572
1552982.a.at	FGF4																-0.123733	-0.183032	0.000173554	-0.0166631	0.403776																										-0.0390152	-0.61048	4.81919e-08
1552985.at	SLC30A8																-0.100719	-0.196966	5.20917e-05	-0.0281083	0.434619																										-0.00574759	-0.309589	0.0111907
1552986.at	LOC142937																																														-0.0465565	-0.285987	0.0183747
1552987.a.at	MGC42157																-0.181466	-0.303584	2.53446e-10	-0.171097	0.669951	-0.0213234	-0.467913	0.000554586	-0.136483	0.969185																					-0.0288564	-0.455738	0.000115183
1552988.at	C11orf65	-0.109647	-0.239671	1.53076e-06	-0.16076	0.514093											-0.109033	-0.117731	0.0162596	-0.0880671	0.251428	-0.0141244	-0.28192	0.0456312	-0.0986024	0.532454
1552990.at	FAM71E2																					-0.0210549	-0.340135	0.0148722	-0.101245	0.68448
1552991.at	OR5P2																					-0.0245275	-0.299016	0.03353	-0.0753902	0.579155
1552993.at	DYDC1																-0.065102	-0.166463	0.000650265	-0.0300066	0.366875																										-0.0254315	-0.370727	0.00211982
1552995.at	IL27																-0.0509016	-0.139335	0.00439912	-0.101138	0.304787	-0.0260329	-0.361015	0.00944342	-0.20757	0.734526
1552997.a.at	IQCF1																-0.152484	-0.202619	3.11891e-05	-0.140889	0.447113
1552998.at	DEFB125																-0.0475532	-0.208198	1.85379e-05	-0.0501526	0.459435																										-0.0214724	-0.244985	0.0467931
1552999.a.at	WFDC10B	-0.071208	-0.289481	5.00325e-09	-0.181973	0.620938											-0.0214991	-0.172353	0.000412162	-0.0901633	0.380035																										-0.00881289	-0.274965	0.0250438
1553002.at	DEFB105A																-0.140904	-0.146151	0.00280057	-0.0382502	0.320723																										-0.0310371	-0.612879	4.129e-08
1553003.at	PKHD1																-0.0719981	-0.140355	0.00411663	-0.037971	0.307192	-0.00198584	-0.260073	0.0660511	-0.0109247	0.470397																					-0.0224641	-0.465426	7.85199e-05
1553004.at	PKD1L1	-0.0823109	-0.290236	4.54603e-09	-0.189482	0.622556											-0.0413256	-0.099007	0.0435088	-0.0576297	0.19989																										-0.0211523	-0.296421	0.01537
1553006.at	GPR112	-0.0672011	-0.242546	1.13521e-06	-0.147344	0.520261											-0.133488	-0.253398	1.60616e-07	-0.106455	0.5592
1553007.a.at	ODZ1																-0.300321	-0.325475	6.9817e-12	-0.183685	0.71826																										0.057918	0.227043	0.0633067
1553009.s.at	REXO1L1																					-0.0466179	-0.343291	0.0139115	-0.164059	0.692178																					-0.0143168	-0.25695	0.0367454
1553011.at	TAF1L
1553013.at	CNTNAP5																-0.0655546	-0.190941	8.85815e-05	-0.0719907	0.421294	-0.0093638	-0.350005	0.0120425	-0.0441478	0.708393
1553015.a.at	RECQL4	-0.138279	-0.305683	6.00102e-10	-0.254536	0.65569											-0.142247	-0.166374	0.000654733	-0.0320319	0.366673
1553016.at	GPR113																					-0.0210391	-0.39476	0.00425148	-0.157049	0.811627																					-0.0242744	-0.652457	2.64296e-09
1553019.at	TMC2																-0.137377	-0.231153	1.87537e-06	-0.104219	0.510106																										-0.00695617	-0.314975	0.00978919
1553020.at	SMCR5																																				0.0670785	0.254129	1.91968e-07	0.116693	0.584605						0.0409885	0.318901	0.00886621
1553021.s.at	BICD2																0.16614	0.0969605	0.0480571	0.0672883	0.193901
1553022.at	ZIM3	-0.0479364	-0.277266	2.27139e-08	-0.137239	0.594736											-0.02556	-0.140129	0.00417781	-0.0369534	0.306659	-0.0178712	-0.497105	0.000214986	-0.115817	1																					0.00236784	-0.310686	0.0108917
1553023.a.at	NOX5																-0.0931137	-0.12953	0.00814906	-0.0127901	0.281207
1553024.at	DAOA-AS1																-0.0682926	-0.170483	0.000477142	-0.0248899	0.375863
1553025.at	GPR126																-0.072554	-0.113971	0.0200305	-0.0512074	0.241536	0.0172091	0.3574	0.0102373	0.164294	0.726007
1553027.a.at	KLHL4																-0.102018	-0.213453	1.12095e-05	-0.0747485	0.471039																										0.0139546	0.38287	0.00146348
1553028.at	GPR156																-0.118242	-0.143687	0.00330442	-0.0824409	0.314998																										-0.00242134	-0.408771	0.000632612
1553030.a.at	SUOX																-0.296845	-0.240793	6.65652e-07	-0.173969	0.531382
1553031.at	GPR115																-0.259091	-0.323909	1.27179e-11	-0.194336	0.714803
1553032.at	IL31RA																-0.11896	-0.196438	5.46043e-05	-0.024947	0.433454																										-0.0336419	-0.584408	2.387e-07
1553033.at	SYTL5																-0.114608	-0.245728	3.85035e-07	-0.139173	0.542273	-0.014239	-0.295162	0.0359951	-0.126622	0.568777																					-0.0398326	-0.675664	4.33449e-10
1553034.at	SDCCAG8																0.309463	0.2122	1.08697e-05	0.218271	0.468274											0.184442	0.309218	3.57096e-11	0.216173	0.681776											0.227828	0.420826	0.000365317
1553036.at	GPR111																-0.0427742	-0.185385	0.000142494	-0.0663904	0.408991
1553037.a.at	SYN2																					0.0376532	0.41484	0.00254012	0.189635	0.855845						0.0439323	0.292985	4.62295e-10	0.0993973	0.645985
1553039.a.at	ASB10	-0.226819	-0.425771	9.63232e-19	-0.426067	0.913281											-0.217879	-0.34052	9.28035e-13	-0.201274	0.75146																0.0465055	0.382774	1.04708e-15	0.147998	0.880544						-0.0202222	-0.412142	0.000564347
1553041.at	HTR3C																															0.0210033	0.277707	3.80036e-09	0.102977	0.6123	0.0715119	0.329288	8.66158e-12	0.12781	0.757502
1553042.a.at	NFKBID																0.0140283	0.110215	0.0245339	0.0444067	0.231436
1553043.a.at	CD300LF	0.651987	0.617341	1.14887e-42	0.363512	1											-0.452673	-0.243044	4.25754e-07	-0.168433	0.53635	-0.295221	-0.57974	3.21835e-06	-0.323689	1																					-0.0947454	-0.426178	0.000301385
1553044.at	GJA10																																														-0.0162905	-0.472825	5.81422e-05
1553045.at	WNT9A																					-0.0415752	-0.555354	2.46063e-05	-0.248471	1																					-0.0220609	-0.366936	0.00237296
1553046.s.at	GAL3ST2																-0.240075	-0.296455	6.8638e-10	-0.256754	0.654218																0.10236	0.444779	3.03393e-21	0.2108	1						-0.0219671	-0.603439	7.52964e-08
1553047.at	PIP4K2B	-0.201839	-0.23386	2.7691e-06	-0.189329	0.501628											-0.1244	-0.151728	0.00176186	-0.153801	0.333654																0.455584	0.608229	7.40451e-43	0.401598	1
1553048.a.at	PIP4K2B																0.0445507	0.134094	0.00614598	0.0844691	0.292292	0.0253526	0.309867	0.0273296	0.0128875	0.607898
1553051.s.at	ODF3																-0.214415	-0.299301	4.62628e-10	-0.163788	0.660499																0.0761234	0.23841	1.08846e-06	0.117825	0.548444						-0.0514863	-0.358816	0.00300816
1553052.at	WFDC13																-0.100931	-0.184613	0.000152052	-0.0270517	0.407282											0.0201051	0.269593	1.1054e-08	0.0900746	0.594409											-0.00590736	-0.374691	0.00188122
1553053.at	LINC00521																					0.0307113	0.403661	0.00339671	0.222497	0.831352																					0.00410225	-0.225508	0.0678948
1553055.a.at	SLFN5	0.668525	0.553871	5.50242e-33	0.542454	1											-0.436317	-0.297591	4.3507e-10	-0.31554	0.656725
1553057.at	SERPINB12	-0.143226	-0.318637	9.99785e-11	-0.342891	0.683478											-0.187848	-0.288946	1.90369e-09	-0.134463	0.637647	-0.0234732	-0.25046	0.0770874	-0.0847409	0.442368																					0.0109857	0.217514	0.0785165
1553058.at	GIPC3	-0.115676	-0.324921	4.06151e-11	-0.157268	0.696956											-0.0523616	-0.124211	0.0112028	-0.0918992	0.268001																										-0.0169808	-0.254934	0.0382999
1553059.at	PGLYRP3																0.0325077	-0.1044	0.033225	-0.0115563	0.215336	-0.0129505	-0.380447	0.00602406	-0.0488056	0.779418																					0.0126238	0.364186	0.00257318
1553060.at	PSKH2																-0.0795686	-0.117287	0.0166695	-0.0323583	0.250272
1553061.at	OR6W1P
1553062.at	MOGAT1																-0.054076	-0.247932	3.00376e-07	-0.0893457	0.547137																0.0828161	0.225605	4.1065e-06	0.0766556	0.518983
1553063.at	GPR78																-0.0792146	-0.12019	0.0141431	-0.0178394	0.257787
1553064.at	H1FOO																					0.0186379	0.40652	0.00315636	0.0891175	0.837644																					-0.0318762	-0.301714	0.0135515
1553066.at	TAAR9																-0.136347	-0.147363	0.00257936	-0.0770348	0.323526																										-0.00256807	-0.346852	0.00422014
1553067.a.at	GNRHR2																-0.170679	-0.0973514	0.0471588	-0.0321152	0.19505																0.129936	0.288512	2.83463e-09	0.130929	0.663699
1553069.at	BRWD1-IT2
1553070.a.at	MYOZ3																-0.352597	-0.285341	2.33653e-09	-0.215665	0.629691	-0.0225137	-0.367594	0.00813419	-0.162132	0.749891
1553071.a.at	MYOZ3																-0.211693	-0.238885	8.20007e-07	-0.147867	0.527171																										-0.00433512	0.243558	0.0481295
1553072.at	BNIPL	-0.124218	-0.291251	3.99406e-09	-0.302045	0.624735											-0.0751885	-0.201541	3.44333e-05	-0.133529	0.44473	0.0363931	0.372843	0.0072055	0.20384	0.762025						-0.0432685	-0.281307	2.33996e-09	-0.0931385	0.620237
1553074.at	ASB11																-0.0498894	-0.144429	0.00314483	-0.0897302	0.316724																0.0575209	0.230446	2.50817e-06	0.0953611	0.530121
1553075.a.at	OFCC1																-0.172994	-0.283925	3.70398e-09	-0.122278	0.626566																										-0.0358206	-0.698953	5.9517e-11
1553076.at	OFCC1	-0.12804	-0.280697	1.49598e-08	-0.174701	0.602096											-0.152949	-0.296848	6.50122e-10	-0.100332	0.655086																										-0.00107632	0.223791	0.0700728
1553077.at	SDR9C7																-0.225571	-0.29292	1.11354e-09	-0.136964	0.646418
1553078.at	OR5P3																-0.307088	-0.268186	2.74277e-08	-0.131949	0.591835																										-0.0105776	-0.334017	0.00598382
1553079.at	TRIM40																-0.0473438	-0.20986	1.58327e-05	-0.0841505	0.463105	0.0339065	0.3465	0.0129892	0.2248	0.699957											0.0685972	0.303105	3.95105e-10	0.110341	0.697269
1553080.at	CSN1S2AP																-0.0955389	-0.146709	0.00269663	-0.0464282	0.322015																										0.0120135	0.388445	0.00122868
1553081.at	WFDC12																-0.0432306	-0.0928364	0.0584368	-0.0369354	0.181627																										-0.0280171	-0.501049	1.73069e-05
1553082.at	CRYGN	-0.136376	-0.340488	3.97982e-12	-0.289623	0.730347											-0.195111	-0.255385	1.27466e-07	-0.164908	0.563585																0.0900528	0.252437	2.32717e-07	0.121545	0.580712						-0.0160458	-0.217351	0.0787459
1553083.at																																															-0.00161869	-0.41341	0.00054044
1553084.at	STARD6	-0.0945022	-0.275381	2.85032e-08	-0.182469	0.590692											-0.0838424	-0.260623	6.86594e-08	-0.107721	0.575143
1553086.at	C11orf40	-0.0989707	-0.315876	1.47569e-10	-0.188252	0.677554											-0.0524399	-0.170243	0.000486133	-0.0529625	0.375327
1553087.at	C18orf12																-0.0662531	-0.151278	0.00196904	-0.0114034	0.332527																0.0392936	0.240552	8.65248e-07	0.0696389	0.553371
1553088.a.at	BCL2L11																0.675321	0.272546	1.2424e-08	0.362201	0.601455																0.390115	0.263141	6.35625e-08	0.234322	0.605335						-0.331018	-0.415874	0.000435264
1553089.a.at	WFDC2																					-0.0467341	-0.385473	0.0053394	-0.181512	0.790802
1553093.a.at	DEFB119																-0.128322	-0.239788	7.4312e-07	-0.0671769	0.529163
1553094.at	TAC4																0.322554	0.148281	0.00224438	0.122656	0.325759											0.199278	0.408479	4.53098e-19	0.290327	0.90063	0.177481	0.235342	1.43946e-06	0.182833	0.541385						-0.136194	-0.40931	0.000546772
1553096.s.at	BCL2L11																0.257846	0.239764	6.14063e-07	0.314911	0.529112																										-0.387949	-0.551916	1.13979e-06
1553099.at	TIGD1																0.414173	0.271736	1.37708e-08	0.366854	0.599668																										-0.0964119	-0.350697	0.00345204
1553101.a.at	ALKBH5																					0.163776	0.292336	0.0296862	0.0539711	0.570729						0.241558	0.420825	2.95824e-20	0.259242	0.927853	-0.166191	-0.253358	1.98803e-07	-0.120429	0.582832						-0.169187	-0.285221	0.0187037
1553102.a.at	CCDC69																0.396172	0.352677	8.06603e-14	0.32938	0.778288
1553103.at	NFX1																0.874593	0.414788	5.33067e-19	0.58823	0.915356											0.164072	0.294461	3.1805e-10	0.278271	0.64924
1553105.s.at	DSG2																					0.659923	0.687628	5.81785e-09	0.856208	1																					-0.139543	-0.59506	9.42454e-08
1553106.at	C5orf24																0.142369	0.157156	0.00129719	0.0924422	0.345913																-0.135533	-0.310434	1.40781e-10	-0.182057	0.714129						-0.00700334	-0.281127	0.0218456
1553107.s.at	C5orf24																0.529024	0.336798	1.14975e-12	0.392821	0.743246	-0.163618	-0.261204	0.0531411	-0.255214	0.485595
1553108.at	C5orf24																0.0948406	0.204431	2.63798e-05	0.108038	0.451116																										0.027603	0.259828	0.0346169
1553111.a.at	KBTBD6																																														0.000496796	-0.440144	0.000208441
1553112.s.at	CDK8																0.12353	0.15606	0.00140369	0.149645	0.343427																										-0.0367458	-0.434885	0.00025299
1553113.s.at	CDK8																																														-0.0687294	-0.338375	0.00487882
1553114.a.at	PTK6											1.27234	0.606321	6.65351e-33	0.639798	1						0.684407	0.466753	0.000310738	1.06293	0.967254																					0.0617712	0.215933	0.0777496
1553115.at	NKD1																															0.0417747	0.273134	6.96645e-09	0.132589	0.602218	0.116746	0.519447	1.29718e-29	0.238869	1						-0.0227414	-0.331143	0.00645785
1553117.a.at	STK38																-0.0709324	-0.127015	0.00895701	-0.0108213	0.275299											0.115509	0.291555	4.82196e-10	0.130975	0.642833
1553118.at	THEM4																0.472483	0.363362	1.23811e-14	0.431137	0.801868	-0.222491	-0.340633	0.0106267	-0.34424	0.691403
1553120.at	CLSPN																					-0.0840728	-0.278918	0.0384345	-0.11928	0.534759						0.178266	0.351158	3.55159e-14	0.152264	0.774247											-0.0668563	-0.369845	0.00196169
1553122.s.at	RBAK																0.103366	0.121816	0.0122144	0.127378	0.262298											0.154953	0.267841	1.21067e-08	0.142658	0.590547	-0.362741	-0.380181	1.49373e-15	-0.288773	0.874579						0.176624	0.271596	0.0254489
1553123.at	WDR62																					0.0282401	0.352047	0.0115186	0.172835	0.713282											0.0790514	0.24911	3.38394e-07	0.144295	0.573058
1553125.x.at	WDR62																					0.022299	0.38927	0.00486819	0.127706	0.799349						0.0755924	0.314969	1.77667e-11	0.18029	0.694457	0.0917345	0.332492	5.28828e-12	0.148377	0.764873						0.00492573	-0.22888	0.0637753
1553126.a.at	SLC39A12	-0.0769648	-0.249611	5.35974e-07	-0.169856	0.535416											-0.0703253	-0.186665	0.00012786	-0.0536502	0.411828
1553127.a.at	RNF168																0.321646	0.233338	1.23944e-06	0.320327	0.514931											0.209533	0.394154	9.35177e-18	0.267185	0.869046
1553129.at	SVEP1																-0.148434	-0.201775	3.37009e-05	-0.0577436	0.445249
1553130.at	LOC652276																																														-0.00530649	-0.248045	0.0440298
1553131.a.at	GATA4																-0.0971041	-0.171324	0.000446822	-0.072489	0.37774	-0.0365455	-0.540627	4.42188e-05	-0.200139	1											0.0663494	0.219745	7.35223e-06	0.0777531	0.505499						-0.00357723	-0.315271	0.00971685
1553132.a.at	TC2N	0.806046	0.520524	1.11422e-28	0.57092	1											-0.443597	-0.347197	2.05272e-13	-0.434775	0.766195	0.450265	0.457551	0.000422026	0.642954	0.947976																					-0.214846	-0.371336	0.00187447
1553133.at	C9orf72	0.484103	0.26863	6.33627e-08	0.262565	0.576213																																									0.140249	0.338596	0.00484924
1553134.s.at	C9orf72	0.183106	0.271814	4.35903e-08	0.169585	0.583041																-0.1429	-0.281651	0.0364979	-0.16624	0.542177											-0.19711	-0.283131	5.33663e-09	-0.166838	0.651321						0.0558454	0.32556	0.006893
1553136.at	KCTD18																-0.153924	-0.265479	3.82158e-08	-0.149253	0.585861																0.0786887	0.436246	2.05997e-20	0.16744	1
1553137.s.at	KLF11																-0.152644	-0.221894	4.8658e-06	-0.0635876	0.489672																0.064469	0.220222	7.01593e-06	0.0877325	0.506597
1553138.a.at	ANKLE1																0.274381	0.214389	8.76594e-06	0.30936	0.473106	-0.138582	-0.239491	0.0770709	-0.195967	0.42301						0.409832	0.482002	6.69002e-27	0.463035	1
1553139.s.at	PLXNA3
1553140.at	PELO																-0.0403786	-0.173219	0.000347436	-0.0932204	0.381995	0.210907	0.327868	0.0141586	0.147152	0.66075
1553141.at	LACC1																																														0.1581	0.391814	0.000982217
1553142.at	LACC1	0.523652	0.401991	1.06134e-16	0.311242	0.862272											-0.267388	-0.120942	0.0128549	-0.0679419	0.260077	0.27536	0.312612	0.0196583	0.186889	0.622994																					0.259862	0.459268	8.52576e-05
1553145.at	FLJ39653																																				0.0495085	0.285548	4.17299e-09	0.104825	0.656882
1553146.at	C3orf30																-0.136187	-0.181357	0.000199418	-0.0462761	0.400061																										-0.00870789	-0.407232	0.000666209
1553147.at	RANBP3L	-0.116453	-0.286813	7.00629e-09	-0.204507	0.615215											-0.0849092	-0.189107	0.000103783	-0.0525198	0.417236
1553148.a.at	SNX13																0.107499	0.0912207	0.0629799	0.0463974	0.176748											-0.0339809	-0.270484	9.84785e-09	-0.0968512	0.596374											-0.0107476	-0.257187	0.0365659
1553150.at	KDM1B																0.587166	0.377185	9.85538e-16	0.429093	0.832374
1553151.at	ATP6V0D2																-0.0633127	-0.162206	0.00081841	-0.0625987	0.35737																										-0.0454401	-0.230459	0.05933
1553153.at	ATP6V0D2																-0.192417	-0.207536	1.97334e-05	-0.115256	0.457972
1553155.x.at	ATP6V0D2																-0.178543	-0.139637	0.00431379	-0.0442301	0.305499	0.0197433	0.331205	0.0179039	0.0982178	0.662412																					-0.00838576	-0.298228	0.0147269
1553156.at	LHX4	-0.111902	-0.235799	2.27605e-06	-0.136611	0.505787											-0.132066	-0.191706	8.28769e-05	-0.0792872	0.422988	-0.0294239	-0.477204	0.000413941	-0.146283	0.988708											0.0512814	0.452444	5.18261e-22	0.153216	1						-0.0296092	-0.45809	0.000105062
1553157.at	LHX4																-0.135484	-0.0941062	0.0550597	-0.00419724	0.185435	0.0386906	0.393297	0.00440873	0.244492	0.808364
1553158.at	CEP19																-0.149826	-0.091765	0.0614181	-0.0332052	0.178396	-0.0283956	-0.305788	0.029537	-0.201284	0.597177																					-0.0300247	-0.26481	0.0311759
1553159.at	DNAH11																																														-0.0554608	-0.486763	2.69344e-05
1553162.x.at	C19orf55																0.489041	0.252774	1.39273e-07	0.294715	0.557822																										-0.111623	-0.367782	0.00208828
1553163.at	ADPRHL1																-0.0328513	-0.10014	0.0411511	-0.0586478	0.203175
1553165.at	SYNRG																																														0.00126321	-0.378184	0.00169124
1553166.at	CDH24	-0.150607	-0.347583	1.32121e-12	-0.271113	0.745566											-0.0905525	-0.239032	8.06982e-07	-0.113949	0.527495	-0.0369905	-0.510404	0.000135621	-0.126973	1																					-0.0264526	-0.604902	6.8687e-08
1553167.a.at	SEPSECS																																				-0.282946	-0.28867	2.59178e-09	-0.175461	0.664064
1553168.at	GRIK5																					0.0291299	0.38861	0.00494739	0.128048	0.797866											0.0816574	0.276664	1.29499e-08	0.0982211	0.636445						-0.0222902	-0.293219	0.0165687
1553169.at	LRRN4																-0.23995	-0.297622	5.84166e-10	-0.13124	0.656793
1553171.x.at	LRRN4																-0.0576637	-0.215533	9.15446e-06	-0.095437	0.475629																										-0.00237204	-0.231657	0.060536
1553172.at	ZNF777																0.208696	0.0946942	0.0517663	0.0888721	0.187896																0.341566	0.325457	1.42e-11	0.329547	0.74869	-0.52698	-0.307398	3.89113e-07	-0.202194	0.674062	-0.224194	-0.441361	0.000171578
1553174.at	JPH2	-0.14229	-0.275441	2.8298e-08	-0.150403	0.590821																															0.144426	0.569668	1.58093e-36	0.32348	1
1553175.s.at	PDE5A																0.124943	0.218805	6.6293e-06	0.125032	0.482853
1553176.at	SH2D1B																																														-0.0164205	-0.557657	1.07251e-06
1553177.at	SH2D1B																-0.0786051	-0.213984	1.06472e-05	-0.0481818	0.47221	-0.0200226	-0.264603	0.0613064	-0.0592947	0.483467																					-0.0255267	-0.435057	0.000251399
1553178.a.at	SSTR3
1553179.at	ADAMTS19																-0.0167048	-0.11941	0.014787	-0.0461689	0.255778																										-0.0185385	-0.298503	0.0146312
1553180.at	ADAMTS19																-0.0836451	-0.300896	3.70188e-10	-0.0957342	0.664018
1553181.at	DDX31
1553183.at	UMODL1	-0.158553	-0.237278	1.95757e-06	-0.118388	0.50896
1553185.at	RASEF																0.369671	0.175988	0.000277785	0.185169	0.388156																0.524591	0.530337	3.97832e-31	0.45176	1
1553186.x.at	RASEF																0.600862	0.254165	1.18251e-07	0.243368	0.560892																0.458453	0.465829	1.75558e-23	0.402439	1
1553188.s.at	PARD3B																-0.0967164	-0.186492	0.000129757	-0.0678425	0.411444																										0.00427812	0.358241	0.00305841
1553190.s.at	PARD3B	-0.146959	-0.343026	2.69106e-12	-0.248887	0.735792											-0.136148	-0.162066	0.000905253	-0.0754411	0.357																0.0802943	0.290198	2.27015e-09	0.135429	0.667579
1553191.at	DST						0.336238	0.467282	7.74861e-23	0.293186	0.977312																										-0.192579	-0.344343	7.34255e-13	-0.196032	0.792136						0.151204	0.586835	2.06888e-07
1553192.at	ZNF441																					-0.0139691	-0.300839	0.0324134	-0.0758733	0.584033											-0.0823023	-0.360265	5.74001e-14	-0.159533	0.828764
1553193.at	ZNF441																0.147405	0.204062	2.37155e-05	0.120245	0.450304																-0.114428	-0.233732	1.70514e-06	-0.112971	0.537682
1553194.at	NEGR1																-0.0172875	-0.166583	0.000644369	-0.0613479	0.367142	0.0197581	0.411974	0.00273915	0.123836	0.849594
1553196.a.at	FCRL3																0.955913	0.397197	2.02795e-17	0.606631	0.876535	-0.273102	-0.306296	0.022416	-0.394441	0.606978
1553197.at	DCAF4L2	-0.108641	-0.243455	1.03204e-06	-0.120439	0.522211											-0.0807064	-0.191807	8.21541e-05	-0.0842387	0.42321	0.0366089	0.433435	0.00153199	0.252825	0.896018
1553199.at	DCAF4L2																-0.123961	-0.228002	2.60595e-06	-0.103843	0.503152																										-0.0179548	-0.290022	0.0178445
1553202.at	STOX1																-0.0963859	-0.117673	0.0163125	-0.00113652	0.251278																										-0.00632525	-0.288177	0.0186187
1553204.at	C20orf166-AS1																-0.132228	-0.186148	0.000133593	-0.0670669	0.410682	0.0234526	0.260661	0.065419	0.169338	0.472099																					0.0257625	0.542282	2.40093e-06
1553205.at	C20orf166-AS1	-0.0757345	-0.24041	1.41805e-06	-0.107206	0.515678											-0.0589345	-0.103519	0.0347488	-0.0195238	0.212845																0.0884415	0.287472	3.24805e-09	0.130116	0.661308						-0.0295708	-0.308504	0.011493
1553207.at	ARL10																-0.389161	-0.226288	2.61806e-06	-0.17675	0.49937																										-0.0834867	-0.46003	8.2687e-05
1553208.s.at																	-0.0694156	-0.189615	9.93431e-05	-0.0496166	0.41836	-0.0246102	-0.288267	0.0407778	-0.0813384	0.549994
1553209.at	RNFT2																					-0.0131325	-0.269395	0.0565903	-0.113747	0.49718																					-0.00815828	-0.350295	0.0038334
1553211.at	ANKFN1																					0.0153059	0.253184	0.0738216	0.208894	0.45035																					0.00234631	0.364863	0.00252257
1553212.at	KRT78											1.11477	0.774854	4.18034e-64	0.530042	1	-0.147032	-0.0963253	0.0495473	-0.0121977	0.192028	-0.0174811	-0.373256	0.00713663	-0.192852	0.762973
1553213.a.at	KRT78											0.641507	0.643314	1.78944e-37	0.379119	1	-0.10446	-0.147822	0.00249974	-0.0152103	0.324586	-0.0233402	-0.255154	0.0715292	-0.129196	0.456103
1553214.a.at	CCDC7																0.334149	0.221235	4.40921e-06	0.241428	0.488219	-0.133914	-0.244462	0.0709535	-0.197661	0.437532											-0.222472	-0.264971	5.10845e-08	-0.229382	0.609546
1553215.s.at	CCDC7																					-0.0242013	-0.434208	0.0014992	-0.185653	0.897674																					-0.0387734	-0.37867	0.0016662
1553216.at	ZNF41																-0.0525498	-0.102834	0.0345898	-0.0380244	0.211507																										0.0387627	0.266474	0.0284685
1553217.s.at	ZNF41																0.077827	0.0924081	0.0596138	0.0444878	0.180338	0.042111	0.487147	0.00029988	0.240289	1											-0.0292999	-0.232888	1.94788e-06	-0.085602	0.535739						-0.0336012	-0.473587	5.63472e-05
1553218.a.at	ZNF512																0.628146	0.41668	3.55797e-19	0.425024	0.919531											0.257151	0.457625	4.31918e-24	0.309948	1
1553219.a.at	AMMECR1																					0.0210222	0.259	0.0672164	0.0615171	0.467289
1553220.at	FAM117B																0.136315	0.126109	0.00946179	0.0346342	0.273057	-0.177862	-0.295618	0.0278202	-0.160909	0.579359
1553221.at	ZNF583
1553222.at	OXER1																																				0.0346611	0.303034	3.9901e-10	0.115573	0.697106
1553224.at	LUZP1																-0.164106	-0.292248	1.22002e-09	-0.121757	0.644934																										-0.00633307	-0.30556	0.0123497
1553225.s.at	ZNF75D	0.386461	0.343263	2.59422e-12	0.303245	0.736299											0.0813622	0.105859	0.0295825	0.0523532	0.219993	-0.130934	-0.249889	0.0647226	-0.167556	0.453264
1553226.at	LINC00052																-0.138848	-0.268584	2.61147e-08	-0.145995	0.592713
1553227.s.at	BRWD1																0.388163	0.187955	0.000101613	0.129822	0.414695	0.25864	0.295032	0.0281461	0.355122	0.577823																					0.0828039	0.235481	0.0538524
1553228.at	CCDC89																-0.239119	-0.289313	1.81225e-09	-0.11039	0.638458	0.0232802	0.268219	0.057719	0.00878381	0.493827
1553229.at	ZNF572																-0.0332696	-0.122748	0.0122029	-0.0372084	0.264311
1553232.at	FAM82A1																-0.135842	-0.12124	0.0133168	-0.0313899	0.260473	0.0290344	0.510929	0.000133126	0.132166	1
1553234.at	ADAMTS18																-0.0366329	-0.10666	0.0295775	-0.00380789	0.22166	0.0350456	0.355769	0.0106139	0.199867	0.722145											0.0774311	0.241222	8.04895e-07	0.0822414	0.554913
1553235.at	PCDHAC1																-0.267288	-0.287982	2.16548e-09	-0.170207	0.635519																										-0.0073291	-0.344443	0.00451096
1553237.x.at	PCDHAC1
1553238.a.at	HIPK4																															0.020324	0.302591	1.1509e-10	0.146533	0.667166	0.155015	0.61445	8.87211e-44	0.346338	1						-0.0101057	-0.276369	0.0242826
1553239.at	FAM124A	-0.0935443	-0.233342	2.91733e-06	-0.170482	0.500516											-0.18703	-0.277714	8.28629e-09	-0.166978	0.612861																0.0890779	0.332097	5.62186e-12	0.16581	0.763964						-0.00425547	-0.279943	0.0224317
1553241.at	NKAIN3																-0.208398	-0.180601	0.000212238	-0.0752582	0.398383
1553243.at	ITIH5																-0.211477	-0.200758	3.69839e-05	-0.0592607	0.443001																										-0.0244458	-0.383782	0.00142248
1553244.at	FANCB																0.128385	0.14661	0.0025192	0.0865724	0.321912	-0.136449	-0.257101	0.0571285	-0.173293	0.473951
1553246.a.at	SGK196																															0.213419	0.49181	4.26253e-28	0.221193	1
1553247.a.at	ZNF709																-0.0498228	-0.104346	0.0333172	-0.0479313	0.215183																-0.0342783	-0.260571	9.11005e-08	-0.0869765	0.599425
1553248.at	CCDC57	-0.0895069	-0.269065	6.02228e-08	-0.154471	0.577146											-0.232987	-0.206571	2.16054e-05	-0.1169	0.455843																										-0.0332752	-0.445265	0.000172091
1553249.at	SMC1B																																				0.0532486	0.267077	4.20443e-08	0.112753	0.61439
1553252.a.at	BRWD3																0.15292	0.157899	0.00122925	0.0705863	0.347596																										-0.00578259	-0.270017	0.0278908
1553253.at	ASB16																0.205733	0.108979	0.0250825	0.136532	0.228582											0.284694	0.425766	9.61377e-21	0.352177	0.938746	0.22402	0.309611	1.4622e-10	0.20607	0.712236
1553254.at	MAGEE2																-0.145758	-0.239701	7.50209e-07	-0.0962851	0.528971																										-0.0246523	-0.377166	0.00174474
1553255.at	ERVV-1																																														-0.00772179	-0.321613	0.00827404
1553257.at	GAL3ST3																-0.0913846	-0.142026	0.00368913	-0.00323755	0.311116																0.017657	0.224551	4.56537e-06	0.0676192	0.516558						-0.0320113	-0.52924	4.61278e-06
1553258.at	FLJ30679																					-0.0452825	-0.5642	1.70711e-05	-0.271021	1											0.0982702	0.320168	3.41907e-11	0.161408	0.736522	0.12401	0.328623	5.89211e-08	0.124731	0.720604
1553260.s.at	ALS2CR11																-0.148808	-0.150201	0.00212221	-0.0402146	0.330058	-0.0288933	-0.519274	9.86772e-05	-0.198382	1
1553261.x.at	ALS2CR11	-0.0767671	-0.26328	1.17525e-07	-0.179397	0.564737											-0.137474	-0.230902	1.92546e-06	-0.0964526	0.509553	-0.0128075	-0.265893	0.0600073	-0.0838001	0.487168
1553262.a.at	UTS2R																-0.0810814	-0.160175	0.00104101	-0.112525	0.352739																0.105065	0.504823	8.28222e-28	0.213361	1						-0.0358599	-0.226165	0.0670748
1553263.at	USH1G
1553264.a.at	SYN1																0.272591	0.225413	2.86791e-06	0.179968	0.497438																0.152916	0.269137	3.08714e-08	0.157524	0.61913						-0.0640393	-0.2804	0.0222039
1553265.at	SLC23A3																					0.45301	0.582949	2.7548e-06	0.378199	1
1553266.at	CNOT6L																0.413426	0.262212	4.50373e-08	0.312083	0.57865																-0.453228	-0.272481	2.04774e-08	-0.295655	0.626823						-0.118988	-0.294761	0.0149474
1553267.a.at	CNOT6L																0.0198172	0.144503	0.00290954	0.0720607	0.317036																-0.262454	-0.279606	8.3812e-09	-0.185792	0.643213						-0.0360497	-0.28166	0.0202992
1553268.at	RHBDL3																-0.0467871	-0.158227	0.00120027	-0.053647	0.348339
1553269.at	ZNF718																0.293287	0.22265	3.81501e-06	0.286377	0.491341											0.320423	0.398411	3.8621e-18	0.301644	0.878433	-0.331842	-0.359133	6.24961e-14	-0.320291	0.82616						-0.241538	-0.475601	4.35152e-05
1553271.at	DIP2B																-0.0752522	-0.236872	1.0198e-06	-0.0979736	0.522729
1553272.at	SLC36A1																															0.138469	0.28776	8.24529e-10	0.180712	0.634466											0.0363758	0.23407	0.0553478
1553274.a.at	SNRNP48																0.484734	0.311884	5.52286e-11	0.425725	0.688267	0.147702	0.286282	0.0334019	0.156653	0.554638						0.307498	0.441243	2.51621e-22	0.328133	0.972871	0.17181	0.228027	3.07837e-06	0.178074	0.524556						-0.0608539	-0.350842	0.00343768
1553275.s.at																	-0.0959366	-0.147414	0.00257038	-0.0460525	0.323644
1553276.at	ZNF560	-0.0548279	-0.254384	3.18645e-07	-0.149496	0.545654											-0.112239	-0.236476	1.06434e-06	-0.0648617	0.521854	-0.0118745	-0.298428	0.0338966	-0.0879939	0.577578																					-0.00957899	-0.401145	0.00081552
1553277.at	RTTN																																														0.0604162	0.261626	0.0315995
1553279.at	BTNL9																0.161376	0.143172	0.00318366	-0.0201255	0.313943																										0.232989	0.386532	0.00116501
1553280.at	PUS10																0.589075	0.409523	1.62051e-18	0.36471	0.903736
1553281.at	PLCXD2	-0.0734181	-0.234627	2.56294e-06	-0.179668	0.503273											-0.117241	-0.125496	0.0103842	-0.0412723	0.271223	-0.0252877	-0.611084	2.03704e-06	-0.187613	1											0.0645431	0.231501	2.24941e-06	0.0999773	0.532548						-0.0269088	-0.669316	7.22162e-10
1553282.at	C21orf128																-0.0478605	-0.108166	0.0273417	0.0271954	0.225827	-0.0345867	-0.304549	0.0302367	-0.090579	0.593898
1553284.s.at	LMLN																					-0.029398	-0.309522	0.0275111	-0.150271	0.606994																					-0.0240223	0.265476	0.0307384
1553285.s.at	RAD9B																-0.0690957	-0.0946384	0.0536933	-0.0298807	0.187023																										-0.00748613	-0.351455	0.00371035
1553286.at	ZNF555
1553288.a.at	NYAP1																-0.0764627	-0.220535	5.57833e-06	-0.105875	0.486671																										-0.0157553	-0.571535	5.00112e-07
1553292.s.at	SGK494																0.175989	0.258762	6.83992e-08	0.197014	0.571036																										-0.153814	-0.405687	0.000618917
1553293.at	MRGPRX3																-0.2889	-0.379854	9.80593e-16	-0.187663	0.838263																										-0.0147005	-0.339579	0.00515251
1553295.at	ABCA13	-0.0814071	-0.261599	1.42309e-07	-0.16965	0.56113											-0.197072	-0.340024	1.00581e-12	-0.136401	0.750365	0.0141645	0.280175	0.0470447	0.126596	0.527593																					-0.0182145	-0.306386	0.0121039
1553296.at	GPR128																-0.124548	-0.268059	2.78611e-08	-0.117124	0.591554	0.0448766	0.461228	0.000681031	0.355205	0.955098																					-0.00717696	-0.249814	0.0424953
1553297.a.at	CSF3R	0.354978	0.469552	5.96182e-23	0.229453	1											-0.172678	-0.291273	1.04566e-09	-0.154371	0.642783																					0.324315	0.437173	1.19353e-13	0.237584	0.958631	0.0974946	0.551898	1.14092e-06
1553298.at	C17orf77																					-0.00439361	-0.372215	0.00731157	-0.0395321	0.760578																					0.00111448	0.291458	0.0172613
1553299.at	DUSP5P																-0.137738	-0.118296	0.0149765	-0.0494187	0.253295																										-0.0458068	-0.259398	0.0331319
1553300.a.at	DGKH																					-0.135067	-0.263077	0.0513973	-0.137648	0.49088
1553301.a.at	TMEM182
1553303.at	C16orf46																																														-0.00666397	-0.357981	0.00308135
1553304.at	LSM14B
1553306.at	CASP8																					-0.181064	-0.377947	0.00428969	-0.188884	0.777						0.22027	0.384849	6.18393e-17	0.256532	0.84853	0.175194	0.290911	1.92632e-09	0.209761	0.66922
1553310.at	PLB1																0.00540924	-0.146817	0.00267689	-0.0862184	0.322265
1553311.at	C20orf197																-0.204273	-0.210678	1.46429e-05	-0.0822139	0.464912
1553313.s.at	SLC5A3																0.336346	0.240959	5.37676e-07	0.3102	0.531749	-0.262249	-0.372495	0.00493005	-0.435029	0.764808
1553314.a.at	KIF19																					0.0327897	0.501263	0.000186524	0.170179	1																					-0.0117775	0.316756	0.0093607
1553315.at	SLFNL1																0.306554	0.217394	6.50084e-06	0.158252	0.479741	-0.139778	-0.239993	0.0764358	-0.153644	0.424479						-0.159136	-0.329194	1.51373e-12	-0.177502	0.725821
1553316.at	GPR82																0.0128424	0.174686	0.000308728	0.0460097	0.38526	-0.130658	-0.298447	0.0262918	-0.117903	0.586744																					-0.085306	-0.21411	0.0803528
1553317.s.at	GPR82																																														-0.0208235	-0.314284	0.00996004
1553318.at	RIBC1																-0.0798665	-0.0973722	0.0471113	-0.00965054	0.195112																										-0.0395387	-0.473349	5.69026e-05
1553319.at	OXGR1																-0.227625	-0.232989	1.54475e-06	-0.118939	0.51416	-0.0283898	-0.309223	0.0276688	-0.100457	0.606211
1553320.s.at	CDC14C																-0.177059	-0.301652	3.32903e-10	-0.108241	0.665687																										-0.0155362	-0.448276	0.00015353
1553321.a.at	SULT1C4																-0.182892	-0.181412	0.000198523	-0.0646378	0.400182	-0.0127906	-0.320133	0.0223764	-0.0833414	0.63445																					-0.0209218	-0.423723	0.000377721
1553322.s.at	TEAD1																-0.0369501	-0.122024	0.0127269	-0.070668	0.262473																										0.0251809	0.274222	0.0254552
1553323.a.at	CATSPER2																-0.236778	-0.194005	6.77571e-05	-0.124906	0.428073	0.064378	0.409509	0.00292125	0.350222	0.844202																					-0.0268951	-0.403228	0.000761316
1553325.at	POU5F2																-0.209792	-0.198842	4.40055e-05	-0.113062	0.438768
1553326.at	RXFP2																-0.0534849	-0.158319	0.00119227	-0.0327623	0.348547
1553327.a.at	BEND7																-0.135259	-0.207299	2.01776e-05	-0.0935552	0.45745	0.028399	0.291292	0.0386191	0.083319	0.558269
1553328.a.at	SLC18A2																																														0.0217308	0.237472	0.054184
1553329.at	C7orf45																-0.0130874	-0.142837	0.00349658	-0.022484	0.313013
1553330.at	C7orf45																-0.0321796	-0.109114	0.0260095	-0.0656242	0.228431	-0.00261275	-0.254924	0.0717939	-0.0556796	0.455432																					-0.0218021	-0.369423	0.00220402
1553333.at	MAB21L3																-0.097339	-0.16185	0.0009199	-0.0974316	0.356514																										-0.0187433	-0.451472	0.000135857
1553335.x.at	LOC285696																																				0.084442	0.340976	1.39244e-12	0.151002	0.784391						-0.0358242	-0.253027	0.0398204
1553336.a.at	MIER3																0.248674	0.175054	0.000299686	0.217066	0.386077	0.16203	0.285721	0.0337649	0.192233	0.553135																					0.162587	0.28264	0.0198492
1553338.at	SDE2	0.267454	0.291326	3.95601e-09	0.392142	0.624895											0.284014	0.293027	8.21462e-10	0.294824	0.646654
1553340.s.at	SLC35G5																-0.138803	-0.174032	0.000360936	-0.0886722	0.383777	0.0188673	0.257183	0.069227	0.0512449	0.462013
1553341.at	UROC1																-0.0401646	-0.137606	0.00491818	-0.0582539	0.300691																0.0540139	0.264904	5.45575e-08	0.101325	0.609393
1553344.at	PCDH15																-0.106184	-0.196781	5.29571e-05	-0.117894	0.434212	-0.0175224	-0.248303	0.0797533	-0.0583314	0.436029
1553346.a.at	TNRC6A																															0.0198478	0.284354	1.54356e-09	0.16464	0.626956
1553347.s.at	KCNA6	-0.154945	-0.304896	6.67218e-10	-0.145594	0.654003											0.0704841	0.106787	0.0293837	0.0363177	0.222011	-0.0239838	-0.268217	0.0577209	-0.0691443	0.493821
1553348.a.at	NFX1	0.192759	0.308433	4.13183e-10	0.361182	0.661589											0.28595	0.30575	1.35788e-10	0.260381	0.674729											0.152796	0.298913	1.6657e-10	0.191346	0.659056
1553349.at	ARID2																0.0950057	0.107805	0.0267015	0.0520754	0.225369
1553350.at	FAM123C																-0.157122	-0.183233	0.000170676	-0.0624528	0.404221
1553351.at	OTUD7A																-0.163981	-0.276403	9.7968e-09	-0.139266	0.609968	0.0105183	0.252689	0.0744073	0.181038	0.4489																					-0.0130932	-0.427817	0.000326599
1553352.x.at	ERVW-1																0.303994	0.178284	0.000230161	0.228938	0.393258											0.204055	0.408627	4.38778e-19	0.291769	0.900957	0.283417	0.422679	3.32862e-19	0.23608	0.972342						-0.0512454	-0.247614	0.0444106
1553354.a.at	FLJ31958																0.32405	0.110376	0.0232673	0.164334	0.232374																0.266491	0.397971	5.11861e-17	0.291292	0.915502						-0.287639	-0.62715	1.14804e-08
1553355.at																	-0.0676127	-0.122924	0.0120787	-0.0300014	0.264756																										0.0022982	-0.278323	0.023255
1553356.at		-0.0967909	-0.275495	2.81147e-08	-0.149937	0.590937											-0.0115065	-0.128941	0.00844619	-0.0344478	0.27976	0.0469545	0.409826	0.00289723	0.237721	0.844896
1553357.at	LOC158696																0.0280494	-0.133744	0.00628218	-0.0170093	0.29145
1553359.at	FBXL18																-0.0338596	-0.205918	2.29689e-05	-0.109064	0.454399	0.0235012	0.273163	0.0530898	0.140186	0.507884											0.0971471	0.301142	5.18378e-10	0.158339	0.692754						-0.0330179	-0.380151	0.00159201
1553361.x.at	FBXL18																																				0.0797277	0.26187	7.82022e-08	0.126379	0.602412
1553362.at	DNAH6																-0.207277	-0.346084	3.72584e-13	-0.113014	0.76374																										0.00234765	-0.402503	0.00077982
1553363.at	C6orf195																-0.328872	-0.269723	2.26829e-08	-0.133493	0.595226																										-0.0133853	-0.229126	0.0634822
1553364.at	PNPLA1																-0.0468561	-0.200787	3.68865e-05	-0.0483127	0.443065																										-0.0137079	-0.510536	1.12371e-05
1553365.at	DEPDC4																-0.0482228	-0.239913	7.32983e-07	-0.10281	0.529441
1553366.s.at	ANKRD39	-0.0812164	-0.251648	4.29863e-07	-0.207657	0.539785											-0.15902	-0.142706	0.00352701	-0.079601	0.312707	-0.0216355	-0.25665	0.069826	-0.12155	0.460462											0.0416043	0.311699	1.17456e-10	0.159054	0.717041
1553367.a.at	COX6B2																																				0.0840405	0.361815	4.40022e-14	0.168776	0.832329						-0.0115076	-0.415205	0.000508189
1553369.at	FAM129C						-0.521105	-0.41633	5.26428e-18	-0.62707	0.870746						0.749373	0.329466	3.72831e-12	0.520944	0.727067
1553371.at	EPHA10																-0.167497	-0.31884	2.74002e-11	-0.11326	0.703618
1553372.at																	-0.138659	-0.100397	0.0391322	-0.0529563	0.204556	-0.129005	-0.317886	0.0175814	-0.145294	0.636192											0.208377	0.276498	1.24143e-08	0.211481	0.636063						-0.126056	-0.404667	0.000640734
1553373.at	WDR64																-0.12376	-0.200207	3.88858e-05	-0.0758485	0.441784																										0.00863363	0.33288	0.00616758
1553374.at	PRO2949	-0.120031	-0.249069	5.68225e-07	-0.220711	0.534252											-0.212661	-0.257746	9.66088e-08	-0.122377	0.568794	-0.0187512	-0.448711	0.000989486	-0.0830929	0.928604
1553375.at	BTBD9																															0.0465952	0.314849	1.8098e-11	0.144654	0.694193
1553376.a.at	AXDND1																-0.157182	-0.110408	0.0242837	-0.00266694	0.231958	-0.0200179	-0.274772	0.0516503	-0.0522608	0.512429
1553378.a.at	C17orf66																-0.0408511	-0.159659	0.00108122	-0.0274799	0.351574	-0.0213664	-0.450336	0.000943387	-0.101833	0.932053																					-0.00101121	-0.401486	0.00080641
1553380.at	PARP15																0.0821016	0.209972	1.34995e-05	0.24843	0.463354	-0.312626	-0.426172	0.0011264	-0.496061	0.881718																					-0.171559	-0.230235	0.059584
1553383.at	ARHGAP42																-0.141371	-0.155541	0.0014569	-0.0513169	0.342248																										-0.0165866	-0.524232	5.88501e-06
1553385.at	LOC84931	-0.0688311	-0.239045	1.63287e-06	-0.142556	0.512751											-0.191204	-0.269637	2.29266e-08	-0.125486	0.595036	-0.0156439	-0.284811	0.0433652	-0.0550602	0.540471																					0.00921344	-0.237884	0.0537552
1553386.at	MFSD2A																-0.169095	-0.262042	5.7926e-08	-0.11508	0.578275
1553387.at	ATM																-0.0416744	-0.158875	0.00114495	-0.0768188	0.349805	-0.000648008	-0.303418	0.0308866	-0.156897	0.590901											0.0882523	0.366795	1.85526e-14	0.130642	0.843784						-0.0258477	-0.392554	0.00107801
1553388.at	FAM26D																-0.0589154	-0.176688	0.000291853	-0.00619594	0.389689																										-0.0191508	-0.259522	0.0348382
1553389.at	NPHP3																-0.0564564	-0.113352	0.0207193	0.00126981	0.239886																										-0.0138765	-0.329981	0.00665868
1553390.at	ATG9B																-0.177954	-0.249679	2.4629e-07	-0.17911	0.550993	-0.0282098	-0.426011	0.00188112	-0.151205	0.880053																					-0.024338	-0.442177	0.000193242
1553391.at	CXorf58																0.00563413	-0.106231	0.0302427	-0.0635008	0.220465
1553392.at	EFCAB3																0.0942619	0.202999	2.62004e-05	0.20274	0.447956	-0.205379	-0.261681	0.0526923	-0.247917	0.486944
1553394.a.at	TFAP2B																-0.00975646	-0.204727	2.56658e-05	-0.0545814	0.451769																										-0.0196421	-0.280493	0.0221576
1553395.a.at	CD200R1	0.309605	0.380985	4.99405e-15	0.213418	0.817214																-0.26672	-0.571487	4.7653e-06	-0.301422	1																					-0.114569	-0.29903	0.0134888
1553396.a.at	CCDC13																0.163064	0.11953	0.0146863	0.087938	0.256088																0.0719275	0.27557	1.48467e-08	0.122568	0.633928
1553397.at	CCDC13	-0.0950543	-0.26731	7.38881e-08	-0.164973	0.573381											-0.143665	-0.201222	3.54502e-05	-0.1095	0.444027																0.0590771	0.323375	2.12085e-11	0.138354	0.743899						-0.0181771	-0.489009	2.94038e-05
1553398.at																	-0.129482	-0.133439	0.00640315	-0.0821472	0.290715
1553399.a.at	C17orf69																					0.159771	0.266665	0.0481867	0.224879	0.50095						0.185025	0.392971	1.19295e-17	0.263315	0.866438	0.406965	0.723438	1.15604e-67	0.432995	1
1553400.a.at	C17orf69																0.14105	0.1817	0.000173249	0.0667506	0.400837
1553401.at	MRGPRX1																-0.102137	-0.253295	1.62549e-07	-0.110272	0.558972																										-0.0158677	-0.344356	0.00452171
1553402.a.at	HFE																-0.296578	-0.199324	3.68307e-05	-0.143071	0.439837																										0.203108	0.418567	0.000395836
1553403.at	RLN3	-0.0953335	-0.266203	8.39983e-08	-0.252609	0.571007											-0.197706	-0.27624	1.00022e-08	-0.134638	0.609608																										-0.0223088	-0.384232	0.00140266
1553405.a.at	CSMD1																																				0.0406371	0.251725	2.52248e-07	0.109654	0.579073						-0.00770995	0.324666	0.00764891
1553407.at	MACF1																-0.189996	-0.268169	2.15802e-08	-0.249471	0.591796																0.188103	0.364891	2.31194e-14	0.194294	0.839405
1553409.at	ADAMTS20																0.0895224	0.094188	0.0548476	0.0207125	0.185679																										0.0475601	0.298745	0.0145472
1553410.a.at	ABCC12																					-0.00955769	-0.289575	0.0398329	-0.100555	0.553577
1553411.s.at	SALL3																-0.230748	-0.298227	5.37202e-10	-0.118633	0.658128	0.0269043	0.408655	0.00298681	0.113505	0.84233																					-0.0219837	-0.497861	1.9953e-05
1553412.at	AGBL4																-0.0579383	-0.112001	0.0222935	-0.113056	0.236267																0.096523	0.229669	2.71655e-06	0.14692	0.528334						-0.0449724	-0.515908	8.74821e-06
1553413.at	FLJ13744																-0.161282	-0.162339	0.000887076	-0.0311389	0.357614																										-0.0227059	-0.370047	0.00216339
1553415.at	SLC17A8	-0.0976413	-0.272484	4.02643e-08	-0.19193	0.584479											-0.0359298	-0.206115	2.25497e-05	-0.073888	0.454834
1553417.at	C11orf44	-0.0631625	-0.250553	4.8413e-07	-0.126111	0.537435											-0.0969611	-0.168586	0.000552689	-0.0736712	0.371624
1553418.a.at	CNTNAP5																-0.181025	-0.219969	5.90323e-06	-0.0793124	0.485422
1553420.at	SATB2-AS1																-0.0908563	-0.296874	6.4779e-10	-0.124903	0.655143																										0.0101773	0.249959	0.0423712
1553422.s.at	RBFOX1																-0.0546345	-0.173009	0.000391387	-0.0347384	0.381498																										0.0220137	0.525333	5.58003e-06
1553423.a.at	SLFN13																0.124627	0.122783	0.0115393	0.0911457	0.264741																										0.147538	0.270158	0.0262682
1553424.at	C12orf40																-0.0798544	-0.0917823	0.0613689	-0.0683529	0.178448
1553425.at	WDR65																-0.158256	-0.11508	0.0188459	-0.0693984	0.244477																										-0.0258298	-0.278424	0.0232029
1553426.at	C5orf64																-0.0805056	-0.145153	0.00299555	-0.0925173	0.318409	-0.0201763	-0.456124	0.000794438	-0.161728	0.944315																					-0.00383328	-0.263888	0.03179
1553427.at	ADAMTS15	-0.0728881	-0.245053	8.72106e-07	-0.16354	0.525638											-0.110473	-0.192874	7.48349e-05	-0.111218	0.425572																0.0517617	0.248238	3.7294e-07	0.114457	0.571053						-0.0212675	-0.425001	0.000361031
1553428.at	LY86-AS1																-0.18343	-0.296088	7.21923e-10	-0.108354	0.653409
1553429.at	FLJ31713	-0.116403	-0.243851	9.89995e-07	-0.240408	0.52306											-0.324464	-0.24668	3.45953e-07	-0.168156	0.544375																										-0.0059371	-0.259617	0.0347694
1553430.a.at	EDARADD																-0.102903	-0.201161	3.56508e-05	-0.0558238	0.44389	-0.0227644	-0.577587	9.61919e-06	-0.14689	1
1553432.s.at	OTOA																-0.0402756	-0.170862	0.000463237	-0.0881041	0.37671	-0.0228805	-0.325828	0.0199707	-0.1263	0.648919
1553433.at	CCDC171																0.175511	0.223157	4.28279e-06	0.115444	0.492458	-0.0147707	-0.359775	0.00970939	-0.111665	0.731612																					-0.00662846	-0.221928	0.0724985
1553434.at	CYP4Z2P																-0.151566	-0.243622	4.87071e-07	-0.0694484	0.537625																										-0.0153874	-0.290395	0.0176918
1553435.at	C18orf15																																														0.0208262	0.285399	0.019838
1553436.at	MUC19																-0.179429	-0.283456	3.93871e-09	-0.142272	0.625532	-0.00911954	-0.297957	0.0341924	-0.0133783	0.576314
1553437.at	KLHDC7A																-0.246907	-0.107124	0.0288723	-0.061781	0.222948	-0.0366395	-0.359791	0.00970598	-0.174699	0.731649
1553438.at	C11orf72
1553439.at																	-0.177053	-0.236782	1.02972e-06	-0.120619	0.522531																0.0499306	0.272259	2.23734e-08	0.114744	0.626311
1553440.at	CHST9-AS1																-0.126234	-0.158864	0.0011459	-0.0317948	0.349779
1553441.at	CNTNAP4
1553442.a.at	CNTNAP4																					-0.125016	-0.290458	0.0307999	-0.154144	0.565762
1553443.at	FER1L6-AS1																-0.159961	-0.22645	3.0591e-06	-0.0912347	0.499727	0.0541631	0.490769	0.000266003	0.353045	1
1553444.a.at	C1orf127	-0.158599	-0.342594	2.87711e-12	-0.236402	0.734865											-0.121361	-0.2011	3.5849e-05	-0.127684	0.443756	-0.0271991	-0.394309	0.00429942	-0.133469	0.810622											0.0494259	0.334795	3.69638e-12	0.172784	0.770171
1553446.at	C6orf183																					-0.0134325	-0.342526	0.0141395	-0.0879795	0.690316																					-0.0205777	-0.254017	0.0390246
1553447.at	AGBL1																-0.190134	-0.199235	4.247e-05	-0.0618212	0.439636	0.0175212	0.241546	0.0885772	0.125693	0.416068
1553448.at	FLJ34503																-0.118244	-0.12944	0.00819376	-0.0320507	0.280987
1553449.at	LINC00304	-0.0915985	-0.254143	3.27217e-07	-0.323102	0.545137											-0.294929	-0.26378	3.71725e-08	-0.193365	0.58211	0.165302	0.327981	0.0141235	0.136711	0.661024
1553450.s.at	LINC00304																																														0.000624623	-0.270009	0.0278958
1553451.at	CCDC79																-0.214359	-0.335154	2.19936e-12	-0.156342	0.73962																										-0.00971179	-0.236885	0.0547994
1553452.at	MYO1H																																														0.0106845	0.3425	0.00475826
1553453.at	ASB14																0.371945	0.334721	1.60955e-12	0.302007	0.738663	-0.171569	-0.250517	0.0640308	-0.207482	0.455076						0.128507	0.319204	7.57402e-12	0.153408	0.703793	-0.121227	-0.225158	4.11955e-06	-0.101322	0.517955						0.13056	0.362927	0.00241556
1553454.at	RPTN	-0.0690171	-0.248609	5.96998e-07	-0.133508	0.533266											-0.0701622	-0.164063	0.000779738	-0.0200548	0.361491
1553456.at																	-0.0679001	-0.113933	0.0200714	-0.0197176	0.241437	0.0333891	0.485674	0.000314737	0.169949	1
1553457.at	LINC00269
1553458.at	VSTM4																-0.198034	-0.258728	8.6016e-08	-0.106175	0.570962																										-0.0210217	-0.288671	0.0184086
1553459.at	CCDC150
1553460.at	C2orf61																-0.0956911	-0.193971	6.79603e-05	-0.0919039	0.427997	0.0236124	0.362217	0.00919139	0.126997	0.737348																					0.0123367	0.320123	0.00859501
1553461.at	FAM9B																-0.200685	-0.208943	1.72755e-05	-0.151152	0.461079
1553462.at																						-0.0203296	-0.326097	0.0198627	-0.0951626	0.649598
1553464.at	FLJ40288																-0.0719472	-0.134888	0.00584669	-0.0314035	0.2942																0.0621231	0.26789	3.81134e-08	0.12149	0.616262						-0.00338728	-0.217238	0.0789051
1553465.a.at	CES5A																-0.139692	-0.156896	0.00132169	-0.133407	0.345325
1553466.at	CXorf59																-0.0801541	-0.0988094	0.0439315	-0.0323938	0.199315																										0.0136186	-0.323083	0.00796765
1553467.at	FLJ32742																-0.0735629	-0.186636	0.000128183	-0.0458376	0.411763
1553468.at	HYDIN2	-0.0889502	-0.236749	2.0662e-06	-0.170327	0.507825											-0.180751	-0.200188	3.89543e-05	-0.0642094	0.441741																										-0.0153816	-0.37077	0.00211709
1553470.at	DNAH17																-0.0585381	-0.105847	0.0308477	-0.0330321	0.219395
1553471.at	SLC35G3																-0.162133	-0.279858	6.28945e-09	-0.113739	0.617593
1553472.at	FLJ32955																-0.0452115	-0.192016	8.06673e-05	-0.136525	0.423674																										-0.0241123	-0.304434	0.0126917
1553474.at	POTED																																														-0.0307105	-0.374734	0.00187875
1553475.at	PRO1483																0.437249	0.307394	1.06916e-10	0.234724	0.678357																										0.286412	0.398648	0.000784304
1553478.at	KIRREL3-AS3	-0.0243529	-0.264387	6.14716e-07	-0.129108	0.56711											-0.0885498	-0.270487	2.06296e-08	-0.0928778	0.596912																										-0.0142454	-0.235957	0.0557842
1553479.at	TMEM145																-0.243876	-0.240708	6.71853e-07	-0.0920111	0.531196																										-0.0267127	-0.458889	0.000101814
1553482.at	C15orf32																-0.0525353	-0.142185	0.00365072	-0.0276903	0.311487	-0.0164981	-0.444527	0.00111757	-0.11462	0.91971
1553483.at	TSGA10IP																-0.288241	-0.219983	5.89462e-06	-0.154042	0.485454																0.125128	0.5113	1.34703e-28	0.258522	1
1553484.at	LINC00477																-0.0753065	-0.120703	0.0137338	-0.0381551	0.259102																										0.00913426	0.358882	0.00300237
1553485.at	CCDC140
1553486.a.at	C17orf78																-0.0902357	-0.249777	2.43554e-07	-0.0993733	0.551209	0.108418	0.713952	4.47562e-09	0.516798	1
1553488.at	TEKT5	-0.123303	-0.293792	2.88263e-09	-0.159362	0.630184											-0.204699	-0.202987	3.01498e-05	-0.105016	0.447926																0.0644296	0.219906	7.23736e-06	0.109206	0.505869
1553489.a.at	TEKT5																					0.0174568	0.266895	0.0590131	0.14822	0.490039																					-0.00892596	-0.433699	0.00026417
1553491.at	KSR2																-0.0915799	-0.226084	3.17626e-06	-0.133786	0.498921	-0.00782664	-0.28211	0.0454789	-0.0987846	0.532984																					-0.00676249	-0.212769	0.0854202
1553492.a.at	PAX1																-0.0485405	-0.133782	0.00626732	-0.0561727	0.291541
1553493.a.at	TDH	-0.135105	-0.252253	4.02459e-07	-0.178623	0.541082											-0.123803	-0.148208	0.00243463	-0.0954983	0.325475																0.0746005	0.320086	3.46056e-11	0.136148	0.736335
1553494.at	TDH																-0.144793	-0.169925	0.000498283	-0.0471827	0.374618																										0.000807202	-0.240287	0.0513103
1553497.at	LINC00615																-0.0941199	-0.245844	3.80061e-07	-0.0519247	0.542529																										-0.0199017	-0.434575	0.000255867
1553498.at																																															0.077267	0.289284	0.0170152
1553499.s.at	SERPINA9																0.177444	0.160456	0.00101975	0.104676	0.353372	0.0273866	0.3004	0.0326791	0.284907	0.582862																					0.0915012	0.29485	0.0149155
1553500.at	FBXL21																-0.140525	-0.175843	0.000312361	-0.0610403	0.387809
1553502.a.at	AKAP2																-0.0825109	-0.163908	0.000788882	-0.0757754	0.361143
1553504.at	MRGPRX4																-0.215111	-0.211518	1.35107e-05	-0.074325	0.466766	-0.0294854	-0.443943	0.00113659	-0.136719	0.918467																					-0.0429498	-0.471795	6.06508e-05
1553505.at	A2ML1																-0.219812	-0.252406	1.80141e-07	-0.1204	0.55701
1553506.at	CPO	-0.0552008	-0.254932	2.99983e-07	-0.164805	0.546829											-0.219899	-0.212584	1.21923e-05	-0.106535	0.46912
1553507.a.at	GPR6
1553508.at	MDS2
1553510.s.at	RQCD1																0.700961	0.471842	8.22824e-25	0.624724	1	-0.192645	-0.310728	0.020449	-0.372906	0.618242																					0.174838	0.390332	0.0010307
1553511.at	GJD3																					-0.0270014	-0.338397	0.0154255	-0.172868	0.680217
1553512.at	HOXC12																-0.168475	-0.2885	2.0207e-09	-0.156204	0.636663	-0.021222	-0.331941	0.0176354	-0.095542	0.664249																					-0.0213862	-0.23647	0.0552376
1553513.at	VNN3	-0.110397	-0.266164	8.4382e-08	-0.175622	0.570922											-0.177732	-0.222381	4.63252e-06	-0.0985743	0.490747																										-0.00259957	-0.28915	0.0182069
1553514.a.at	VNN3																-0.0556004	-0.136322	0.00533886	-0.0233886	0.297632																										-0.0191524	-0.560965	8.96961e-07
1553515.at	MYEOV2																																														-0.00673233	-0.231816	0.0603546
1553517.at	FERD3L																																														-0.0147843	-0.332533	0.00622449
1553518.at	DEFT1P																-0.153225	-0.339619	1.07397e-12	-0.1391	0.749472																										-0.0102891	-0.32338	0.00790684
1553519.at	LINC00314																-0.166245	-0.256936	1.06276e-07	-0.0874201	0.567008	0.00953391	0.250209	0.0773939	0.0227042	0.441631
1553521.at	DEFB104A																-0.0905845	-0.213568	1.10855e-05	-0.101047	0.471292
1553523.at	NLRP14	-0.166229	-0.247787	6.52024e-07	-0.216133	0.531502											-0.115109	-0.15522	0.00149073	-0.0790862	0.341519																										-0.036477	-0.238425	0.0531967
1553524.at	DGKB																-0.170063	-0.291291	1.38874e-09	-0.123129	0.642822
1553525.at	NLRP13
1553526.at	NLRP8																																														-0.00380293	0.278233	0.0233018
1553527.at	NLRP9
1553528.a.at	TAF5																0.360882	0.256682	8.77334e-08	0.290736	0.566448																										-0.176177	-0.526465	4.24047e-06
1553529.at	TAS1R2																-0.304112	-0.38957	1.55463e-16	-0.161472	0.859704
1553530.a.at	ITGB1	0.278818	0.247678	6.5967e-07	0.466342	0.531268	0.368531	0.458207	6.46359e-22	0.381631	0.95833											0.166098	0.238657	0.0781376	-0.234697	0.420562
1553531.at	PCSK6	-0.0617942	-0.234048	2.71706e-06	-0.151141	0.502032											-0.0981284	-0.199061	4.31446e-05	-0.0946515	0.439251											-0.0369942	-0.286975	1.07498e-09	-0.063366	0.632734
1553532.a.at	ZNF341																																														0.00659135	-0.266061	0.0303584
1553533.at	JPH1																					0.0136079	0.408426	0.00300455	0.0647211	0.841829																					0.00941837	0.311243	0.0107427
1553534.at	NLRP10																-0.0890907	-0.124355	0.0111083	-0.00312704	0.268363	-0.00549773	-0.250853	0.0766093	-0.0698204	0.443522
1553535.a.at	RANGAP1
1553536.at	MBNL2																0.134375	0.127021	0.00895376	0.139285	0.275313																-0.102303	-0.235428	1.42645e-06	-0.143972	0.541582
1553537.at	KRT73																-0.122492	-0.232691	1.59442e-06	-0.0939674	0.513501																										-0.0133968	-0.476425	5.01081e-05
1553538.s.at	COX1																					0.014158	0.287806	0.0411155	0.0705524	0.548727																					0.0197056	0.400289	0.000838814
1553539.at	KRT74																					-0.0132265	-0.291527	0.0384552	-0.0511735	0.55891
1553540.a.at	SLC29A2																-0.0516399	-0.120425	0.0139543	-0.0708405	0.25839																										-0.0185595	-0.305809	0.0122751
1553541.at	LMX1A																-0.0802237	-0.158186	0.00120391	-0.0414074	0.348245																										0.0149484	0.30893	0.0113736
1553542.at	CCDC125																					-0.293997	-0.448227	0.00057058	-0.32003	0.92838						-0.258687	-0.447439	5.54905e-23	-0.303567	0.986533	-0.165994	-0.296648	8.90647e-10	-0.225121	0.682417						0.12335	0.276496	0.0228181
1553544.at	GPR101																-0.100179	-0.197211	5.09583e-05	-0.0761796	0.435162
1553545.at	ILDR1																																				0.0752278	0.256223	1.51e-07	0.0982967	0.589422
1553546.at	PRO2012																-0.100178	-0.282324	4.56695e-09	-0.0998084	0.623034	0.0707825	0.529588	6.74142e-05	0.550747	1
1553547.at																	0.225801	0.223303	3.56735e-06	0.138197	0.492783	-0.182485	-0.400901	0.00232617	-0.231392	0.827443											-0.218003	-0.343343	8.63314e-13	-0.220443	0.789836
1553549.at	VN1R2																-0.0155766	-0.136057	0.00542957	0.000879339	0.297	0.0158889	0.249145	0.0787051	0.0129194	0.438503																					0.00547504	-0.213686	0.0840502
1553550.at	VN1R5																-0.104838	-0.226672	2.98975e-06	-0.114674	0.500218																										-0.00414742	-0.356528	0.00321254
1553551.s.at	ND2																0.240865	0.180449	0.000192356	0.170765	0.398063																0.126031	0.299124	6.35092e-10	0.152611	0.688112
1553552.at	TAAR8																-0.235624	-0.333562	2.83212e-12	-0.134119	0.736106																										0.00294981	-0.413416	0.000540344
1553553.at	TAS2R39																-0.116373	-0.223455	4.15483e-06	-0.076766	0.493118
1553555.at	TAS2R38																-0.119676	-0.127808	0.0090445	-0.04296	0.276969
1553556.at	TAS2R40																-0.20944	-0.254199	1.46369e-07	-0.110384	0.560966
1553558.at	TAS2R41																-0.040434	-0.125269	0.0105249	-0.0539584	0.270656																										-0.0243408	-0.614949	3.6098e-08
1553559.at	TMEM171																-0.0619326	-0.113909	0.0200979	-0.0242231	0.241373																										-0.0242627	-0.52792	4.92042e-06
1553560.at	VN1R4																																														-0.0336769	-0.362489	0.00270412
1553561.at	TAS2R50																					-0.0256769	-0.391853	0.00456893	-0.12757	0.805136																					-0.0156942	-0.498128	1.97177e-05
1553562.at	CD8B																-0.0299851	-0.202201	3.24106e-05	-0.0941977	0.446189											0.0263914	0.287293	1.02853e-09	0.143196	0.633436											-0.0129337	-0.332568	0.00621885
1553564.at	MACROD2	-0.0693291	-0.268508	6.4273e-08	-0.120665	0.575951											-0.0621711	-0.145677	0.00289171	-0.0621947	0.319624	0.0348592	0.24208	0.0878532	0.202815	0.41765																					-0.0260275	-0.422849	0.000389535
1553565.s.at	DDAH1																																														-0.0163815	-0.351885	0.00366565
1553566.at	C12orf53																-0.137952	-0.131148	0.00738034	-0.0738158	0.285163	-0.0156583	-0.309627	0.0274557	-0.140119	0.607269
1553567.s.at	ATP6	-0.15105	-0.292847	3.25535e-09	-0.161464	0.628158											0.00767244	-0.0997375	0.0419756	-0.00254067	0.202011											-0.0461435	-0.286169	1.20199e-09	-0.0604249	0.630957	0.118789	0.54199	1.42255e-32	0.218275	1						-0.0117064	-0.307143	0.0118824
1553568.a.at	HIST1H1T																-0.139861	-0.144383	0.00315437	-0.0377547	0.316619	-0.0272002	-0.469712	0.000524382	-0.1407	0.972971																					-0.0218046	-0.368037	0.00229683
1553569.at	COX2																0.0518935	0.102196	0.0371456	0.0436589	0.209084																-0.0528842	-0.321827	2.67228e-11	-0.117062	0.74034						-0.0123121	-0.256128	0.0373724
1553570.x.at	COX2																0.0524983	0.112653	0.0215214	0.046938	0.238017																-0.0571901	-0.355779	1.22878e-13	-0.123075	0.818444
1553572.a.at	CYGB																					0.0224456	0.242304	0.0875513	0.118977	0.418313											0.0538275	0.253881	1.97484e-07	0.118394	0.584034
1553573.s.at	EFNA2																-0.0859008	-0.166879	0.000629967	-0.0414968	0.367806																										-0.0315535	-0.378949	0.00165204
1553574.at	IFNE																-0.228133	-0.288144	2.11914e-09	-0.166803	0.635877
1553575.at	ND6																-0.0886522	-0.190101	9.52624e-05	-0.0584435	0.419436											-0.0118074	-0.457333	7.06153e-24	-0.0904366	1	0.117188	0.367185	1.7326e-14	0.12395	0.844683
1553579.a.at	SPAG11B																																														0.100525	0.236763	0.0525225
1553581.s.at	SREK1IP1	0.0852064	0.238183	1.78425e-06	0.300925	0.510901											0.295729	0.250886	1.73623e-07	0.191142	0.553656	0.134476	0.313976	0.0191022	0.116246	0.626422											0.102194	0.263746	5.91381e-08	0.158428	0.606729
1553582.a.at	SPAG11B																-0.170626	-0.153913	0.00163598	-0.0214694	0.338545																										-0.0094182	-0.332943	0.00615721
1553583.a.at	THRSP																-0.0815692	-0.111371	0.0230629	-0.0263665	0.234568																0.166706	0.444667	3.11232e-21	0.235355	1						-0.0368558	-0.315477	0.00966671
1553584.at	CXorf36																-0.113239	-0.115717	0.0181938	0.00654903	0.246157																0.0554764	0.221322	6.29548e-06	0.0747568	0.509128						0.0133686	0.325034	0.00757637
1553585.a.at	MAGEA5																-0.142567	-0.144335	0.00316465	-0.0194192	0.316505	-0.0212512	-0.313971	0.0252494	-0.0990832	0.618586
1553586.at	FBXL19-AS1	-0.105192	-0.262802	1.24113e-07	-0.115269	0.563711																-0.0211445	-0.244832	0.0841958	-0.107733	0.425792											0.0510093	0.252333	2.35475e-07	0.117788	0.580472						-0.0305004	-0.371409	0.00207692
1553587.a.at	POLE4																																				0.124768	0.226979	3.42552e-06	0.115697	0.522145						-0.102987	-0.540276	2.10666e-06
1553588.at	ND3																-0.0969948	-0.242119	5.75227e-07	-0.114501	0.53431											-0.0486562	-0.579997	1.77066e-40	-0.2182	1	0.0606732	0.315079	7.21152e-11	0.111072	0.724815						0.0143129	0.48173	4.01244e-05
1553589.a.at	PDZK1IP1																-0.116345	-0.188278	0.000111431	-0.0294774	0.415401																										-0.0103666	-0.344895	0.00445513
1553590.at	FAM27E3																					0.415419	0.416972	0.00147626	0.365418	0.86208						0.35652	0.338041	3.46054e-13	0.414055	0.745327
1553591.at	BCRP3																-0.147457	-0.275179	1.14453e-08	-0.130496	0.607267	0.0228288	0.247421	0.080865	0.257024	0.43343						0.0741251	0.28438	1.53821e-09	0.120562	0.627012											-0.0201595	-0.230559	0.0617999
1553592.x.at	BCRP3																-0.0391452	-0.222313	4.66447e-06	-0.0858133	0.490597																										-0.022765	-0.26618	0.0302816
1553593.a.at	TAL2																-0.0683655	-0.139813	0.0042648	-0.0483636	0.305913
1553594.a.at	INSL3																					0.171974	0.391296	0.00302082	0.168648	0.806496						0.154779	0.320847	5.83497e-12	0.226329	0.707417
1553599.a.at	SYCP3	0.253684	0.277249	2.27613e-08	0.314378	0.594699																0.375598	0.368764	0.00541535	0.598189	0.756409						-0.189459	-0.271006	8.01341e-09	-0.16119	0.597526											-0.126031	-0.463794	7.10023e-05
1553600.at	TMIE																0.0426388	-0.117429	0.0165371	-0.0339222	0.250643
1553601.a.at	TMIE																																														-0.00241159	-0.524957	5.68235e-06
1553602.at	MUCL1																-0.178183	-0.130656	0.00716113	-0.0968959	0.284218																					0.610461	0.423239	8.3296e-13	0.285559	0.928078	-0.107288	-0.36887	0.00202062
1553603.s.at	ATL2																0.220921	0.249922	1.94193e-07	0.21519	0.551528
1553604.at	ABCA13																-0.153483	-0.353905	1.00156e-13	-0.189967	0.780999																										-0.0172824	-0.434865	0.000253168
1553605.a.at	ABCA13	-0.0220461	-0.247357	3.24619e-06	-0.123106	0.530578											-0.097398	-0.315861	4.27372e-11	-0.0940655	0.697043	0.0140513	0.244495	0.0846376	0.100557	0.424795																					-0.0142835	-0.322099	0.00817165
1553607.at	BACH1																-0.283726	-0.159325	0.00101521	-0.107037	0.350885	-0.100543	-0.254427	0.0598558	-0.181106	0.466311																					-0.0928146	-0.409032	0.000552038
1553608.a.at	LINC00189																-0.0891951	-0.137479	0.00495851	-0.030868	0.300388																										-0.00385403	-0.269505	0.0282006
1553611.s.at	KLHL35																-0.0345231	-0.151287	0.00196775	-0.0652006	0.332549
1553612.at	ZNF354B
1553613.s.at	FOXC1																0.253451	0.11585	0.0172052	0.165617	0.246936	-0.424149	-0.335584	0.0119204	-0.405373	0.679373																					-0.142283	-0.346962	0.00383916
1553614.a.at	FLJ25694																-0.142904	-0.249316	2.56686e-07	-0.119262	0.550192
1553618.at	TRIM43	-0.163963	-0.383979	2.93287e-15	-0.237688	0.823636											-0.169577	-0.261018	6.54913e-08	-0.137905	0.576015																0.101983	0.401029	3.21841e-17	0.169649	0.922537						0.00410881	0.21148	0.0873762
1553619.a.at	TRIM43	-0.0771237	-0.261569	1.4279e-07	-0.124479	0.561066											-0.0442377	-0.21115	1.39965e-05	-0.0537377	0.465953
1553620.at	TRIM42																-0.166158	-0.309115	1.14823e-10	-0.126791	0.682156																										0.0221956	0.527227	5.08956e-06
1553622.a.at	FSIP1																-0.0988145	-0.205418	2.40665e-05	-0.0706134	0.453295																										-0.00726754	-0.229794	0.0626935
1553623.at	MGC15705																					-0.0116312	-0.29245	0.0378177	-0.0644227	0.561423
1553625.at	FAM98B																-0.167081	-0.247781	3.05535e-07	-0.107362	0.546805																										-0.0223965	-0.410536	0.000595983
1553626.a.at	EFCAB13																					0.174308	0.245083	0.070217	0.041678	0.439339																					0.205708	0.226694	0.0637249
1553627.s.at	EFCAB13																					0.157196	0.258466	0.055776	0.0273804	0.477835
1553629.a.at	FAM71B																-0.159345	-0.221568	5.0282e-06	-0.0822181	0.488953
1553630.at	C10orf107																-0.107912	-0.273653	1.38805e-08	-0.139481	0.603898
1553633.s.at	SLC9B1																0.0836043	0.133782	0.00626729	0.0472625	0.291541																										-0.0517615	-0.396279	0.000956038
1553634.a.at	FLJ40852																					-0.033106	-0.515833	0.000111752	-0.145146	1
1553635.s.at	TCTEX1D1	-0.0641353	-0.290722	4.27306e-09	-0.157415	0.623599											-0.142238	-0.252909	1.69982e-07	-0.101049	0.558119																										-0.00579612	-0.472339	5.9313e-05
1553636.at	TMCO5A
1553637.s.at	TMCO5A																-0.11988	-0.235374	1.19802e-06	-0.0843857	0.519423																										-0.0111035	-0.26915	0.0284164
1553639.a.at	PPARGC1B	0.215939	0.331926	1.45139e-11	0.175607	0.711981																0.031694	0.463617	0.000633141	0.132122	0.960136																					-0.0343904	-0.394248	0.00102087
1553640.at	XKR6
1553641.a.at	TSGA13
1553642.at	C9orf163																																				0.100046	0.463429	3.80453e-23	0.165395	1						-0.02622	-0.355505	0.00330784
1553644.at	SYNE3																					-0.0184787	-0.349662	0.0121323	-0.0752999	0.707571
1553645.at	CCDC141																0.215332	0.16777	0.000534366	0.147383	0.369839	-0.495633	-0.603898	9.56918e-07	-0.549756	1																					-0.0972209	-0.369354	0.00199118
1553646.at	HDX																-0.2629	-0.413881	1.17642e-18	-0.247408	0.913354
1553647.at	CDYL2
1553651.at	C18orf54																0.19756	0.174474	0.000314073	0.207345	0.384787																-0.409951	-0.339356	1.63732e-12	-0.312364	0.780663
1553652.a.at	C18orf54																0.424234	0.318562	2.02536e-11	0.360628	0.703004																-0.297962	-0.264096	5.67243e-08	-0.226354	0.607532						-0.0979359	-0.278367	0.0218765
1553654.at	SYT14																-0.106868	-0.285756	2.90999e-09	-0.116744	0.630608																										-0.0225782	-0.477777	4.73658e-05
1553655.at	CDC20B																-0.181534	-0.305949	1.81035e-10	-0.142901	0.675169	-0.0153595	-0.271039	0.0550407	-0.152302	0.501859
1553656.at	TECTB																-0.164718	-0.228788	2.40152e-06	-0.0460066	0.504888																										0.0153772	0.327485	0.00710862
1553657.at	VWA3A																-0.102847	-0.208668	1.77317e-05	-0.113612	0.460472																0.0643627	0.225195	4.27931e-06	0.118892	0.518041
1553658.at	LOC150197																-0.0518069	-0.106775	0.0294019	-0.0332542	0.221978																										0.00519078	-0.327618	0.0070841
1553660.at	HUS1B	-0.112673	-0.278509	1.95385e-08	-0.224685	0.597402											-0.260402	-0.368587	7.69456e-15	-0.214045	0.8134											0.0604888	0.304164	9.12088e-11	0.129708	0.670633	0.118234	0.259051	1.08819e-07	0.164252	0.595927						-0.00927412	-0.289564	0.0180343
1553661.a.at	HUS1B																-0.0587143	-0.162195	0.000896607	-0.0468059	0.357291																										0.0102541	0.251883	0.0407561
1553663.a.at	NPB																-0.1698	-0.15468	0.00154925	-0.107276	0.340291																0.0405166	0.229521	2.75814e-06	0.0659008	0.527993
1553666.at	CCDC34																															-0.0325475	-0.274336	5.94734e-09	-0.0971002	0.604867
1553668.at	LRCH3																0.34031	0.375763	1.286e-15	0.243839	0.829234
1553670.at	INTS4																0.325703	0.206767	1.83615e-05	0.220878	0.456277																										0.193218	0.224762	0.0660801
1553672.at	ENAH						0.519314	0.576447	2.20141e-36	0.464804	1						-0.134459	-0.0940789	0.0533129	-0.0122427	0.186067
1553673.at	STK35																-0.0654458	-0.0968474	0.0483196	-0.0371654	0.193568											0.0575362	0.348362	7.34097e-14	0.137064	0.768083											0.0158389	0.283446	0.0207355
1553674.at	LRRIQ3																-0.288812	-0.161146	0.000969126	-0.104513	0.354928	-0.0342227	-0.40715	0.00310545	-0.171	0.839029
1553675.at	KLC4																					-0.0233764	-0.45059	0.000936358	-0.130803	0.932592																					0.00203042	0.338864	0.00525332
1553677.a.at	TIPRL																					-0.149087	-0.285101	0.0341697	-0.195431	0.551473
1553678.a.at	ITGB1						0.261116	0.346007	1.46525e-12	0.274138	0.723667											0.326747	0.352845	0.00798782	0.228473	0.720016
1553679.s.at	VKORC1L1																					-0.0314774	-0.435657	0.00143941	-0.195227	0.900777																					0.100932	0.491977	2.14034e-05
1553681.a.at	PRF1	0.429843	0.491788	2.47814e-25	0.178759	1											-0.282786	-0.314028	4.01282e-11	-0.192008	0.692999																										-0.0413551	-0.2106	0.0855572
1553682.at	FBXL14
1553683.s.at	FBXL14
1553684.at	PPIL6																-0.163493	-0.225543	3.35778e-06	-0.127998	0.497726
1553685.s.at	SP1	0.168135	0.248019	6.3603e-07	0.261219	0.532											0.179616	0.166795	0.000576341	0.12986	0.36766
1553686.at	C18orf25																0.135254	0.175066	0.000299373	0.157453	0.386106
1553688.at	METTL6	-0.178782	-0.329448	2.09478e-11	-0.415908	0.706668											-0.196593	-0.203835	2.78801e-05	-0.145001	0.449798
1553689.s.at	METTL6																0.0920863	0.111513	0.021874	0.190055	0.235439																-0.179551	-0.239338	9.40301e-07	-0.200061	0.550578						-0.0465027	-0.315377	0.00898083
1553690.at	SGOL1																0.228241	0.180852	0.000186	0.212552	0.398956											0.21729	0.271605	7.40739e-09	0.217604	0.598846
1553691.at	B3GALNT2
1553693.s.at	CBR4																0.110073	0.142062	0.00342999	0.235033	0.311355											0.430098	0.679168	1.25153e-60	0.499193	1
1553694.a.at	PIK3C2A	0.366497	0.327063	2.9732e-11	0.524923	0.701551											0.372467	0.270759	1.55834e-08	0.290826	0.597512	0.32204	0.34793	0.00897201	0.397906	0.708578											-0.19302	-0.28961	2.28906e-09	-0.252465	0.666227						0.21977	0.420733	0.000366531
1553695.a.at	NLRX1																																				0.0424559	0.219589	7.46565e-06	0.115173	0.50514						0.0115016	-0.315284	0.00971356
1553696.s.at	ZNF569																0.0442709	0.171762	0.000431752	0.0689057	0.378717																-0.0917031	-0.285278	4.32138e-09	-0.0902528	0.656262
1553697.at	CCSAP																					-0.344094	-0.468924	0.000288715	-0.405254	0.971797						0.201137	0.283942	1.40324e-09	0.250382	0.626047
1553698.a.at	CCSAP																0.131389	0.141774	0.0037511	0.081077	0.310524
1553701.a.at	DUSP18																					-0.0146772	-0.257219	0.0691867	-0.0449142	0.462117																					0.00328955	-0.265398	0.0307893
1553702.at	ZNF697																-0.177225	-0.291883	1.28183e-09	-0.178475	0.644129																										0.0534364	0.248348	0.0437635
1553703.at	ZNF791																0.142865	0.115732	0.0173196	0.0360178	0.246627	-0.215652	-0.278862	0.0384752	-0.299377	0.534606																					0.0927015	0.251218	0.0393011
1553704.x.at	ZNF791																0.0610502	0.10083	0.0382896	0.0673511	0.205799
1553705.a.at	CHRM3																-0.0404118	-0.188378	0.000110488	-0.074387	0.415621
1553706.at	HTRA4	1.15543	0.663701	2.89047e-51	0.958341	1											-0.175828	-0.100279	0.0393653	-0.231963	0.204216	-0.811344	-0.741513	7.99047e-11	-0.786981	1
1553708.at	LINC00525																					-0.211878	-0.455115	0.000457009	-0.193592	0.942861																					0.0191974	-0.340511	0.00459933
1553709.a.at	PRPF38A																0.317963	0.34145	5.36153e-13	0.343908	0.753513											0.157274	0.31764	9.69276e-12	0.189156	0.700346	0.147778	0.275685	1.37461e-08	0.14509	0.634193						0.0968771	0.250281	0.0400652
1553710.at	FAM218A																0.0963411	0.102578	0.0350445	0.0472339	0.210782
1553711.a.at	FAM218A																0.0438994	0.103088	0.0355141	0.0279613	0.211624
1553713.a.at	RHEBL1																					-0.0381389	-0.540287	4.48066e-05	-0.216508	1																					0.00670023	-0.464837	8.03963e-05
1553715.s.at	FAM195A																0.190365	0.102209	0.0371225	0.0829434	0.209119																										0.00550217	0.297589	0.0149517
1553717.at	RABGEF1																															0.0452927	0.305521	7.45428e-11	0.158523	0.673625	0.141578	0.402642	2.34127e-17	0.225348	0.926248						-0.0159162	-0.262803	0.0325257
1553718.at	ZNF548																0.299947	0.255362	1.02645e-07	0.234272	0.563534	-0.220894	-0.376422	0.00446102	-0.233797	0.773598																					-0.101562	-0.490963	2.23885e-05
1553719.s.at	ZNF548																0.115342	0.230515	1.67697e-06	0.157218	0.508699																-0.143562	-0.254552	1.73418e-07	-0.150753	0.585577
1553720.a.at	FAM123A																																														0.036336	0.323027	0.00797904
1553721.at	RNF152																-0.214826	-0.294418	9.07883e-10	-0.133412	0.649722
1553722.s.at	RNF152																-0.107694	-0.293147	1.07976e-09	-0.115738	0.646918	0.0405631	0.425641	0.00190023	0.251345	0.879255																					0.0132405	0.272906	0.0261973
1553723.at	GPR97																-0.0939956	-0.280157	6.05159e-09	-0.0878292	0.618251																										-0.0200649	-0.327421	0.00712058
1553725.s.at	ZNF644	0.117381	0.234393	2.62436e-06	0.292303	0.50277											0.416373	0.334638	1.63113e-12	0.363568	0.738481	-0.129655	-0.288839	0.0317875	-0.235824	0.561463											-0.245921	-0.321114	2.72789e-11	-0.262274	0.738698						0.118055	0.238308	0.0509554
1553726.s.at	C6orf170																-0.197791	-0.228393	2.50215e-06	-0.121707	0.504017	-0.0228564	-0.409932	0.00288927	-0.0990201	0.845128
1553727.at	B4GALNT3																-0.122998	-0.197397	5.01158e-05	-0.109332	0.435574	0.0238185	0.429063	0.00172981	0.15815	0.886628											0.0964437	0.325504	1.5396e-11	0.13626	0.748799
1553728.at	LRRC43																-0.0492906	-0.180033	0.000222376	-0.126715	0.397121																0.0879631	0.240894	8.33885e-07	0.141093	0.554159						-0.0168587	-0.267464	0.0294634
1553729.s.at	LRRC43																-0.187803	-0.199823	4.02693e-05	-0.127562	0.440934
1553730.x.at	LRRC43																-0.0342262	-0.14187	0.00372746	-0.074594	0.310749																										-0.0343008	-0.310437	0.010959
1553732.s.at	CEP89																-0.204572	-0.254022	1.49402e-07	-0.121641	0.560577
1553734.at	AK7																-0.286723	-0.295824	7.48692e-10	-0.137554	0.652825																										-0.022181	-0.491214	2.67236e-05
1553736.at	ZFC3H1																					-0.192813	-0.431907	0.00094792	-0.201359	0.893904											-0.220964	-0.259413	9.87014e-08	-0.186499	0.596759						-0.0330153	-0.293984	0.0152268
1553739.at	IRAK2																-0.074263	-0.210439	1.49823e-05	-0.0464803	0.464383	0.0244075	0.25593	0.0706421	0.162745	0.458364
1553740.a.at	IRAK2																-0.416096	-0.33914	1.16046e-12	-0.194875	0.748415																										-0.0190113	-0.212375	0.0860144
1553741.at	LINC00337																															0.0466925	0.342443	2.04008e-13	0.145417	0.755032
1553743.at	METTL21A																0.444289	0.374548	1.61238e-15	0.375281	0.826554											-0.222723	-0.291089	5.15276e-10	-0.226344	0.641805
1553746.a.at	OTOGL																-0.285105	-0.351338	1.54776e-13	-0.170612	0.775334	0.0338434	0.292747	0.0376144	0.247726	0.562231																					-0.0144413	-0.282095	0.0213763
1553747.at	MGC16025																-0.167815	-0.220839	5.41046e-06	-0.0769646	0.487344
1553749.at	FAM76B																0.522526	0.252697	1.40523e-07	0.440356	0.557654											0.289921	0.48575	2.3606e-27	0.39023	1	-0.222597	-0.28482	4.28885e-09	-0.228242	0.655207
1553750.a.at	FAM76B																0.624311	0.527504	1.22489e-31	0.564068	1
1553752.at	SPATA25																					-0.0184371	-0.34639	0.0130199	-0.157919	0.699692
1553755.at	NXNL1																-0.0848292	-0.180674	0.000210976	-0.107091	0.398544																0.0688703	0.478881	8.19864e-25	0.190356	1						-0.0106217	-0.26295	0.0324255
1553756.at	GLIS3-AS1
1553757.at	IQCG
1553759.at	MCM9																					-0.0353403	-0.488336	0.000288349	-0.238347	1																					0.039643	0.487617	3.12218e-05
1553761.at	PRR14L																-0.111545	-0.162439	0.000880493	-0.0574336	0.357839	-0.026364	-0.45512	0.000818664	-0.153968	0.94219
1553764.a.at	AJUBA											0.20317	0.338021	1.08179e-09	0.101493	0.690166	-0.0710414	-0.125719	0.0102481	-0.00999912	0.271779
1553765.a.at	KLHL32	-0.116249	-0.251084	4.5705e-07	-0.255784	0.538574											-0.154335	-0.224057	3.90813e-06	-0.103242	0.494447																-0.0187672	-0.248369	3.67543e-07	-0.0942566	0.571354						-0.00989646	-0.249652	0.0426339
1553768.a.at	DCBLD1																-0.217304	-0.183391	0.000150232	-0.100403	0.404586
1553769.at	SLAMF9																-0.107459	-0.244441	4.44609e-07	-0.0710232	0.539433
1553770.a.at	SLAMF9																-0.0520069	-0.0988048	0.0439415	-0.0163848	0.199301	0.0298876	0.257791	0.0685485	0.00366474	0.463781																					-0.0209083	-0.34875	0.00400294
1553772.at	GK5																					0.166615	0.323132	0.0157038	0.0859375	0.649166
1553775.at	FLJ31715																-0.137588	-0.276988	9.09248e-09	-0.133279	0.611259																										-0.0219669	-0.335311	0.00578046
1553776.at	UBE2U	-0.0728307	-0.242149	1.18334e-06	-0.141749	0.519409											-0.0270084	-0.239837	7.39096e-07	-0.0886239	0.529273																										-0.0200331	-0.255457	0.0378914
1553778.at	WBSCR27
1553780.at	MGC23270																					0.03761	0.558998	2.11927e-05	0.222483	1
1553781.at	ZC3HAV1L																0.119701	0.114496	0.0185595	0.118435	0.243377	-0.178579	-0.35362	0.00784153	-0.188316	0.721811
1553785.at	RASGEF1B																																				0.252931	0.224553	4.37847e-06	0.176406	0.516563						-0.0941031	-0.343148	0.00427387
1553787.at	C11orf45																-0.142419	-0.164201	0.000771734	-0.0368003	0.3618
1553789.a.at	C21orf58																0.328197	0.206667	1.85366e-05	0.276922	0.456056																-0.193257	-0.245828	4.63414e-07	-0.26105	0.565507
1553792.at	KIAA1109																															0.180663	0.283162	1.5626e-09	0.117701	0.624328
1553793.a.at	KIAA1109																0.338724	0.166493	0.000589959	0.206674	0.366984	0.189733	0.305391	0.0228365	0.20423	0.604665											0.210426	0.334745	3.39314e-12	0.197387	0.770057						0.0595665	0.261422	0.0317369
1553794.at	STOML3																-0.0741137	-0.167424	0.000604281	-0.042531	0.369025
1553796.at	LOC150622																-0.0662552	-0.235026	1.24349e-06	-0.103228	0.518655
1553797.a.at	LOC150622																-0.0694791	-0.139331	0.00440053	-0.057739	0.304775																										-0.0191966	-0.378485	0.0016757
1553798.a.at	FBXL13																					-0.0258403	-0.495759	0.000225009	-0.160249	1																					0.0155762	-0.309625	0.0111807
1553799.at	FAM227B																-0.111575	-0.231989	1.71711e-06	-0.0906561	0.511953
1553801.a.at	C14orf126																0.181056	0.147456	0.00237642	0.155818	0.323862																-0.22005	-0.274156	1.66379e-08	-0.210481	0.630675						-0.0988896	-0.42783	0.000283829
1553802.a.at	SOX3																					-0.0271194	-0.444019	0.00113411	-0.142129	0.918629																					-0.0273884	-0.492482	2.5286e-05
1553803.at	TEX34																																				0.016335	0.240529	8.67425e-07	0.0696292	0.553317						-0.0180827	-0.300868	0.0138292
1553804.a.at	TEX34																																				0.0767377	0.348172	4.34727e-13	0.159861	0.800944
1553805.at	C3orf49																																														-0.0146285	-0.274952	0.0250513
1553808.a.at	NKX2-3																-0.230691	-0.222003	4.07669e-06	-0.159451	0.489913	0.0749046	0.520396	9.47277e-05	0.291802	1																					-0.0421604	-0.23143	0.0582374
1553809.a.at	TMEM252																-0.117635	-0.247046	3.31987e-07	-0.126978	0.545182
1553810.a.at	KIAA1524
1553811.at	FAM222A-AS1																-0.0796362	-0.142722	0.00352322	-0.0151415	0.312745																0.0346715	0.273749	1.86147e-08	0.0944205	0.62974						-0.0379957	-0.387133	0.00128063
1553812.at	TLE6																																				0.196979	0.345153	6.43763e-13	0.209423	0.793998						-0.0448723	-0.304823	0.0125727
1553813.s.at	TLE6																-0.216644	-0.228252	2.5392e-06	-0.183334	0.503704	-0.0492235	-0.494351	0.000235955	-0.226594	1																					-0.036066	-0.383143	0.00145111
1553815.a.at	TCEANC																																														-2.22055e-06	-0.241717	0.049899
1553817.at	POM121L1P																-0.23376	-0.127139	0.00941553	-0.0750339	0.275312
1553818.x.at	POM121L1P	-0.126144	-0.309565	3.53939e-10	-0.273109	0.664017											-0.0320835	-0.207746	1.93455e-05	-0.128699	0.458437
1553821.at	C12orf51	-0.0910101	-0.249543	5.39934e-07	-0.122468	0.535269																																									-0.0211094	-0.388163	0.0012397
1553822.at	RTP1																-0.154481	-0.181555	0.000196191	-0.045434	0.400499	-0.0136634	-0.394186	0.00431253	-0.120222	0.810348																					0.0171473	0.21443	0.0829509
1553823.a.at	RTP1																-0.123119	-0.169479	0.000515817	-0.0538385	0.373622																										-0.0176726	-0.30873	0.0114295
1553826.a.at	C16orf11																-0.0951815	-0.111759	0.0225862	-0.00747842	0.235616																										-0.0377263	-0.482636	3.86167e-05
1553828.at	NXPE1																-0.0975216	-0.182445	0.000182237	-0.0438745	0.402474	0.0132378	0.34886	0.0123448	0.165519	0.705645
1553829.at	CYP1B1-AS1																-0.127077	-0.176132	0.000305211	-0.0324386	0.388451																										-0.000801893	0.223465	0.0704924
1553830.s.at	MAGEA2																																				0.0390436	0.222999	5.33076e-06	0.109084	0.512988
1553831.at	APOBEC3D																																														-0.0309702	-0.529287	4.6021e-06
1553832.at	LINC00315																					0.0179239	0.288323	0.0407368	0.121607	0.550148											0.0414837	0.281393	7.12226e-09	0.0970104	0.647324						-0.0219777	-0.585567	2.22976e-07
1553834.at	COL6A5																-0.078729	-0.212246	1.25965e-05	-0.0972268	0.468374
1553835.a.at	COL6A5																-0.0865945	-0.276967	9.11724e-09	-0.113078	0.611212
1553837.at	PGAM5	-0.0929859	-0.262059	1.35068e-07	-0.163144	0.562117											-0.109161	-0.15926	0.0011132	-0.0375954	0.350674	-0.0169746	-0.3443	0.0136157	-0.0516986	0.694629
1553838.at	C4orf45																-0.133964	-0.270638	2.02458e-08	-0.107347	0.597245																										-0.027943	-0.454177	0.000122384
1553839.at	CCDC149	-0.1237	-0.250464	4.8879e-07	-0.276969	0.537245											-0.180784	-0.230807	1.9448e-06	-0.121467	0.509343											-0.0581223	-0.269854	1.06863e-08	-0.0711108	0.594985											0.00622346	-0.329052	0.00682312
1553840.a.at	CCDC149																-0.195688	-0.214568	1.0059e-05	-0.106163	0.473499	0.022513	0.296924	0.0348498	0.190285	0.573534																					-0.00280825	-0.381941	0.00150631
1553842.at	BEND2	-0.14021	-0.249321	5.52978e-07	-0.206202	0.534794											-0.146716	-0.22916	2.31045e-06	-0.102056	0.505708	-0.0155816	-0.330406	0.0181989	-0.0603125	0.660418
1553843.at	C10orf67																-0.185612	-0.303396	2.60273e-10	-0.227376	0.669536																0.164459	0.535602	1.03394e-31	0.274329	1
1553844.a.at	C10orf67																																														0.00718985	0.270661	0.0275057
1553845.x.at	C10orf67																															0.0712653	0.346343	1.04281e-13	0.16071	0.763632	0.112668	0.272288	2.22921e-08	0.113109	0.626379
1553846.at	SPERT																																														-0.0593359	-0.238327	0.0509367
1553847.a.at	SPERT																					0.0247122	0.385673	0.00531359	0.0820447	0.791254						0.0295665	0.303544	9.99894e-11	0.105928	0.669265	0.0593239	0.270007	2.94796e-08	0.0872836	0.62113						-0.0044159	0.355914	0.00326942
1553849.at	CCDC26																-0.170105	-0.243607	4.8784e-07	-0.135813	0.537593
1553850.at	C21orf88																-0.197062	-0.305483	1.93496e-10	-0.120234	0.67414
1553851.at	SPIC																					-0.364175	-0.579743	3.21787e-06	-0.398687	1																					-0.17703	-0.462431	7.50434e-05
1553852.at	VPS13B																0.408472	0.309214	8.19103e-11	0.29015	0.682374	-0.309213	-0.46953	0.000282827	-0.380454	0.973065																					0.152981	0.382175	0.00133835
1553856.s.at	P2RY10	0.345135	0.347718	1.29331e-12	0.253588	0.745856																																									-0.208634	-0.514172	7.70619e-06
1553857.at	IGSF22																																				0.146401	0.28099	7.02505e-09	0.189791	0.646397
1553858.at	ZBTB3																0.293555	0.15822	0.00110164	0.202084	0.348391																										-0.240602	-0.355555	0.00300055
1553859.at	TPH1																-0.187791	-0.245469	3.96384e-07	-0.137782	0.541701	0.0693542	0.56607	1.57805e-05	0.37157	1																					-0.00873409	-0.284611	0.0201961
1553860.at	DCST1																-0.15502	-0.177123	0.0002818	-0.118779	0.390655
1553861.at	TCP11L2																0.45225	0.270929	1.52532e-08	0.336338	0.597886																										-0.156422	-0.275531	0.0233175
1553863.at	WDFY4																0.206861	0.236471	8.82282e-07	0.102925	0.521844
1553864.at	GPR26																-0.220298	-0.327593	7.21361e-12	-0.217942	0.722934																0.0807293	0.266736	4.38037e-08	0.139605	0.613607
1553865.a.at	GPR26																-0.109956	-0.203247	2.94365e-05	-0.069028	0.448499
1553868.a.at	KIAA0825	-0.0881375	-0.26353	1.14221e-07	-0.165684	0.565272											-0.113188	-0.246224	3.64194e-07	-0.0919134	0.543367																										-0.0189445	-0.432505	0.000275881
1553869.at	SESN3																					-0.17723	-0.3426	0.0101566	-0.204777	0.696056
1553871.at	CSNK1G2-AS1																-0.125417	-0.148659	0.00236054	-0.0428445	0.326513	-0.0187677	-0.421987	0.00209848	-0.0881077	0.871362																					-0.0139651	-0.297458	0.0149982
1553872.at	C17orf103	-0.0878739	-0.26258	1.27297e-07	-0.19547	0.563234											-0.215215	-0.159296	0.00111028	-0.131702	0.350756																0.108799	0.358993	7.13212e-14	0.178787	0.825836
1553873.at	KLHL34
1553874.a.at	ZSCAN10																-0.0968206	-0.148707	0.00235269	-0.0364745	0.326625																										-0.00724005	-0.231455	0.0607666
1553875.s.at	ZSCAN10																-0.152578	-0.126745	0.00964039	-0.0212328	0.274334																										0.000614462	-0.22975	0.0627458
1553876.at	SAMD3	0.572119	0.509012	2.66742e-27	0.306466	1											-0.369092	-0.259478	6.27444e-08	-0.155862	0.572617
1553878.at	GOT1L1																-0.112003	-0.202273	3.21965e-05	-0.0842469	0.446349	-0.00162735	-0.243265	0.0862634	0.0280686	0.421159
1553879.a.at	GOT1L1																-0.119347	-0.162951	0.000847477	-0.0780123	0.358992
1553880.at	C10orf91	-0.107278	-0.260709	1.57391e-07	-0.0988863	0.559221																															0.120385	0.345853	6.34692e-13	0.166345	0.795609						-0.0198134	-0.387487	0.00126644
1553881.at	MGC16142																-0.114733	-0.121897	0.0128212	-0.049862	0.262148	-0.0148046	-0.257322	0.0690718	-0.0813989	0.462416																					-0.013833	-0.458134	0.000104879
1553882.at																	-0.0873409	-0.149627	0.00220812	-0.0524644	0.328742	-0.0157381	-0.331263	0.0178827	-0.099905	0.662557																					-0.0330123	-0.716736	1.14531e-11
1553883.at	ZNF99	-0.0749122	-0.251342	4.44418e-07	-0.167675	0.539128											-0.150012	-0.201588	3.4283e-05	-0.0518864	0.444836																										-0.0182501	-0.59182	1.53653e-07
1553885.x.at	ZNF99	-0.0931618	-0.300646	1.17682e-09	-0.177103	0.644886											-0.177343	-0.311779	7.79448e-11	-0.12185	0.688036	-0.0199159	-0.341767	0.0143686	-0.14765	0.688467																					-0.0118037	-0.334867	0.00584952
1553886.at	CCDC108																-0.136733	-0.190613	9.11323e-05	-0.0848615	0.42057
1553887.at	SIGLECL1																-0.00140904	-0.194068	6.73799e-05	-0.0425079	0.428213
1553888.at	LDHAL6A																-0.152219	-0.220655	5.51149e-06	-0.113321	0.486936
1553889.at	MRGPRX2																-0.0107418	-0.159905	0.0010619	-0.0659695	0.352129																										0.03925	0.318536	0.00894874
1553890.s.at	NTN5																-0.0663917	-0.202569	3.13347e-05	-0.122524	0.447001																0.0983737	0.381063	1.43554e-15	0.176778	0.876606
1553891.at	KLF17																-0.0491731	-0.115965	0.0179451	-0.05065	0.24681
1553893.at	CCDC105																																				0.103951	0.462645	4.59906e-23	0.20037	1
1553894.at	CCDC122																					-0.0284551	-0.459026	0.000728036	-0.140437	0.950449						-0.0211739	-0.28842	8.79227e-10	-0.101046	0.635919
1553895.at	C11orf42																-0.188436	-0.300878	3.71137e-10	-0.111247	0.663978	-0.0157456	-0.377475	0.006464	-0.0607165	0.772645
1553898.a.at	DKFZp434L192
1553900.s.at	POM121L1P																					0.0379338	0.470084	0.000518316	0.213758	0.973755																					-0.0295643	-0.264456	0.0314108
1553901.x.at	ZNF486																0.122519	0.204323	2.66457e-05	0.118954	0.450878	-0.022334	-0.326074	0.0198717	-0.119282	0.649541											0.019589	0.348874	3.87463e-13	0.108333	0.802558
1553905.at	CXorf22	-0.0846358	-0.251081	4.57191e-07	-0.20751	0.538568											-0.0856681	-0.252694	1.74239e-07	-0.117543	0.557647	-0.0171192	-0.356721	0.0103927	-0.136512	0.724401																					-0.0183266	-0.301314	0.0136821
1553906.s.at	FGD2	0.456279	0.303041	8.55673e-10	0.627644	0.650024																										0.522798	0.513013	8.10534e-31	0.608211	1
1553907.a.at	EXD1																-0.234773	-0.245369	4.00831e-07	-0.0943086	0.541481
1553909.x.at	FAM178A																																				0.114108	0.712048	1.97903e-64	0.277381	1
1553910.at	NBPF4																-0.178599	-0.313999	5.62788e-11	-0.128092	0.692934
1553911.at	ZNF663
1553912.at	FLJ35424	-0.111287	-0.286608	7.18897e-09	-0.260364	0.614775											-0.207179	-0.300187	4.0883e-10	-0.125747	0.662454	0.0114982	0.370069	0.00768414	0.079081	0.755626
1553914.at	MGC34800																-0.154754	-0.228984	2.35304e-06	-0.0765909	0.505321																										0.00689087	0.236376	0.0553379
1553915.at	C10orf126	-0.0402891	-0.273759	2.3381e-07	-0.150219	0.587213											-0.127101	-0.29732	6.09123e-10	-0.0928465	0.656126																										-0.0146715	-0.505388	1.42274e-05
1553917.at	PIKFYVE																0.464359	0.403353	5.81625e-18	0.29815	0.890121	-0.092612	-0.289591	0.0313257	-0.184426	0.563461
1553918.at	LINC00479	-0.0981031	-0.311233	2.81436e-10	-0.138154	0.667595											-0.0706776	-0.187604	0.00011804	-0.100232	0.413908																0.0660939	0.234334	1.67491e-06	0.0868156	0.539065						-0.010533	-0.44497	0.000174012
1553919.at	C9orf62	-0.114633	-0.243566	1.02011e-06	-0.156769	0.522448											-0.263134	-0.322288	1.62802e-11	-0.155362	0.711227																0.0882714	0.257863	1.24931e-07	0.119318	0.593195
1553920.at	C9orf84																0.0617467	0.115375	0.0185415	0.0354821	0.245255	-0.0290788	-0.469965	0.000520257	-0.145751	0.973503
1553923.at	SLC22A24																-0.108196	-0.131648	0.00715661	-0.00164707	0.286377
1553924.at	FMO9P																-0.0582719	-0.234294	1.34463e-06	-0.0478071	0.51704	-0.0180739	-0.281872	0.0456694	-0.0616642	0.532321																					-0.0127358	-0.23046	0.0619148
1553927.at	C7orf33																					-0.0170766	-0.392382	0.00450969	-0.136795	0.806319
1553928.at	ELMOD2																0.114649	0.118272	0.0157713	0.0819241	0.252835																-0.0902838	-0.392671	1.62832e-16	-0.222102	0.90331
1553929.at	ACER1																					-0.0278679	-0.405237	0.00326226	-0.145046	0.834824											0.0791453	0.31044	1.40662e-10	0.125579	0.714143						-0.0158739	-0.267439	0.0294789
1553930.at	TAAR1																-0.163261	-0.30511	2.04061e-10	-0.123369	0.673317	-0.0140348	-0.361283	0.00938668	-0.0252082	0.735156
1553931.at	OSTCP1																-0.0625633	-0.175404	0.000323536	-0.038268	0.386832
1553934.at	LINC00305																-0.114879	-0.170526	0.000475529	-0.0385308	0.37596																										-0.0288955	-0.44934	0.000147427
1553935.at	MGC2848																																														0.121713	0.260251	0.032538
1553936.a.at	MGC2848																0.260838	0.289312	1.36685e-09	0.226907	0.638455
1553938.a.at	STK32A																-0.11109	-0.144924	0.00304201	-0.0606139	0.317877																0.0610155	0.221427	6.23029e-06	0.0978179	0.50937						-0.0221813	-0.469261	6.72528e-05
1553940.a.at	LRRC28	0.346324	0.233593	2.84468e-06	0.402819	0.501054											0.192223	0.196656	4.69817e-05	0.299917	0.43394	0.319467	0.377223	0.00437024	0.331133	0.775387																					0.0778087	0.209631	0.0870402
1553943.at	NS3BP																-0.108279	-0.182697	0.000178472	-0.0778076	0.403032
1553944.at	CTAGE5																-0.115979	-0.127701	0.00910294	-0.0737591	0.276704	0.0580699	0.683498	3.54243e-08	0.30513	1																					-0.018451	-0.544049	2.19299e-06
1553945.at	GPHB5																-0.232418	-0.324703	1.12625e-11	-0.200491	0.716555	-0.039684	-0.540597	4.42699e-05	-0.239847	1
1553946.at	DCD																-0.18132	-0.139565	0.00433414	-0.0569705	0.305328																										-0.0231347	-0.541027	2.55969e-06
1553947.at	EXOSC6																0.276297	0.209286	1.44238e-05	0.254705	0.461839											0.199307	0.384545	6.5702e-17	0.293304	0.847861	0.27779	0.420967	4.78296e-19	0.247786	0.968404
1553949.at	IQSEC3																-0.132677	-0.306759	1.61196e-10	-0.12497	0.676958
1553952.at	ZDHHC19																																				0.0643527	0.386846	4.90629e-16	0.173434	0.889911
1553954.at	ALG14																																				-0.0887148	-0.349401	3.55289e-13	-0.155109	0.803771
1553955.at	PPP1R21	0.248024	0.338616	5.29928e-12	0.359324	0.726331											0.324459	0.320872	1.4231e-11	0.243017	0.708102	-0.287594	-0.398243	0.00250256	-0.308533	0.821666											-0.17921	-0.224379	4.45558e-06	-0.135208	0.516164						-0.0467327	-0.248039	0.0419429
1553956.at	TMEM237																0.117956	0.15533	0.00136077	0.128087	0.34185																-0.2895	-0.369974	9.45036e-15	-0.196161	0.851098
1553957.at	ZNF564																0.0633645	0.09101	0.0616125	0.0778915	0.176855
1553959.a.at	B3GALT6																0.382587	0.135449	0.00529041	0.171228	0.295754
1553960.at	SNX21						0.602288	0.38618	1.64852e-15	0.590124	0.807688																																				0.385297	0.461095	7.92125e-05
1553961.s.at	SNX21						0.173932	0.344346	1.90158e-12	0.195505	0.720193						0.218584	0.140775	0.00373696	0.114325	0.308345																										0.133971	0.410501	0.000524795
1553962.s.at	RHOB																-0.0773746	-0.0956633	0.0511413	0.00371863	0.190069	0.027796	0.363737	0.00888107	0.0955359	0.740907
1553963.at	RHOB																-0.0536881	-0.227728	2.681e-06	-0.0356571	0.502547	0.018308	0.260894	0.0651693	0.0956944	0.472775																					-0.0201379	-0.371896	0.0020468
1553965.x.at	RHOB																-0.065335	-0.15633	0.00137672	-0.035289	0.34404	0.0225528	0.358641	0.00995853	0.0612546	0.728938
1553967.at	ADAT3																0.0848201	-0.0912176	0.062989	0.018516	0.176739	0.0221362	0.277591	0.049204	0.142713	0.52036											0.0571116	0.369903	1.07387e-14	0.124131	0.850934						0.000888796	0.341377	0.00490658
1553968.a.at	ADAT3																																														-0.0304904	-0.243577	0.0481112
1553970.s.at	CEL
1553971.a.at	GATS																					-0.13106	-0.315821	0.0183712	-0.0618525	0.631043																					0.182117	0.2979	0.0138622
1553972.a.at	CBS																-0.284532	-0.207577	1.69952e-05	-0.148261	0.458066	0.207725	0.332829	0.0126818	0.173398	0.672759																					-0.184233	-0.579917	2.35519e-07
1553973.a.at	SPINK6																					-0.0256266	-0.449204	0.000975297	-0.145204	0.92965
1553974.at	C22orf39																0.537407	0.404539	4.55855e-18	0.432121	0.892739																-0.180647	-0.286101	3.63011e-09	-0.233598	0.658154						0.149193	0.375045	0.00167251
1553976.a.at	DPCD
1553977.a.at	CYP39A1																0.0839103	0.162291	0.000813141	0.0561577	0.357563	-0.209197	-0.451164	0.000519349	-0.254784	0.93456											0.0904979	0.247355	3.91181e-07	0.100305	0.569021
1553978.at	MEF2BNB																0.425411	0.230474	1.68432e-06	0.272376	0.508608	0.367764	0.477272	0.000216641	0.47318	0.989241											0.233125	0.32762	1.02194e-11	0.300299	0.753664
1553979.at																	0.410699	0.373205	2.06808e-15	0.373294	0.82359	-0.151992	-0.241691	0.0743138	-0.163105	0.42945						-0.189371	-0.305636	6.14121e-11	-0.171114	0.673878	-0.299631	-0.35648	9.81694e-14	-0.225273	0.820055
1553982.a.at	RAB7B																-0.204708	-0.214526	8.64824e-06	-0.155223	0.473408	-0.230109	-0.362464	0.00633037	-0.237677	0.742118
1553983.at	DTYMK																																														-0.201917	-0.598486	7.61064e-08
1553984.s.at	DTYMK																0.491446	0.308139	9.5881e-11	0.385862	0.680003																										-0.203694	-0.462984	7.33775e-05
1553986.at	RASEF																					0.0742244	0.614778	1.69768e-06	0.466005	1																					-0.0171785	-0.47251	5.88976e-05
1553987.at	MAPKAPK5-AS1																					-0.022971	-0.349022	0.0123017	-0.0840236	0.706034																					-0.036477	-0.655619	2.08491e-09
1553989.a.at	ATP6V1C2																																														-0.0253393	-0.36639	0.00241157
1553990.at	C16orf79																					0.14046	0.275352	0.0410876	0.214241	0.525014						0.113882	0.267737	1.22704e-08	0.15149	0.590318	0.105047	0.463492	3.74676e-23	0.240703	1
1553991.s.at	VSIG10																-0.151415	-0.230748	1.95685e-06	-0.128886	0.509213	0.0221098	0.311128	0.0266759	0.0185269	0.611192
1553992.s.at	NBR2																0.129109	0.110055	0.0247435	0.0699733	0.231001																										-0.0028587	-0.233906	0.058011
1553993.s.at	MED25																0.74822	0.260077	5.83696e-08	0.457275	0.573938																										-0.429783	-0.483565	3.09561e-05
1553994.at	NT5E																-0.148267	-0.193189	7.27996e-05	-0.11324	0.426268																										-0.0375323	-0.461154	9.31061e-05
1553995.a.at	NT5E	-0.105569	-0.284306	9.58228e-09	-0.414925	0.609838											-0.217023	-0.180876	0.000207494	-0.133117	0.398993	-0.0237595	-0.277922	0.0489232	-0.112218	0.521288						-0.0431105	-0.388266	4.16592e-17	-0.211208	0.856065
1553997.a.at	ASPHD1																-0.303333	-0.261876	5.90909e-08	-0.140597	0.577909
1553998.at	DMRTC1																					-0.0270149	-0.45028	0.000944943	-0.116346	0.931934
1554001.at	TRIM37																0.406362	0.259511	6.24989e-08	0.329346	0.572689																-0.360579	-0.363765	2.81262e-14	-0.338674	0.836815						-0.154855	-0.389483	0.00105942
1554003.at	RGNEF						0.345369	0.32186	5.58062e-11	0.350701	0.673163	0.676637	0.362132	3.66108e-11	0.337273	0.739396	-0.091492	-0.103382	0.0336321	-0.0334929	0.213057
1554004.a.at	RGNEF																-0.0952665	-0.354246	9.45084e-14	-0.127162	0.781751
1554006.a.at	LLGL2																-0.119501	-0.301079	3.60801e-10	-0.135002	0.664422																0.0418627	0.276006	1.40602e-08	0.0998247	0.634932
1554007.at		0.258601	0.275673	2.75209e-08	0.200313	0.591319																																									0.121618	0.229153	0.0608255
1554008.at	OSMR																					0.306098	0.377754	0.00431102	0.29968	0.77657																					0.320044	0.632137	8.09841e-09
1554010.at	NDST1																															-0.109484	-0.287483	8.57166e-10	-0.167574	0.633855											0.151596	0.216868	0.0764411
1554012.at	RSPO2																-0.175571	-0.247767	3.06016e-07	-0.105561	0.546774																										0.0106591	0.315723	0.00960715
1554014.at	CHD2	0.270043	0.274971	2.99376e-08	0.420547	0.589813											0.396733	0.135097	0.00541081	0.190707	0.294916																										-0.16336	-0.406431	0.000603428
1554015.a.at	CHD2	0.329816	0.347908	1.25528e-12	0.587557	0.746263											0.225582	0.176169	0.00027372	0.246968	0.388558											0.235205	0.344364	1.17037e-13	0.296912	0.759268											-0.0582019	-0.211082	0.0848276
1554016.a.at	C16orf57	0.215381	0.285649	8.10569e-09	0.167235	0.612718																-0.197968	-0.351583	0.00823113	-0.242295	0.717089
1554017.at	SNRNP35																					-0.0164539	-0.272134	0.0540283	-0.123459	0.504967											-0.0893904	-0.21983	7.29083e-06	-0.0893231	0.505696						0.0511987	0.633152	1.06054e-08
1554018.at	GPNMB	0.461038	0.370459	3.10782e-14	0.340922	0.794636																-0.531062	-0.649428	7.25012e-08	-0.54356	1
1554019.s.at	CEP57L1																																				-0.113549	-0.249147	3.36982e-07	-0.136606	0.573144
1554020.at	BICD1																0.143495	0.270895	1.5318e-08	0.243867	0.597812																-0.231082	-0.268078	3.51161e-08	-0.220557	0.616694
1554021.a.at	ZNF12																0.726667	0.456633	3.74232e-23	0.577385	1											-0.253289	-0.370042	1.10624e-15	-0.212422	0.815883
1554022.at	CCDC13	-0.0603864	-0.239556	1.54899e-06	-0.119765	0.513847											-0.111197	-0.185514	0.000140945	-0.0100445	0.409278	0.0197363	0.253174	0.0738334	0.0715627	0.450321																					0.00600519	-0.281414	0.0217055
1554023.s.at	CCDC13																					-0.0561954	-0.494487	0.000234871	-0.325137	1											0.0778593	0.344355	8.09158e-13	0.187089	0.792162						-0.0186515	-0.545272	2.05903e-06
1554026.a.at	MYO10																-0.120113	-0.143099	0.00343626	-0.0603663	0.313625	0.0753608	0.567569	1.48114e-05	0.464685	1
1554027.a.at	SLC4A4	-0.028673	-0.248795	5.8519e-07	-0.17279	0.533665											-0.125143	-0.307426	1.46486e-10	-0.117136	0.678429
1554029.a.at	TTC37																0.300068	0.293515	7.67922e-10	0.282261	0.64773																										0.13176	0.279241	0.0214481
1554030.at	ARSB																					-0.0164066	-0.253424	0.0735397	-0.0913488	0.45105																					0.030163	0.479424	4.42129e-05
1554032.at	ARSB																																				-0.00962758	0.221788	6.01151e-06	0.0763894	0.510202						0.0276056	0.252772	0.0400273
1554033.at	FRMD4A																0.079569	0.251929	1.90326e-07	0.132886	0.555957	-0.0235178	-0.293521	0.0370888	-0.129262	0.564334																					-0.0379709	-0.627091	1.60872e-08
1554034.a.at	FRMD4A																-0.0714545	-0.171195	0.000451359	-0.0399201	0.377452																										-0.0100359	-0.293953	0.0162868
1554036.at	ZBTB24																0.481578	0.190259	8.31145e-05	0.370983	0.419794
1554037.a.at	ZBTB24																0.0939179	0.167151	0.000560655	0.17267	0.368457											0.257521	0.444003	1.28811e-22	0.346686	0.978957											-0.169705	-0.555044	9.62542e-07
1554038.at	LARP1B																-0.0723084	-0.0973779	0.0470984	0.00306186	0.195128	0.0513624	0.385062	0.00539274	0.319199	0.789874																					0.0127377	-0.224223	0.0695195
1554039.at	C14orf159																0.206461	0.17818	0.000258689	0.169432	0.393004																0.0516521	0.341143	1.35583e-12	0.153886	0.784774						-0.0119118	-0.297121	0.015118
1554041.at	TMEM239																					-0.0114605	-0.350644	0.0118764	-0.0411324	0.709925
1554042.s.at	TMEM239																-0.19658	-0.214302	1.03229e-05	-0.129916	0.472912																0.0703206	0.244967	5.35416e-07	0.110661	0.563527
1554043.a.at		-0.120696	-0.26126	1.47876e-07	-0.106346	0.560404
1554044.a.at	MRAP																-0.0665992	-0.158811	0.00115035	-0.0556427	0.349659											0.0580353	0.281898	2.15934e-09	0.134249	0.621541	0.0652698	0.252633	2.27598e-07	0.103686	0.581163
1554045.at	ZNF24	0.150668	0.235907	2.25126e-06	0.197311	0.506018																0.365706	0.57633	3.78984e-06	0.454113	1
1554047.at	TXNDC9																0.491568	0.307795	1.00832e-10	0.365568	0.679243											-0.183476	-0.279688	2.51356e-09	-0.2388	0.616668	-0.261386	-0.306436	2.29494e-10	-0.26823	0.704934
1554049.s.at	DCAF8																0.237062	0.194081	5.92408e-05	0.181018	0.428247																										-0.0563879	-0.261207	0.0318827
1554050.at	SMPDL3B	-0.138211	-0.252174	4.05926e-07	-0.137331	0.540913											-0.0971681	-0.152834	0.0017655	-0.0545599	0.336085																0.0630988	0.354628	1.49102e-13	0.165647	0.815795
1554052.at	CNOT1																0.33245	0.264638	3.34493e-08	0.302484	0.584004											0.290423	0.580269	7.71514e-41	0.390502	1											0.0666681	0.272866	0.0247436
1554053.at	SPTLC1																					0.11442	0.250147	0.0644375	0.219988	0.454009
1554057.at	ASH1L-AS1																0.622043	0.348787	1.56811e-13	0.421269	0.769705	0.197174	0.302767	0.0240943	0.0589051	0.597927						0.206368	0.287424	8.6439e-10	0.275541	0.633723											-0.0455267	-0.233251	0.056232
1554059.at	SETMAR																					-0.199561	-0.269265	0.0459645	-0.147478	0.508198
1554060.s.at	SETMAR																-0.0608378	-0.176365	0.00029954	-0.0393028	0.38897
1554062.at	XG											0.343116	0.344622	3.48539e-10	0.178283	0.703644						-0.204172	-0.438832	0.000766595	-0.207202	0.908565																					0.218904	0.603059	5.69852e-08
1554063.at	ZHX1-C8ORF76																0.173882	0.108525	0.0268306	0.0682837	0.226814	-0.0146371	-0.258472	0.0677959	-0.0928896	0.465757
1554065.at	FAM125B																0.0506823	0.0952044	0.0522711	0.028456	0.188707	-0.0266527	-0.454487	0.000834271	-0.114834	0.94085																					-0.0124365	-0.375355	0.00184371
1554067.at	C12orf66																0.726053	0.331871	2.54331e-12	0.492647	0.732375	-0.369197	-0.26215	0.0522544	-0.323741	0.488267																					-0.411975	-0.56887	4.46455e-07
1554068.s.at	C12orf66																																														0.0186579	0.364498	0.00254977
1554069.at	EPHA8																-0.239796	-0.157625	0.00125389	-0.0235617	0.346976																0.0206509	0.263874	6.16845e-08	0.0942642	0.607022						-0.0293923	-0.342904	0.00470587
1554071.at	CCDC67																-0.106292	-0.228425	2.494e-06	-0.0897283	0.504086
1554072.s.at	CCDC67																-0.0946785	-0.170361	0.000481699	-0.0368644	0.37559
1554074.s.at	SLFNL1																-0.131177	-0.250967	2.12577e-07	-0.121351	0.553834																0.0768748	0.353992	1.65848e-13	0.150692	0.814333						0.017986	0.446687	0.00016308
1554076.s.at	TMEM136
1554077.a.at	TMEM53																																														-0.0273042	-0.340673	0.00500167
1554078.s.at	DNAJA3																0.452359	0.39122	6.6512e-17	0.413323	0.863346
1554079.at	GALNTL4	-0.0905578	-0.268954	6.10158e-08	-0.125395	0.576906											0.0170896	-0.200928	3.64152e-05	-0.0731292	0.443377																0.0383	0.341769	1.22675e-12	0.127098	0.786213
1554080.at	RQCD1																0.571708	0.354803	5.58669e-14	0.334896	0.78298											-0.261171	-0.375882	3.60927e-16	-0.290026	0.82876	-0.144978	-0.240269	8.50599e-07	-0.172505	0.552719
1554082.a.at	NOL9																0.324398	0.195313	5.30377e-05	0.247154	0.430973																-0.153419	-0.221112	6.17304e-06	-0.191667	0.508646						-0.0451959	-0.281733	0.0202653
1554084.a.at	NOL9																-0.222213	-0.123951	0.0113749	-0.0230526	0.267348
1554085.at	DDX51																					-0.174577	-0.379855	0.00408357	-0.235497	0.781245																					-0.101829	-0.33573	0.00524573
1554086.at	TUBGCP3
1554089.s.at	SBDS	0.264905	0.384406	2.7173e-15	0.520766	0.824552																0.275659	0.480308	0.000194801	0.192136	0.995576						0.224945	0.32639	2.39311e-12	0.218439	0.719637											0.171799	0.477694	3.98216e-05
1554091.a.at	TIRAP
1554093.a.at	SNAPC5																0.19775	0.162407	0.000806059	0.19196	0.357823											0.169366	0.30264	9.61077e-11	0.197147	0.667273	-0.160703	-0.22223	5.52454e-06	-0.139287	0.511218
1554094.at	ENTPD5																					0.0252778	0.356696	0.0103984	0.0545397	0.724341
1554095.at	RBM33																0.211463	0.223761	3.40298e-06	0.193304	0.493793																										-0.0646407	-0.216901	0.076396
1554096.a.at	RBM33																0.449428	0.297869	4.18411e-10	0.344844	0.657338											0.278137	0.476208	3.26535e-26	0.376744	1	0.298311	0.419856	6.04447e-19	0.257097	0.965848
1554097.a.at	MIR31HG																-0.154773	-0.19967	4.08295e-05	-0.104484	0.440597																0.0509619	0.228882	2.94468e-06	0.0881759	0.526523
1554098.at	SPIN3																-0.246519	-0.20898	1.72144e-05	-0.15149	0.461162																										0.00125303	-0.258018	0.0359428
1554099.a.at	SPIN3																																														-0.0416275	-0.517926	7.95408e-06
1554101.a.at	TMTC4																0.151241	0.158588	0.00107207	0.0664168	0.349224																-0.245303	-0.230788	2.31722e-06	-0.214614	0.530909
1554102.a.at	TMTC4																0.190103	0.113703	0.020326	0.0693307	0.240823											0.058118	0.395258	1.00812e-17	0.201711	0.87148	0.0660998	0.314311	8.06053e-11	0.132183	0.72305						-0.0197755	-0.341688	0.00486512
1554103.at		-0.101881	-0.265126	9.5116e-08	-0.257302	0.568695											-0.190038	-0.246029	3.72233e-07	-0.106886	0.542938																										-0.0154977	-0.252253	0.0404513
1554105.at	TMEM185A
1554106.at	NBEAL1																					0.525718	0.614266	5.51099e-07	0.615561	1																					0.223568	0.357353	0.00284729
1554108.at																	0.0272242	0.131882	0.00705384	0.0657062	0.286946	-0.0207753	-0.276443	0.0501881	-0.106507	0.517137
1554110.at	CDCP1																-0.207697	-0.227256	2.3658e-06	-0.136488	0.501507																										-0.123956	-0.401568	0.000711374
1554112.a.at	ULK2																					-0.0151891	-0.309508	0.027518	-0.110072	0.606959																					-0.00685332	-0.249712	0.042582
1554113.a.at	SLC4A8
1554114.s.at	SSH2																0.251449	0.135562	0.00525204	0.0711507	0.296024																-0.170003	-0.22174	5.80023e-06	-0.17949	0.510091						0.0682591	0.208524	0.0887599
1554115.at	C5orf58	0.680583	0.558114	1.43632e-33	0.437039	1											-0.131144	-0.215016	8.23919e-06	-0.162262	0.474489																										0.0856985	0.371008	0.00189336
1554116.s.at	PARP11	0.22512	0.291867	3.69143e-09	0.185283	0.626056											0.0663103	0.17774	0.000240702	0.0667076	0.392049	-0.259927	-0.493574	0.000120994	-0.293357	1																					-0.127295	-0.463353	7.22877e-05
1554117.at	CCDC60																					-0.0378825	-0.514665	0.000116533	-0.17584	1																					-0.0225959	-0.393394	0.00104934
1554119.at	C16orf57																-0.159261	-0.256638	1.10061e-07	-0.106836	0.56635																										-0.0142247	-0.378047	0.00169838
1554121.at	HSD17B12																0.280393	0.219736	5.13498e-06	0.138065	0.484909
1554122.a.at	HSD17B12																0.243304	0.269128	1.91372e-08	0.253455	0.593912	0.23907	0.333822	0.0124027	0.197945	0.675147																					0.170211	0.26736	0.0279256
1554125.a.at	NLGN4Y																-0.169606	-0.231258	1.85474e-06	-0.144426	0.510339																										0.00305162	-0.32893	0.00684497
1554126.at	MSRB3																-0.202187	-0.295652	5.70724e-10	-0.196525	0.652446	0.17477	0.313384	0.0193419	0.250763	0.624936											0.125701	0.229364	2.6839e-06	0.12447	0.527633						0.164854	0.447232	0.000137001
1554127.s.at	MSRB3																-0.146591	-0.222267	4.68613e-06	-0.117173	0.490495	0.0839219	0.541716	4.2383e-05	0.442999	1																					-0.00934811	0.303823	0.0128806
1554128.at	ADIG																															0.200146	0.415782	9.14305e-20	0.234131	0.916733	0.145525	0.312427	1.05809e-10	0.191332	0.718714
1554129.a.at	ADIG	-0.107196	-0.304316	7.21376e-10	-0.168808	0.652757											-0.113094	-0.226755	2.96432e-06	-0.130005	0.500401																0.0824115	0.351623	2.46121e-13	0.14093	0.808882
1554131.at	FAM190B																-0.142557	-0.148838	0.00233156	-0.074559	0.326927
1554132.a.at	FAM190B	0.254734	0.316363	1.37818e-10	0.142934	0.678599											-0.167488	-0.182587	0.000160792	-0.0464135	0.402804																-0.229425	-0.322778	2.12669e-11	-0.172598	0.742527						0.124164	0.308495	0.0106868
1554133.at	RUFY2																0.166839	0.225404	2.87038e-06	0.192586	0.49742																										0.133989	0.274631	0.0237914
1554140.at	WDR78																																														0.139877	0.360197	0.0026191
1554141.s.at	WDR78																-0.136134	-0.205158	2.46564e-05	-0.0828004	0.452721																										-0.0183521	-0.436577	0.000237785
1554142.at	SUGT1P3																-0.158872	-0.277884	8.10825e-09	-0.122457	0.613235
1554143.a.at	SUGT1P3
1554145.a.at	PPP1R21																0.310078	0.269151	1.90819e-08	0.263944	0.593963																										0.10917	0.286771	0.0180436
1554147.s.at	C3orf15																-0.121311	-0.104155	0.0336438	-0.0226723	0.214643
1554148.a.at	SLC33A1																-0.205716	-0.110223	0.0234596	-0.0271732	0.231962
1554149.at	CLDND1	0.34386	0.373327	1.90108e-14	0.566153	0.800787											0.35748	0.208697	1.52652e-05	0.230007	0.460539																-0.379317	-0.341446	1.17201e-12	-0.313795	0.785471
1554151.at	OGDH
1554152.a.at	OGDH																-0.129686	-0.110569	0.0230255	-0.000831045	0.232896
1554153.a.at	PHF21A																0.104045	0.134914	0.00547477	0.136518	0.294477	0.115512	0.245187	0.0700938	0.10788	0.439643
1554154.at	GDAP2																0.212882	0.202837	2.66014e-05	0.140963	0.447597																										-0.041081	-0.339599	0.00471692
1554155.at	MCPH1																0.498892	0.274848	9.25578e-09	0.303436	0.606536	-0.181028	-0.34372	0.009897	-0.245405	0.698698											-0.316594	-0.355152	1.22863e-13	-0.277771	0.817
1554156.a.at	WFDC8																-0.173868	-0.209429	1.64953e-05	-0.0853446	0.462154																										-0.0265868	-0.237567	0.0540855
1554157.a.at	WFDC8																-0.0944975	-0.202622	3.11799e-05	-0.0486484	0.44712																										-0.0415647	-0.597418	1.09349e-07
1554158.at	ZMYND11																																														0.0957064	0.294742	0.0149541
1554159.a.at	ZMYND11	0.197485	0.343589	2.46605e-12	0.333443	0.737																0.15122	0.237891	0.0791266	-0.019368	0.418314						0.165975	0.390854	1.84005e-17	0.247783	0.86177
1554160.a.at	ZNF446	-0.126406	-0.300898	1.13818e-09	-0.265102	0.645426											-0.134961	-0.172755	0.0003993	-0.10601	0.380933																0.0809451	0.268026	3.74952e-08	0.156584	0.616573
1554161.at	SLC25A27	-0.19191	-0.283216	1.09705e-08	-0.135536	0.607498											0.302322	0.123724	0.0109144	0.118747	0.267106
1554163.at	TWIST2																-0.0345053	-0.210056	1.55402e-05	-0.133588	0.463537	0.0435603	0.385815	0.00529535	0.192981	0.791574																					-0.0116286	0.267275	0.0295826
1554165.at	FAM53B																0.481487	0.271203	1.4733e-08	0.280135	0.598491	-0.301658	-0.442228	0.000689643	-0.322066	0.915738											0.366484	0.266863	4.06855e-08	0.215667	0.613897						0.192023	0.409705	0.000539402
1554167.a.at	GOLGA7	0.20701	0.356899	2.97514e-13	0.276995	0.765549											0.198903	0.231175	1.56311e-06	0.131952	0.510155																-0.200446	-0.33706	2.35705e-12	-0.192238	0.775382
1554168.a.at	SH3KBP1																0.719677	0.399016	1.40587e-17	0.475995	0.88055
1554170.a.at	MBLAC1																-0.0164902	-0.0975661	0.0466714	-0.029299	0.195681																0.0614446	0.425414	2.17023e-19	0.153137	0.978632
1554171.at	ZMYM3
1554172.a.at	ZMYM3																-0.137838	-0.21706	7.87936e-06	-0.123166	0.479
1554173.at	CD300LB																																				0.0439034	0.280619	7.86098e-09	0.102326	0.645542
1554175.at	CD300LB																-0.169096	-0.16396	0.00071652	-0.103406	0.361309	0.186419	0.284174	0.0347828	0.218726	0.548983						0.160669	0.265831	1.56892e-08	0.16846	0.586116	0.169815	0.294037	1.26804e-09	0.164053	0.676409
1554176.a.at	C3orf33																-0.0894802	-0.124167	0.0106306	-0.105378	0.268217	-0.173086	-0.335843	0.0118509	-0.166036	0.679994
1554177.a.at	ATP5S																0.80841	0.405827	3.49506e-18	0.456071	0.895581																										-0.0724528	-0.307446	0.0109701
1554178.a.at	FAM126B	0.204284	0.342879	2.75319e-12	0.473682	0.735476											0.345575	0.228114	2.16196e-06	0.216515	0.503401	0.207208	0.347143	0.0091391	0.15152	0.706736
1554179.s.at	LYNX1											0.523162	0.644595	2.90511e-38	0.288578	1	-0.0894854	-0.126242	0.00993408	-0.0517369	0.273083																										-0.0189767	-0.378855	0.00165681
1554181.at	SNX32																0.0409153	-0.0913176	0.0626996	-0.0247879	0.177042																0.0323183	0.263873	6.16906e-08	0.0716042	0.60702
1554182.at	TRIM73
1554183.s.at	TRIM73	-0.116076	-0.291419	3.90952e-09	-0.213606	0.625094											-0.109081	-0.199216	4.25436e-05	-0.0946822	0.439594																0.0677147	0.307651	2.09024e-10	0.126284	0.707727
1554185.at	LOC554206																-0.0604334	-0.107551	0.0282365	-0.0319445	0.22413																										-0.0030674	0.349569	0.00391225
1554187.at	LOC554206																															0.0360139	0.374935	5.68299e-16	0.126519	0.826672
1554188.at	C11orf53																-0.0625414	-0.231939	1.72621e-06	-0.135441	0.511843																0.0901446	0.374692	4.57158e-15	0.171267	0.86195
1554190.s.at	PLEKHS1																0.0228525	-0.164233	0.000769859	-0.0379723	0.361872	0.0457991	0.463375	0.000637853	0.281498	0.959626
1554192.s.at	TRMT44																																				0.060332	0.329446	8.45426e-12	0.16042	0.757866
1554193.s.at	MANEA																																				-0.215868	-0.224331	4.4774e-06	-0.182837	0.516052						-0.0817914	-0.209571	0.0871328
1554194.at																																															-0.0111202	-0.596098	1.18552e-07
1554195.a.at	C5orf46						0.189331	0.385061	2.01783e-15	0.174771	0.805348																										0.178472	0.269696	2.88357e-08	0.13169	0.620415
1554196.at	IZUMO1																-0.144977	-0.191373	8.53148e-05	-0.0429339	0.422251																										-0.0210816	-0.358375	0.00304665
1554198.at	SH3YL1																					0.0349906	0.364695	0.00869024	0.269585	0.743144
1554199.at	PTPRO	-0.049136	-0.278865	1.35953e-07	-0.160243	0.598165											-0.168286	-0.276876	9.22418e-09	-0.0714601	0.61101																										0.0160738	0.232798	0.0592442
1554201.at	CABP4	-0.1968	-0.325245	3.87472e-11	-0.425376	0.697652											-0.314153	-0.330755	3.03874e-12	-0.222241	0.729911	-0.0329865	-0.356233	0.0105057	-0.173934	0.723244																					-0.0295261	-0.502439	1.62589e-05
1554202.x.at	CABP4	-0.112724	-0.26327	1.17658e-07	-0.255055	0.564715											-0.184907	-0.275074	1.15988e-08	-0.166725	0.607035
1554203.at	GRIK1-AS1																-0.0998931	-0.112113	0.0221594	-0.050236	0.236568																										-0.0117087	-0.233382	0.0585913
1554205.s.at	ICA1L																					0.0626216	0.386158	0.00525149	0.357233	0.792348						0.0160356	0.266906	1.56212e-08	0.132445	0.588486	0.0413067	0.225528	4.13829e-06	0.121025	0.518807
1554206.at	TMLHE
1554208.at	MEI1																-0.0691819	-0.109151	0.0259592	-0.00956249	0.228532	0.0215887	0.432772	0.00156065	0.135105	0.894595
1554210.at	ZCCHC13																																				0.0743408	0.280028	8.47404e-09	0.0969821	0.644183
1554212.s.at	KCNS2																-0.160924	-0.182147	0.000186811	-0.0724644	0.401812																0.077162	0.351727	2.41888e-13	0.142343	0.809122						-0.0135629	-0.404784	0.000722988
1554213.at	ARHGEF10																-0.24189	-0.284918	3.25039e-09	-0.149692	0.628758																										-0.0274073	-0.427661	0.000328429
1554214.at																	-0.0189175	-0.165854	0.000681131	-0.028965	0.365508																										-0.0298764	-0.467307	7.27929e-05
1554216.at	CCDC132																-0.103214	-0.187951	0.000114595	-0.0754339	0.414676											-0.017091	-0.279838	2.85447e-09	-0.0757122	0.616998
1554217.a.at	CCDC132	0.196428	0.258215	2.08323e-07	0.403104	0.553872											0.553919	0.341844	5.02287e-13	0.385	0.754383	-0.350863	-0.531952	2.71723e-05	-0.334556	1											-0.198759	-0.283685	4.96808e-09	-0.225832	0.652596						0.150111	0.402527	0.000688787
1554219.at																	-0.117025	-0.117469	0.0165005	-0.045966	0.250746
1554220.a.at																	-0.0489988	-0.163733	0.000799311	-0.0722451	0.36075	-0.0189503	-0.34746	0.0127239	-0.19149	0.702272
1554222.at	MGC45922	-0.152451	-0.307291	4.82647e-10	-0.138583	0.65914											-0.0673913	-0.147138	0.00261915	-0.0875753	0.323006																0.0989257	0.433933	3.42988e-20	0.162405	0.998231
1554224.at																	-0.0785234	-0.178491	0.000252229	-0.0944578	0.393696																										-0.0171049	-0.431319	0.000287983
1554225.a.at																	-0.193428	-0.284294	3.52853e-09	-0.139931	0.627382
1554228.a.at	C8orf56																-0.0804808	-0.118696	0.0153979	-0.0911954	0.253934																										0.0122159	0.238797	0.0528153
1554229.at	CREBRF																0.207919	0.191942	7.16599e-05	0.195254	0.423517											0.105639	0.268074	1.17471e-08	0.158952	0.59106
1554231.a.at	ZNF396																					-0.0197943	-0.293236	0.0372817	-0.138706	0.56356																					-0.0271916	-0.32251	0.00808573
1554232.a.at																	-0.0774703	-0.178074	0.000260912	-0.0692098	0.39277																										-0.0119313	-0.33707	0.00551401
1554233.at	C1QTNF9	-0.0957573	-0.237394	1.9345e-06	-0.13488	0.509209											-0.139418	-0.279226	6.8237e-09	-0.105325	0.616198																										0.0240364	0.492767	2.4974e-05
1554234.at	KATNAL2																0.176381	0.112869	0.02127	0.0940371	0.238597
1554235.at	CTNNA3																-0.0639368	-0.131852	0.00706687	-0.052403	0.286874																										0.0116816	0.259498	0.0348554
1554237.at	SDCCAG8																0.0508985	0.144018	0.00323228	0.108963	0.315769																										0.0255493	0.323011	0.00798237
1554239.s.at	ZADH2	0.166189	0.260317	1.64522e-07	0.376256	0.55838											0.365206	0.240175	5.86668e-07	0.216831	0.530019											0.171469	0.286221	1.02259e-09	0.209597	0.631072
1554240.a.at	ITGAL	0.37534	0.391204	7.93769e-16	0.313279	0.839133											-0.115916	-0.135846	0.00515709	-0.16739	0.296701	-0.242343	-0.443735	0.000657803	-0.241297	0.918916											0.330983	0.34141	1.17877e-12	0.303912	0.785389						0.0663919	0.228985	0.0610196
1554241.at	COCH																0.479071	0.116789	0.0163172	0.307284	0.249388	0.384687	0.397051	0.00258543	0.445948	0.819071						0.257688	0.334924	5.85197e-13	0.318462	0.738454	0.247024	0.266481	4.26016e-08	0.229326	0.61302						0.220408	0.466579	6.33593e-05
1554242.a.at	COCH																																														-0.0180917	-0.381742	0.00151563
1554245.x.at	ARL17A																1.08153	0.435738	5.23953e-21	0.790487	0.961588																										0.0805179	0.230509	0.0592724
1554246.at	C1orf210	-0.0788785	-0.272575	3.98353e-08	-0.129346	0.584673											-0.138472	-0.233968	1.39214e-06	-0.0538995	0.516321	0.0431263	0.504709	0.000165583	0.34022	1																					-0.0242225	-0.365207	0.00249721
1554248.at	ZNF638																					0.470816	0.362303	0.0063554	0.506548	0.741751
1554249.a.at	ZNF638	0.174354	0.289713	4.85848e-09	0.346746	0.621434											0.331254	0.244473	3.6237e-07	0.247577	0.539504	-0.180335	-0.36832	0.00547583	-0.199673	0.755406											-0.46179	-0.520405	7.67805e-30	-0.437237	1
1554250.s.at	TRIM73																0.43034	0.168952	0.000487233	0.252264	0.372481																										-0.231834	-0.277529	0.0222943
1554251.at	HP1BP3																0.29146	0.111295	0.0221355	0.129964	0.234853	-0.180989	-0.405586	0.00204207	-0.188683	0.837589																					-0.0475347	-0.296812	0.0142304
1554252.a.at	CERS3											0.18784	0.391471	9.40512e-13	0.00756105	0.7993	0.0184891	-0.0930236	0.0579283	-0.0414502	0.18219
1554253.a.at	CERS3											0.444293	0.593938	7.81882e-31	0.27697	1						-0.0173749	-0.328723	0.0188341	-0.122282	0.656204																					-0.0289482	-0.246681	0.0452444
1554256.a.at	PCNXL2	0.245621	0.252044	4.11723e-07	0.253283	0.540634																															-0.305518	-0.309021	1.59056e-10	-0.28384	0.71088						0.316261	0.532139	3.19315e-06
1554258.a.at	DNAJC5B																0.22359	0.197308	4.42826e-05	0.0921097	0.435381	-0.172856	-0.321324	0.0163304	-0.215085	0.644712																					-0.197971	-0.297231	0.0140875
1554259.at	GPSM1																					-0.0359624	-0.381309	0.0059015	-0.24359	0.781376											0.0591496	0.280206	8.28471e-09	0.14097	0.644592						0.00319788	-0.303504	0.0129802
1554260.a.at	FRYL	0.311084	0.376032	1.1904e-14	0.481142	0.806589											0.387629	0.337796	9.77197e-13	0.309878	0.745449																-0.204537	-0.323017	2.05179e-11	-0.236372	0.743076						0.19627	0.296165	0.0144531
1554261.at	KLHL29																-0.223075	-0.258211	9.14473e-08	-0.136016	0.56982																										-0.00410352	-0.372165	0.00203028
1554262.s.at	KLHL29																-0.117185	-0.149108	0.00228864	-0.0578952	0.327548																										0.027115	0.222587	0.0716325
1554264.at	CKAP2
1554266.at																	-0.115915	-0.20734	2.01005e-05	-0.0634465	0.45754																										-0.0192287	-0.235889	0.0558571
1554268.at	MORN1
1554271.a.at	CENPL																0.234619	0.242319	4.61855e-07	0.20495	0.534751																-0.199227	-0.261331	7.87636e-08	-0.170756	0.601173
1554272.at	ERAP2																-0.0910331	-0.16142	0.000949664	-0.0577982	0.355546	0.0277501	0.297876	0.034244	0.267963	0.576095
1554273.a.at	ERAP2	0.309405	0.25889	1.93156e-07	0.439137	0.55532											0.400173	0.156486	0.00125096	0.243945	0.344471	-0.481454	-0.51596	5.17472e-05	-0.49966	1											-0.261422	-0.267757	3.65102e-08	-0.222696	0.615956
1554274.a.at	SSH1																-0.218498	-0.167575	0.000542502	-0.127982	0.369405											-0.144101	-0.389637	2.35704e-17	-0.20784	0.859087
1554276.at	SART3																					-0.236708	-0.368681	0.00542672	-0.226407	0.756219						0.191176	0.331482	1.0382e-12	0.181202	0.730865
1554277.s.at	FANCM																0.443468	0.394197	3.69235e-17	0.377435	0.869914																-0.185469	-0.238795	9.96741e-07	-0.151407	0.549329
1554279.a.at	TRMT2B	-0.111878	-0.261645	1.41569e-07	-0.15575	0.561229											-0.118845	-0.150654	0.00205647	-0.0802598	0.331098																0.0409427	0.222838	5.41692e-06	0.0819249	0.512617						0.00615907	-0.247534	0.0444816
1554280.a.at	C9orf43																-0.0413981	-0.218188	7.0475e-06	-0.0506692	0.481492
1554281.at		-0.0818757	-0.238511	1.72511e-06	-0.124202	0.511605											-0.137942	-0.169164	0.000528549	-0.0460614	0.372917																										-0.0136822	-0.281183	0.0218183
1554283.at	CCRN4L
1554285.at	HAVCR2	0.846226	0.622637	1.41437e-43	0.420611	1											-0.445143	-0.27133	1.44985e-08	-0.225994	0.598771																										-0.068385	-0.281614	0.0203208
1554286.at	FLJ25758																-0.0408869	-0.125522	0.0103683	-0.0365296	0.271288																										0.00428222	0.373003	0.00197972
1554287.at	TRIM4																0.649363	0.471064	1.00493e-24	0.366397	1
1554288.at	FAM160B1	-0.121679	-0.279252	1.78483e-08	-0.20296	0.598997											-0.0712957	-0.104161	0.0336331	0.0200268	0.214661	-0.0197831	-0.305832	0.0295126	-0.135134	0.597292
1554290.at	HERC3																-0.0127416	-0.138409	0.00467067	-0.112395	0.302596	-0.0415367	-0.379969	0.00609302	-0.195474	0.77833																					0.0475487	0.427618	0.000328933
1554291.at	UHRF1BP1L																					-0.010282	-0.282357	0.0452822	-0.152009	0.53367																					-0.00345696	-0.264019	0.0317021
1554292.a.at	UHRF1BP1L	0.365747	0.373597	1.81451e-14	0.348545	0.801367																-0.221612	-0.512505	5.92268e-05	-0.282592	1
1554293.at	TTBK2																0.0481344	0.101092	0.039253	0.0402198	0.20592																										-0.00295306	-0.324043	0.00777298
1554294.s.at	TTBK2																																														-0.0263072	-0.329112	0.00681244
1554295.x.at	TTBK2
1554296.at	CYP19A1																-0.161029	-0.284499	3.43495e-09	-0.157019	0.627833
1554298.a.at	WDR49																-0.116735	-0.282936	4.21629e-09	-0.122283	0.624384																										-0.0186013	-0.309497	0.0112161
1554299.at	NPAS4	-0.0681296	-0.233807	2.78401e-06	-0.103124	0.501513											-0.0999858	-0.114201	0.0197796	-0.056027	0.242147
1554300.a.at	SVOPL																-0.11554	-0.262118	5.74004e-08	-0.0988238	0.578442																										-0.00926932	-0.337144	0.00550304
1554301.at	LHFPL3-AS1																-0.117652	-0.122002	0.0127436	-0.0435977	0.262415																										-0.035368	-0.703572	3.92434e-11
1554302.s.at	LHFPL3-AS1	-0.0963203	-0.248637	5.95225e-07	-0.20868	0.533326																-0.0116296	-0.270919	0.0551531	-0.0384032	0.501517																					-0.0295034	-0.534912	3.48398e-06
1554303.at	HNMT
1554305.at	MGC20647																-0.128113	-0.18855	0.000108873	-0.0722447	0.416001
1554306.at	ITPKB																0.53936	0.370301	3.52881e-15	0.335664	0.817182	0.238928	0.286896	0.0330077	0.112293	0.556282																					0.198992	0.351672	0.00335683
1554307.at	LOC644852																-0.196677	-0.335492	2.08414e-12	-0.148239	0.740365	0.0301449	0.263096	0.0628536	0.239941	0.47913																					-0.00631618	-0.350916	0.00376711
1554308.s.at	GABRA2																-0.121024	-0.186872	0.000125629	-0.0555206	0.412287
1554309.at	EIF4G3																0.447117	0.28291	3.23084e-09	0.383942	0.624326																-0.173681	-0.220441	6.59632e-06	-0.262302	0.507102						-0.173922	-0.27777	0.0221734
1554310.a.at	EIF4G3																0.801828	0.446597	4.192e-22	0.57077	0.985552											0.1397	0.299576	1.5113e-10	0.239417	0.660518
1554311.a.at	SUPT6H																					-0.116687	-0.291782	0.0300107	-0.135204	0.569268											-0.176669	-0.267314	3.85234e-08	-0.155476	0.614936						0.135719	0.243143	0.046297
1554312.at	RNF170																-0.141525	-0.140031	0.00420473	-0.116012	0.306427	-0.0202498	-0.342203	0.0142365	-0.0982503	0.68953
1554314.at	C6orf141																-0.139589	-0.303372	2.61192e-10	-0.145341	0.669482	0.0402876	0.329434	0.0185635	0.253312	0.657986																					-0.0243263	-0.585196	2.27895e-07
1554316.at	PGLS																-0.0492954	-0.141711	0.00376667	-0.0982773	0.310376
1554317.s.at	TRMT61A																																				0.0896429	0.283366	5.5318e-09	0.132631	0.651862						0.0186989	0.232636	0.0594259
1554318.at	LOC541473																																				0.352972	0.409855	4.78502e-18	0.307253	0.942842
1554319.at	RPS6KA5																-0.154884	-0.099191	0.0431183	-0.029242	0.200425																										-0.0135339	-0.417404	0.000471065
1554321.a.at	NFS1																																														-0.0699914	-0.356963	0.00287996
1554322.a.at	HDAC4																					0.0171162	0.322646	0.0212863	0.192532	0.640857											0.0157992	0.22193	5.92783e-06	0.080381	0.510527
1554324.s.at	DYNC2LI1																-0.105209	-0.101372	0.0387104	-0.0615631	0.206723																-0.0097917	-0.252545	2.2989e-07	-0.0920888	0.58096
1554325.at	DOCK2																-0.108193	-0.119953	0.014336	-0.0864722	0.257178	-0.00807394	-0.294375	0.0365159	-0.045526	0.56665
1554327.a.at	CANT1																-0.11045	-0.119064	0.0150798	-0.0133356	0.254887	0.0474653	0.446651	0.0010508	0.231962	0.924228																					0.0666587	0.327967	0.00701974
1554328.at	STXBP4	-0.0974381	-0.240518	1.40229e-06	-0.1338	0.51591											-0.0793956	-0.160385	0.00102509	-0.0529345	0.353212
1554329.x.at	STXBP4																					-0.0168106	-0.278982	0.0480317	-0.128831	0.524258																					-0.0142653	-0.521714	6.6423e-06
1554331.a.at	LRRC18																0.485375	0.44944	2.13168e-22	0.352516	0.991826	-0.319947	-0.518092	4.75782e-05	-0.380822	1
1554332.a.at	LOC100127888																					0.00418247	0.289518	0.0398736	0.0386559	0.553422											0.0322646	0.257261	1.33947e-07	0.0868759	0.59181
1554333.at	DNAJA4																-0.171834	-0.257719	7.75151e-08	-0.0834164	0.568735																										-0.0526249	-0.225467	0.0652123
1554334.a.at	DNAJA4																					-0.241544	-0.294332	0.0285394	-0.338851	0.575985																					0.165018	0.318363	0.00831795
1554335.at	CYTH4																					-0.137486	-0.34191	0.0103194	-0.135783	0.694425
1554337.at	FARP2																0.00873608	-0.130537	0.00766257	-0.000274093	0.283673	0.0291019	0.397645	0.00395577	0.177879	0.818044																					0.012011	0.285153	0.0199491
1554339.a.at	COG3																															0.204251	0.310862	2.77733e-11	0.218126	0.685401	-0.368102	-0.327805	9.93368e-12	-0.301379	0.754091
1554340.a.at	C1orf187																-0.0967845	-0.242212	5.69401e-07	-0.105893	0.534513																										-0.034591	-0.312902	0.0103095
1554341.a.at	HELQ																0.157527	0.165958	0.000614847	0.155897	0.365786
1554342.s.at	HELQ																0.295245	0.288986	1.4288e-09	0.157874	0.637735	-0.182443	-0.504178	8.15132e-05	-0.22991	1
1554343.a.at	STAP1																1.45886	0.629848	4.39171e-48	1.03717	1																										0.0516473	0.236727	0.0525595
1554344.s.at	AQP12A	-0.150515	-0.259271	1.85073e-07	-0.179001	0.556137											-0.113979	-0.195034	6.18644e-05	-0.154178	0.430349																0.0978761	0.368436	1.391e-14	0.179574	0.84756
1554345.a.at	GIN1																0.0662008	0.116941	0.0161774	0.0966605	0.249783																-0.263575	-0.340501	1.36364e-12	-0.197427	0.783298
1554346.at	GNB5																-0.114529	-0.135805	0.00551729	-0.0464707	0.296396	0.040034	0.423895	0.00199275	0.216337	0.875488
1554348.s.at	CDKN2AIPNL																-0.1139	-0.150703	0.0020495	-0.0676242	0.33121											-0.0114051	-0.268064	1.34651e-08	-0.0771475	0.591038											0.0010801	0.297632	0.0149364
1554349.at	XRCC6BP1																															0.0150356	0.345557	1.19482e-13	0.107279	0.761897
1554351.a.at	TIPRL																0.308374	0.221585	4.25483e-06	0.273118	0.48899																-0.212303	-0.265835	4.60504e-08	-0.235952	0.611533
1554352.s.at	DENND4A																0.385991	0.33412	1.77318e-12	0.314162	0.737338
1554354.at	SIAE																-0.126986	-0.244648	4.34492e-07	-0.1037	0.539889
1554355.a.at	SIAE																					-0.00284133	0.269159	0.0568149	0.0509559	0.496509											-0.075846	-0.270921	2.63654e-08	-0.0985649	0.623233
1554356.at	GINS4																-0.065134	-0.160197	0.0010393	-0.0262436	0.35279
1554360.at	FCHSD2																0.321031	0.234865	1.05081e-06	0.198451	0.518301											-0.182629	-0.327457	2.01146e-12	-0.267299	0.72199
1554362.at	BTG4																-0.103242	-0.313897	5.71335e-11	-0.127571	0.692709	-0.00822663	-0.247065	0.0813164	-0.0916429	0.432382
1554364.at	PPP2R5C																															-0.287044	-0.268812	1.06731e-08	-0.286565	0.592688	-0.318585	-0.29665	8.90444e-10	-0.349252	0.682421
1554365.a.at	PPP2R5C	0.193819	0.311722	2.6307e-10	0.526144	0.668644											0.568578	0.404295	4.79319e-18	0.390827	0.8922																-0.224731	-0.324354	1.67782e-11	-0.224075	0.746151
1554367.at	CALHM1
1554368.at	NT5C1B																-0.141404	-0.281108	5.35007e-09	-0.0928089	0.62035	0.0148193	0.292473	0.0378017	0.140489	0.561487																					-0.0295112	-0.417222	0.000474046
1554371.at	PKD1L2	-0.0803102	-0.264591	1.01147e-07	-0.212594	0.567548											-0.076642	-0.24582	3.81065e-07	-0.119467	0.542477																0.0512768	0.253717	2.01215e-07	0.0962832	0.583656						-0.0422314	-0.603273	7.60813e-08
1554372.at																	-0.025157	-0.1711	0.000454711	-0.0160115	0.377241
1554374.at																	-0.169332	-0.178795	0.000246068	-0.0485738	0.394371	-0.0259874	-0.432945	0.00155313	-0.115314	0.894965											0.0373266	0.234827	1.5905e-06	0.0773473	0.540199
1554375.a.at	NR1H4																-0.184249	-0.262779	5.30082e-08	-0.143374	0.579902	0.069473	0.635501	5.84103e-07	0.365424	1																					-0.0249622	-0.463176	8.59158e-05
1554376.s.at	PTPLA	-0.236267	-0.364416	8.6179e-14	-0.474029	0.781673											-0.276196	-0.194223	5.84904e-05	-0.218873	0.428562											-0.105676	-0.2889	7.02466e-10	-0.118277	0.636978	0.373737	0.62506	7.73774e-46	0.373004	1						-0.091946	-0.615011	3.59524e-08
1554377.a.at	CNTNAP4																-0.099426	-0.153274	0.00171165	-0.129042	0.337088
1554378.a.at	PDE1C																-0.0182524	-0.149821	0.00217877	-0.0552351	0.329186																										-0.0110485	0.21619	0.0803959
1554379.a.at	TP73																																				0.0835656	0.468063	1.22864e-23	0.209344	1						-0.0530689	-0.553114	1.36652e-06
1554380.at	NEK11																																														0.0206276	0.220939	0.0738136
1554382.at	LOC200261																																														-0.0418281	-0.736542	1.56672e-12
1554383.a.at	TRAM2
1554384.at	PADI2																					-0.123247	-0.318379	0.017397	-0.120909	0.637419
1554385.a.at	PADI2
1554386.at	CST9																-0.109618	-0.107291	0.0286228	0.032597	0.223409																0.0764043	0.293787	1.40832e-09	0.131058	0.675834						-0.0289818	-0.463811	8.37649e-05
1554388.at	VPS29																-0.133316	-0.163868	0.000791241	-0.0788226	0.361053																0.0716915	0.270052	2.93186e-08	0.136584	0.621233						-0.00502119	-0.42439	0.000368923
1554390.s.at	ACTR2	0.313298	0.404151	7.03183e-17	0.64696	0.866904											0.450167	0.415927	4.18038e-19	0.313252	0.91787	-0.214965	-0.402814	0.00220615	-0.277752	0.831592						0.176003	0.387327	3.76127e-17	0.190765	0.853994	0.207887	0.275957	1.32855e-08	0.183375	0.634819						0.108486	0.263452	0.0303878
1554391.at	LOC653581																-0.0648477	-0.217686	7.407e-06	-0.114256	0.480383	0.0533826	0.426822	0.00183977	0.296863	0.881803
1554393.a.at	ADC																-0.109493	-0.148833	0.00233241	-0.0694487	0.326915	-0.0177533	-0.327558	0.0192848	-0.0865513	0.653277																					0.0313258	0.416488	0.000486225
1554394.at	NELL1																-0.118635	-0.256143	1.1665e-07	-0.105801	0.565257	0.0276257	0.443151	0.00116284	0.239442	0.91678
1554396.at	UEVLD																																														-0.0509248	-0.35506	0.00304398
1554397.s.at	UEVLD																					0.337742	0.462977	0.000352695	0.291671	0.95935																					0.173552	0.413834	0.000467471
1554398.at	LYG2																-0.163954	-0.183997	0.000160125	-0.110072	0.405914
1554400.at	TCTE3	-0.109853	-0.234474	2.60275e-06	-0.127019	0.502946											-0.116882	-0.138765	0.00456455	-0.0578165	0.303439
1554401.a.at	TCTE3	-0.1107	-0.280627	1.50884e-08	-0.186463	0.601946											-0.114162	-0.197796	4.8356e-05	-0.0830216	0.436454
1554403.a.at																	-0.103038	-0.268724	2.56684e-08	-0.121181	0.593021
1554404.a.at																																					0.0875293	0.257666	1.27815e-07	0.109706	0.592742						-0.0113561	-0.48569	3.39107e-05
1554405.a.at	LINC00161																-0.168683	-0.266595	3.33496e-08	-0.120713	0.588322																										-0.0100247	-0.443008	0.000187327
1554406.a.at	CLEC7A																-0.241589	-0.133862	0.00585411	-0.0121228	0.29196	-0.105977	-0.253039	0.0613121	-0.104712	0.462331											-0.234299	-0.242503	6.67545e-07	-0.14466	0.557859
1554408.a.at	TK1																0.175991	0.279743	4.90492e-09	0.209865	0.617337
1554409.at	WBSCR16																					-0.0268874	-0.356599	0.0104209	-0.141837	0.724111											0.0860254	0.277379	1.18398e-08	0.111117	0.638089						0.0042558	0.24185	0.049769
1554410.a.at	WBSCR16	-0.132118	-0.265811	8.78882e-08	-0.214002	0.570166											-0.23637	-0.269114	2.44598e-08	-0.146667	0.593882
1554411.at	CTNNB1																					0.533873	0.600664	1.13215e-06	0.549649	1						0.310355	0.430366	3.31963e-21	0.350032	0.948889											0.152955	0.330397	0.00606025
1554413.s.at	SNX29P2	-0.598395	-0.282262	1.23421e-08	0.121509	0.605453											0.503843	0.365334	8.69304e-15	0.28036	0.80622	-0.472101	-0.462671	0.000356309	-0.542494	0.958709											0.768328	0.533252	1.63746e-31	0.611793	1
1554414.a.at	OSGIN2	0.15091	0.234809	2.5163e-06	0.119541	0.503663																																									-0.0939736	-0.416817	0.000421065
1554415.at	TAF5L																0.119998	0.238196	8.83693e-07	0.172423	0.525652																										-0.00391431	-0.302169	0.0134045
1554417.s.at	APH1A																0.154741	0.175061	0.000299505	0.165645	0.386094	-0.25756	-0.425065	0.00116412	-0.337381	0.879362						0.187036	0.316259	1.20366e-11	0.171761	0.697302
1554418.s.at	SPOCK3																-0.144712	-0.139422	0.00437463	-0.0684678	0.30499																										-0.0292398	-0.41071	0.000592476
1554419.x.at	GGNBP2																-0.0609884	-0.112281	0.0219586	-0.0134621	0.23702																0.0768313	0.350645	2.89362e-13	0.104473	0.806633						-0.00256197	-0.227649	0.0652544
1554420.at	ATF3
1554423.a.at	FBXO7	0.312183	0.267609	7.1371e-08	0.251297	0.574021																										0.197452	0.338139	3.40368e-13	0.219544	0.745542	-0.165985	-0.264108	5.66391e-08	-0.168559	0.607561						0.163629	0.346242	0.00391812
1554424.at	FIP1L1																0.170185	0.104585	0.0316099	0.0982551	0.216439																										-0.147662	-0.438124	0.000193901
1554428.s.at	NLGN2																-0.119394	-0.0942208	0.0547629	-0.00188935	0.185777
1554429.a.at	DMWD																0.306006	0.287865	1.66343e-09	0.250592	0.635261											0.188773	0.343203	1.43084e-13	0.245249	0.756708	0.134005	0.335652	2.94319e-12	0.18405	0.772141
1554430.at	FAM165B																-0.144964	-0.172925	0.000393989	-0.154039	0.381311	-0.0323137	-0.469296	0.000531221	-0.256861	0.972097																					-0.00704113	-0.272557	0.0263971
1554432.x.at	FAM165B																-0.186981	-0.106684	0.0295413	-0.102964	0.221725	-0.026785	-0.397854	0.00393506	-0.227702	0.818508																					-0.0194405	-0.281662	0.0215849
1554433.a.at	ZNF146	0.14782	0.259181	1.86955e-07	0.382749	0.555943											0.480537	0.31281	4.81306e-11	0.391354	0.69031	-0.354768	-0.441947	0.00069573	-0.325425	0.915145											-0.404569	-0.364345	2.54303e-14	-0.330539	0.838148
1554436.a.at	REG4																-0.0346626	-0.171884	0.000427645	-0.0447163	0.378989
1554438.at	KIAA1217																0.147169	0.138505	0.00433995	0.0822778	0.303006
1554440.at	KIAA0513																-0.0309085	-0.095181	0.0523292	-0.00831415	0.188638																										-0.00938675	-0.243996	0.047716
1554441.a.at	WAPAL																0.318749	0.201884	2.90731e-05	0.21165	0.445492											0.147762	0.329793	1.37192e-12	0.195239	0.727141											0.147953	0.331814	0.00583359
1554442.at	BEST1																-0.297501	-0.316296	2.85484e-11	-0.244546	0.698002																										0.0615022	0.439209	0.000215789
1554443.s.at	BEST1																-0.330724	-0.377665	1.47253e-15	-0.205037	0.833432
1554444.s.at	C2orf18
1554445.at	ZNF85																0.0728843	0.13271	0.00629699	0.0721952	0.289188
1554447.at	JPX																0.671133	0.430487	1.72039e-20	0.440815	0.950001	-0.198833	-0.3021	0.0244231	-0.170602	0.596208	-0.362015	-0.426516	4.18526e-23	-0.312552	0.868079
1554448.at																	0.155119	0.246736	3.43791e-07	0.133658	0.544498	-0.0485903	-0.529495	6.76487e-05	-0.321424	1																					0.0124286	0.211005	0.0881054
1554449.at	MIER3																-0.168251	-0.315788	4.32007e-11	-0.118069	0.696882																										-0.0267197	-0.370435	0.00213842
1554450.s.at	MIER3
1554451.s.at	DNAJC14																0.368846	0.32286	1.04795e-11	0.354516	0.712488											0.170845	0.28375	1.44102e-09	0.24091	0.625623
1554452.a.at	HILPDA																0.184612	0.188033	0.000100923	0.131571	0.414868																										-0.0494637	-0.291576	0.0161219
1554453.at	HNRPLL	0.470061	0.394595	4.25077e-16	0.321769	0.846406											0.00327121	-0.110249	0.023427	-0.0714917	0.232032																										0.148816	0.392622	0.000956684
1554455.at	LINS	0.220188	0.281387	1.3745e-08	0.241241	0.603577																-0.403406	-0.513676	5.65871e-05	-0.390544	1						-0.250489	-0.321739	5.06181e-12	-0.291698	0.709383
1554456.a.at	LINS																					-0.0240688	-0.395546	0.00416901	-0.15664	0.813378																					-0.0309184	-0.214542	0.082787
1554459.s.at	CFHR3																-0.105508	-0.216655	8.19947e-06	-0.0398219	0.478108
1554460.at	ST8SIA4																0.17615	0.217342	6.53502e-06	0.126302	0.479625
1554462.a.at	DNAJB9	0.316008	0.334392	1.00396e-11	0.52568	0.717271											0.0742708	-0.0908761	0.0619975	-0.0564383	0.17645	0.63827	0.637946	1.44621e-07	0.7049	1																					0.183976	0.278808	0.0216596
1554464.a.at	CRTAP																-0.06921	-0.119318	0.0148647	-0.00858796	0.25554																										-0.0159938	-0.259188	0.0350811
1554465.s.at	ZNF673	0.195968	0.246413	7.54908e-07	0.420129	0.528557											0.520854	0.414374	5.82191e-19	0.37172	0.914442	-0.271943	-0.408276	0.00189328	-0.321405	0.843397																					-0.119515	-0.359909	0.0026414
1554466.a.at	C16orf13																																														-0.0078724	-0.229467	0.0630788
1554468.s.at	MRPL38																-0.187557	-0.26007	7.33387e-08	-0.149666	0.573923																0.0620179	0.265766	4.92137e-08	0.0971944	0.611375
1554469.at	ZBTB44																0.31921	0.310809	6.47583e-11	0.320763	0.685894																-0.18427	-0.239277	9.46457e-07	-0.246456	0.550438
1554470.s.at	ZBTB44																0.419451	0.372266	2.45977e-15	0.329753	0.821517																-0.324021	-0.363712	2.8389e-14	-0.250864	0.836692
1554471.a.at	ANKRD13C	0.142477	0.264473	1.02521e-07	0.266685	0.567296											0.426593	0.27197	1.33677e-08	0.209337	0.600184																-0.175168	-0.357478	8.28724e-14	-0.212253	0.822352
1554472.a.at	PHF20L1																																														-0.0372582	-0.289949	0.0178746
1554473.at	SRGAP1						0.196978	0.319409	7.93401e-11	0.209807	0.668037
1554474.a.at	MOXD1																																														0.00807978	0.282226	0.0213135
1554475.a.at	C19orf47																-0.0834814	-0.132058	0.00697723	-0.0614141	0.287374
1554476.x.at	ZNF808																0.37583	0.205993	1.97632e-05	0.199414	0.454568																0.275299	0.476869	1.11811e-24	0.274219	1
1554478.a.at	HEATR3																0.189041	0.119743	0.0137809	0.109127	0.257016																-0.325974	-0.310856	1.22339e-10	-0.221499	0.715101						0.089629	0.295162	0.0148047
1554479.a.at	CARD8	0.310669	0.36877	4.14205e-14	0.419922	0.791012											0.239857	0.143759	0.00306003	0.142963	0.315308
1554480.a.at	ARMC10																0.320504	0.20902	1.47982e-05	0.354855	0.461252	0.153694	0.270886	0.044622	0.201783	0.512697						0.300549	0.483578	4.32428e-27	0.361378	1						-0.3841	-0.321984	9.91369e-08	-0.194873	0.706046	-0.0902644	-0.291414	0.0161835
1554481.a.at	EPB41																0.443955	0.282114	3.58968e-09	0.291185	0.622571											0.114143	0.314984	1.46895e-11	0.176253	0.694489
1554482.a.at	SAR1B																0.228265	0.195482	5.22368e-05	0.200032	0.431346	0.0619253	0.569541	1.36198e-05	0.329949	1											-0.0807149	-0.378944	2.11617e-15	-0.224485	0.871732						0.0214877	0.27019	0.0277871
1554483.at	TMEM37	-0.0889095	-0.259278	1.84935e-07	-0.184056	0.556151											-0.102477	-0.215047	9.59961e-06	-0.147772	0.474557																0.104604	0.272867	2.07596e-08	0.164875	0.627709
1554485.s.at	TMEM37																-0.157676	-0.325354	1.01902e-11	-0.125959	0.717993	0.0406946	0.426652	0.00184837	0.200689	0.881437
1554486.a.at	GFOD1																0.327181	0.264164	3.5457e-08	0.2493	0.582959																										0.137945	0.265049	0.0293608
1554487.a.at	ATF6B
1554488.at	CEP70																0.0306618	-0.111964	0.0213422	-0.0821148	0.236648																0.211523	0.282584	5.72622e-09	0.179474	0.650063
1554489.a.at	CEP70																					0.352518	0.435801	0.000841723	0.388478	0.902153											-0.287706	-0.280052	7.91842e-09	-0.247513	0.64424						0.12679	0.222483	0.0689476
1554491.a.at	SERPINC1
1554492.at	THADA																-0.238295	-0.287727	2.24025e-09	-0.150604	0.634957											-0.015473	-0.330868	1.41496e-12	-0.098842	0.729512											0.0156732	0.271549	0.0269814
1554493.s.at	THADA																0.223228	0.195753	5.09776e-05	0.213109	0.431945	-0.190647	-0.42608	0.00112947	-0.249321	0.881524
1554494.at	MTHFSD																0.353286	0.194292	5.81338e-05	0.237389	0.428713																-0.251814	-0.302174	4.16791e-10	-0.251574	0.695129
1554495.s.at	MTHFSD																																														-0.0135572	-0.222624	0.0715844
1554496.at	RAD51B																-0.040165	-0.198362	4.59525e-05	-0.0350478	0.437707																										-0.0218835	-0.668986	7.41349e-10
1554499.s.at	PPA2																					-0.0198819	-0.278075	0.0487937	-0.179651	0.521717																					-0.012465	-0.387853	0.00125189
1554500.a.at	RGS7	-0.107411	-0.278026	2.07178e-08	-0.179123	0.596366											-0.155693	-0.189003	0.00010472	-0.0321031	0.417005	0.0374661	0.47587	0.000431907	0.171836	0.98591
1554501.at	TSC22D4																					-0.0172815	-0.33237	0.0174806	-0.240158	0.665317
1554503.a.at	OSCAR																-0.089204	-0.195922	5.71775e-05	-0.0971099	0.432311	-0.0367077	-0.544572	3.78946e-05	-0.195555	1																0.124573	0.320198	1.32672e-07	0.122909	0.702129	0.0185655	0.251885	0.0407542
1554504.at	NAALAD2																-0.167132	-0.407774	4.1673e-18	-0.177779	0.899877	-0.0125359	-0.302926	0.0311734	-0.0920925	0.589593
1554506.x.at	NAALAD2																-0.112036	-0.310503	9.38893e-11	-0.0979306	0.685218
1554507.at	NAALAD2																-0.245639	-0.408525	3.57171e-18	-0.172376	0.901535
1554508.at	PIK3AP1	0.27484	0.271409	4.57273e-08	0.344144	0.582173											0.405513	0.367157	6.25516e-15	0.356175	0.810244
1554509.a.at	FAM188A	0.163068	0.261319	1.46892e-07	0.232561	0.56053											0.221193	0.222696	3.79705e-06	0.128404	0.491443																-0.260279	-0.387006	4.19479e-16	-0.248465	0.890278
1554510.s.at	GHITM																																				-0.146378	-0.252882	2.09916e-07	-0.133136	0.581735
1554511.at	WWC1																-0.125051	-0.201417	3.4826e-05	-0.0945465	0.444456																										-0.00709662	-0.397034	0.00093289
1554512.a.at	CEP89																0.428029	0.279619	4.98541e-09	0.451154	0.617063											0.258577	0.398136	4.09058e-18	0.353052	0.877827	-0.301252	-0.383041	8.80504e-16	-0.341029	0.881157						0.131042	0.288392	0.0173743
1554513.s.at	CEP89																																				-0.186269	-0.250119	2.87067e-07	-0.172309	0.575379
1554514.at	ACSM5																					0.00803688	0.271936	0.0542103	0.0370679	0.504405
1554516.at	LINC00537																																				0.303135	0.566249	3.77998e-36	0.294482	1
1554517.x.at	LINC00537																																				0.427204	0.683023	1.18291e-57	0.396835	1						0.0126792	0.210118	0.0894811
1554518.at	GSTCD
1554519.at	CD80	0.376016	0.358604	2.2528e-13	0.34144	0.769206											0.145446	0.14055	0.00379324	0.0782264	0.307817																										0.20357	0.324119	0.00715986
1554520.at	LOC283861																0.138526	0.138308	0.00439625	0.116868	0.30254																0.153837	0.239479	9.26103e-07	0.156798	0.550904
1554522.at	CNNM2																-0.0438905	-0.122394	0.0124567	-0.0318677	0.263413
1554523.a.at	CNNM2																0.314068	0.11799	0.0152407	0.320478	0.252504	0.244715	0.279038	0.0383481	0.28201	0.535085						0.228957	0.33662	4.39997e-13	0.373451	0.742194											-0.209921	-0.277519	0.0222994
1554524.a.at	OLFM3	-0.0854107	-0.301102	1.10776e-09	-0.169448	0.645865											-0.0934722	-0.241486	6.16809e-07	-0.0552187	0.532912																										0.0182979	0.42759	0.00032926
1554526.at	OLFM3	-0.0391163	-0.264414	6.13037e-07	-0.162916	0.567168											-0.0780878	-0.182239	0.000185389	-0.0182707	0.402016
1554528.at	C3orf15																					0.0262235	0.295887	0.0355197	0.0316185	0.570739																					0.0467971	0.510926	1.10358e-05
1554530.at	VSTM2A																-0.0681221	-0.21554	9.14744e-06	-0.0589668	0.475647																										-0.0178088	-0.623903	1.99575e-08
1554531.at	TTC12																					-0.0140653	-0.283602	0.044301	-0.10999	0.537126											0.0745031	0.236702	1.30515e-06	0.116224	0.544514						-0.0146913	-0.336527	0.00559512
1554533.at	C2																					0.0168035	0.279003	0.0480139	0.105311	0.524318
1554534.at	DPYD	0.196732	0.285584	8.17238e-09	0.125884	0.612578											-0.339932	-0.225409	2.86903e-06	-0.0934407	0.49743																										0.126652	0.278231	0.0219441
1554536.at	DPYD																-0.160797	-0.168433	0.000507438	-0.0313009	0.371321																-0.0825458	-0.260762	8.42349e-08	-0.147618	0.599863
1554537.at	TMEM126B																0.141335	0.138417	0.00466844	0.08847	0.302613	-0.0152366	-0.319648	0.0225917	-0.130949	0.633211																					-0.04045	-0.312856	0.0103212
1554538.at	RHOF	-0.231079	-0.262981	1.21613e-07	-0.517942	0.564094											-0.407371	-0.16886	0.000490761	-0.171843	0.372276	-0.148234	-0.309104	0.0211521	-0.191621	0.614128
1554539.a.at	RHOF																-0.0292926	0.11862	0.0147012	0.0591201	0.25413											0.203233	0.424436	1.30336e-20	0.223637	0.935814
1554540.at	DNAH14																-0.184114	-0.146888	0.00266413	-0.0445681	0.322428																										-0.0186412	-0.493184	2.45218e-05
1554541.a.at	GPRIN2																					0.0679873	0.787481	8.14926e-12	0.453124	1											0.0560176	0.370055	1.04538e-14	0.140346	0.851284
1554542.at	SLC25A48	-0.103072	-0.289888	4.75169e-09	-0.183903	0.62181											-0.10488	-0.246778	3.42174e-07	-0.135225	0.54459																0.0747478	0.343414	9.41802e-13	0.152761	0.789999
1554543.at	SPAG9																																														0.10671	0.274409	0.0239094
1554544.a.at	MBP																-0.230494	-0.257617	7.8469e-08	-0.142354	0.56851											0.181866	0.410622	2.84442e-19	0.187921	0.905355											-0.127557	-0.256251	0.0354022
1554545.at	APOBEC4																-0.038413	-0.170333	0.000482728	-0.0917387	0.375529																										-0.0197326	-0.495277	2.23689e-05
1554547.at	FAM13C																-0.148046	-0.193333	7.18859e-05	-0.0627792	0.426586	0.0838494	0.658811	1.59416e-07	0.41296	1																					0.0435224	0.297169	0.0151008
1554549.a.at	WDR20																																														0.0752167	0.225309	0.0654061
1554550.at	KIAA1430																															0.0305522	0.290708	6.37967e-10	0.113962	0.640964											0.00918636	0.289204	0.0181843
1554553.s.at	YIF1B																-0.15061	-0.280988	5.43403e-09	-0.156397	0.620085																										-0.0195015	-0.211261	0.0877125
1554554.at	CCDC57																-0.113595	-0.175697	0.000316053	-0.102993	0.387483	-0.0300056	-0.368174	0.00802669	-0.205182	0.751238
1554555.a.at	SETD6																0.174372	0.131096	0.0069676	0.210336	0.285286											0.240831	0.396292	6.0077e-18	0.306671	0.87376
1554556.a.at	ATP11B
1554557.at	ATP11B																0.154517	0.142842	0.0032551	0.131776	0.313175	0.16916	0.38444	0.00362345	0.214836	0.791407
1554558.at	DCAF5
1554559.at	GPR62																0.119028	0.133196	0.00650104	0.0713281	0.290128
1554560.at	PGM5																-0.0861627	-0.21635	8.44894e-06	-0.0939621	0.477435																										0.0068628	0.229346	0.063222
1554564.a.at	SPPL3																-0.0684304	-0.121426	0.0124964	-0.13914	0.261309																					-0.237493	-0.353732	3.89692e-09	-0.143555	0.775661
1554565.x.at	SPPL3
1554566.at	KCTD17																-0.287999	-0.250876	1.73826e-07	-0.253738	0.553634																										-0.108352	-0.34353	0.00422839
1554568.at	DYNLRB1																-0.0944278	-0.203374	2.90923e-05	-0.069457	0.448781																										-0.0360495	-0.74939	3.91005e-13
1554569.a.at	CELF2	0.909166	0.479346	5.59707e-24	0.358286	1											-0.451686	-0.316324	2.84266e-11	-0.316645	0.698065
1554571.at	APBB1IP																0.160085	0.178222	0.000231355	0.103166	0.393118																										-0.0526667	-0.235667	0.0536581
1554572.a.at	SUV39H2																0.476419	0.420887	1.43477e-19	0.533137	0.928815
1554574.a.at	CYB5R3																																				0.10425	0.223793	4.72575e-06	0.099707	0.514815
1554575.a.at	BPNT1																0.3327	0.335843	1.34242e-12	0.322384	0.74114											0.234246	0.314878	1.49338e-11	0.225713	0.694255											0.137858	0.348356	0.00369041
1554576.a.at	ETV4																-0.0789146	-0.230684	1.97003e-06	-0.0926338	0.509072	-0.0279059	-0.314149	0.0251622	-0.102078	0.619048											0.0530261	0.448909	1.17739e-21	0.144093	1
1554577.a.at	PSMD10	-0.0711095	-0.272486	4.02567e-08	-0.257656	0.584483											-0.148559	-0.130751	0.00756267	-0.113877	0.284195
1554578.at	ZNF70																																														0.0688901	0.388206	0.001238
1554579.a.at	MYO18B																-0.0655144	-0.104417	0.0331973	-0.0565065	0.215382																										0.0157447	0.382512	0.00147986
1554580.a.at	WWP2	-0.131208	-0.265545	9.06262e-08	-0.210665	0.569596																-0.0197786	-0.261485	0.0645414	-0.11576	0.474482
1554582.a.at	METTL20																					0.247111	0.353996	0.00777152	0.282828	0.722679
1554583.a.at	METTL20																-0.119451	-0.225876	3.24508e-06	-0.104678	0.49846	0.0382935	0.34345	0.0138646	0.296293	0.692564
1554584.at	LRRC48																-0.0738251	-0.187155	0.000122651	-0.0859809	0.412912	0.0196401	0.245139	0.0837955	0.248102	0.426698																					-0.00560041	0.400851	0.000823454
1554586.a.at	RHOBTB2																0.465765	0.362905	1.34322e-14	0.245553	0.800861	-0.145272	-0.307041	0.0220745	-0.195205	0.60888
1554588.a.at	TTC30B																					-0.0122516	-0.317721	0.0234662	-0.151903	0.628268																					0.0160903	-0.226245	0.0669765
1554589.at	LENG9																0.180527	0.15236	0.00182533	0.148883	0.335003											0.0225918	0.264325	2.1701e-08	0.157346	0.582794
1554591.at	GDEP																-0.158826	-0.156875	0.00132378	-0.0476785	0.345275	-0.0214175	-0.484284	0.000329371	-0.112767	1
1554592.a.at	SLC1A6	-0.103587	-0.282326	1.22458e-08	-0.208466	0.605589											-0.272329	-0.28269	4.35371e-09	-0.125952	0.623842
1554593.s.at	SLC1A6																-0.12336	-0.195048	6.17891e-05	-0.0654898	0.43038																										-0.0117728	-0.280971	0.0219222
1554594.at	ARHGAP27
1554595.at	SYMPK																0.0770036	0.0920886	0.0585816	0.202099	0.180109											0.595971	0.715454	5.26753e-70	0.679619	1	0.199125	0.223704	4.76821e-06	0.239128	0.514609						-0.0535392	-0.238794	0.0504711
1554597.at																	0.225234	0.122669	0.0116171	0.143101	0.264454																										-0.144539	-0.395226	0.000878371
1554599.x.at																	0.235053	0.187208	0.000108392	0.190866	0.413042	-0.245763	-0.395021	0.00273218	-0.217138	0.814644
1554600.s.at	LMNA																																				0.0832888	0.345697	6.50965e-13	0.184031	0.795251						0.0217953	0.551207	1.51126e-06
1554601.at	NKAIN2																-0.157243	-0.327427	7.4023e-12	-0.176134	0.722566
1554602.at	RBM8A																															0.276587	0.429799	3.7879e-21	0.31742	0.947639
1554604.at	MBTPS2																0.0666891	0.13576	0.00553301	0.0410087	0.296289											0.00845121	0.26792	1.37162e-08	0.100702	0.590721
1554606.at	CEP120																0.3893	0.375186	1.43193e-15	0.399996	0.827962											0.172692	0.288367	7.57139e-10	0.202024	0.635804
1554607.at	CNKSR2																0.108988	0.108598	0.0255985	0.0922902	0.227541																										-0.0385134	-0.266161	0.0286627
1554608.at	TGOLN2																					0.209397	0.306814	0.022178	0.273858	0.608302
1554609.at	LOC100287896																0.234566	0.155892	0.00130633	0.0562264	0.343125
1554610.at	ANKMY1																					0.0599317	0.447843	0.0010149	0.307756	0.926762						0.139287	0.279215	2.68056e-09	0.155907	0.615624	0.0616933	0.351191	2.64359e-13	0.189411	0.807889
1554612.at	KIAA0226																0.283272	0.184158	0.000140767	0.139922	0.406286	-0.148759	-0.27909	0.0383101	-0.258305	0.535228
1554613.a.at	KIAA0226
1554614.a.at	PTBP2																0.251556	0.180294	0.000217677	0.169039	0.397699																-0.212322	-0.378271	2.39238e-15	-0.246056	0.870183						-0.00317038	-0.318643	0.00892441
1554615.at		0.442897	0.371562	2.57405e-14	0.275299	0.797001											-0.232039	-0.148548	0.00220298	-0.147496	0.326374
1554616.at	SERPINB8
1554618.at	AGFG2	0.197068	0.299932	1.29328e-09	0.149863	0.643356											-0.0809031	-0.0999171	0.0416056	-0.0153315	0.202531											0.0510361	0.319577	8.66451e-12	0.16436	0.704617											-0.0194496	-0.43567	0.000245831
1554619.at	MBLAC2																-0.0549682	-0.147968	0.00247497	-0.0475428	0.324922																										-0.0160566	-0.403452	0.000755705
1554621.at	DGKE																0.280825	0.132385	0.00642715	0.184028	0.288404
1554623.x.at	DGKE																0.203655	0.127548	0.00867128	0.117979	0.276613																-0.126342	-0.235529	1.41132e-06	-0.130517	0.541815						-0.0631819	-0.233569	0.055887
1554624.a.at	SIRPB1	0.714248	0.4659	1.41272e-22	0.272972	0.999357											-0.275539	-0.25459	1.12465e-07	-0.146636	0.56183
1554625.at	BCL6B																-0.0897035	-0.121378	0.0132112	-0.0428798	0.260826																										-0.0267436	-0.341425	0.00490016
1554627.a.at	ASCC1																0.338946	0.290796	1.11626e-09	0.225607	0.64173
1554628.at	ZNF57																																				-0.32852	-0.256502	1.38515e-07	-0.188226	0.590063						-0.111945	-0.414379	0.000458654
1554629.at	EPHA7	-0.0754962	-0.312281	2.43499e-10	-0.20776	0.669844											-0.13325	-0.303733	2.48148e-10	-0.127799	0.67028	0.0487003	0.458892	0.000730989	0.315422	0.950166																					-0.0267616	-0.240857	0.0507437
1554631.at	ATM																0.218455	0.208927	1.49302e-05	0.222905	0.461048																0.0874618	0.234256	1.61393e-06	0.139297	0.538887
1554633.a.at	MYT1L																					0.0212728	0.333165	0.017197	0.118384	0.667293																					0.0162103	0.435147	0.00025058
1554634.at	PDS5B																0.0402963	0.0974612	0.046909	0.045499	0.195373
1554635.a.at	NPAS3																																				0.0355273	0.227927	3.24611e-06	0.0665971	0.524325
1554636.at																	0.371204	0.357985	3.20736e-14	0.29884	0.790003
1554637.a.at	CBFA2T2																-0.096053	-0.147458	0.00256264	-0.00933703	0.323746											0.0311125	0.292405	5.01962e-10	0.109718	0.644706											0.0374337	0.375092	0.0018585
1554638.at	ZFYVE16
1554640.at	PALM2																-0.096575	-0.265826	3.66325e-08	-0.0917951	0.586627																										-0.0216198	-0.331275	0.00643541
1554641.a.at	TET3																-0.202843	-0.262361	5.57468e-08	-0.110051	0.578979
1554642.at	RNF32
1554643.at	RGS11																-0.0200033	-0.160043	0.00105115	-0.0620584	0.352442																										-0.0139109	-0.289464	0.0180756
1554646.at	OSBPL1A																																														0.0326879	0.438927	0.000218059
1554648.a.at	DUOXA1											0.314653	0.451721	6.17399e-17	0.0940599	0.922316	-0.0738746	-0.137404	0.00498247	-0.0580562	0.300209
1554649.at																	-0.0848098	-0.238558	8.49633e-07	-0.119884	0.52645																										-0.0338164	-0.609233	5.21961e-08
1554650.a.at																																					0.0402046	0.254622	1.81452e-07	0.102579	0.585739
1554652.s.at	MAST4
1554655.a.at	RPRML	-0.170618	-0.242746	1.11175e-06	-0.205234	0.520689																																									-0.127108	-0.563384	6.08098e-07
1554657.a.at	C20orf26	-0.113533	-0.249316	5.53306e-07	-0.119181	0.534782											-0.184042	-0.131787	0.0070955	-0.0185134	0.286715																0.0272794	0.264778	5.53867e-08	0.0970233	0.609102						-0.0236639	-0.516335	8.57419e-06
1554659.at	NEK4	-0.117073	-0.243676	1.00838e-06	-0.149172	0.522684											-0.0776981	-0.137843	0.00484398	-0.0575101	0.301253
1554660.a.at	CNST																0.591528	0.399409	1.29835e-17	0.566909	0.881418	0.427981	0.481017	0.000189993	0.479879	0.997056						0.21687	0.392634	1.27836e-17	0.332828	0.865696	-0.229739	-0.279454	8.54471e-09	-0.212029	0.642864						-0.149591	-0.439894	0.000181382
1554661.s.at	CNST																0.238519	0.22879	2.01332e-06	0.176599	0.504892
1554662.at	C17orf47																-0.0968677	-0.243454	4.96219e-07	-0.0904688	0.537255	0.0354713	0.255698	0.0709061	0.222636	0.457689																					-0.0269582	-0.541945	2.44253e-06
1554663.a.at	NUMA1																															0.0528851	0.32787	2.30646e-12	0.1766	0.722901
1554664.at	NAIF1																-0.237151	-0.269407	2.3589e-08	-0.140741	0.594529	-0.0269493	-0.410393	0.00285474	-0.132385	0.846137
1554665.at	ZNF586																0.23982	0.121662	0.0123253	0.077655	0.261907
1554666.at	LOC100130950																																														0.014	0.308273	0.0115583
1554667.s.at	METTL8	0.392418	0.288292	5.81565e-09	0.331578	0.618388																																									-0.085182	-0.243404	0.0460567
1554668.a.at	FAM151A																-0.136162	-0.150088	0.00213889	-0.0652052	0.329799																										0.00183206	-0.30906	0.0113371
1554670.at	GGA1
1554671.a.at	SRRM2																0.39158	0.218439	5.85371e-06	0.289939	0.482045	0.142267	0.298469	0.0262804	-0.119484	0.586801						0.262332	0.522556	4.17448e-32	0.341831	1
1554672.at	TTC26																-0.248133	-0.237099	9.95109e-07	-0.0954809	0.523231																										-0.0132592	-0.287589	0.0188711
1554675.a.at	SYCE1
1554676.at	SRGN	0.201564	0.275615	2.7711e-08	0.15316	0.591196																																									0.151266	0.35273	0.00325623
1554677.s.at	CMTM4																-0.0355195	-0.141454	0.00383091	-0.0488844	0.309773																										-0.00372339	0.22536	0.0680793
1554678.s.at	HNRPDL	0.13337	0.281353	1.38026e-08	0.540164	0.603504											0.391813	0.301986	2.33414e-10	0.339961	0.666423											0.280478	0.527312	9.1868e-33	0.353916	1
1554679.a.at	LAPTM4B																-0.080083	-0.216879	8.02112e-06	-0.101625	0.478601	0.0171414	0.379854	0.00610967	0.0180428	0.778069																					-2.34707e-05	0.300172	0.0140611
1554680.s.at	KCNS2																-0.256194	-0.337227	1.57915e-12	-0.16854	0.744193	-0.0207306	-0.279505	0.0475967	-0.0913262	0.525722																					-0.027436	-0.669361	7.1958e-10
1554681.a.at	MGC50722																-0.168795	-0.118833	0.0145221	-0.0939942	0.254681																0.368005	0.602602	6.70863e-42	0.387097	1
1554683.a.at	MGC50722																-0.133559	-0.236721	1.03661e-06	-0.0999563	0.522395																0.0735693	0.351458	2.52912e-13	0.131656	0.808504						-0.00385592	-0.2559	0.0375478
1554685.a.at	KIAA1199																					0.0411842	0.42166	0.00211709	0.245233	0.870654																					-0.0165271	-0.295358	0.0157592
1554686.at	STAU2
1554689.a.at	NLGN4X																0.0212981	-0.116198	0.0177138	0.0297445	0.247423	0.0356928	0.360015	0.00965757	0.271405	0.732175
1554690.a.at	TACC1	0.181349	0.247554	6.68444e-07	0.365679	0.531003											0.311783	0.302511	2.1653e-10	0.234197	0.667581
1554691.a.at	PACSIN2
1554692.at	SLC23A2																0.339762	0.333781	1.87282e-12	0.2648	0.736588
1554694.at	CCNY																-0.159494	-0.203355	2.9145e-05	-0.114211	0.448738																										-0.0211456	-0.447944	0.000155481
1554696.s.at	TYMS																0.55562	0.258102	7.40358e-08	0.567453	0.569581											0.38314	0.38367	7.82158e-17	0.405681	0.845932											0.202864	0.281088	0.020566
1554697.at	ADAMTS9	-0.111195	-0.253408	3.54707e-07	-0.165563	0.54356											-0.121044	-0.196135	5.61001e-05	-0.075327	0.432783
1554699.at	L3MBTL4
1554700.at	CDH7	-0.102371	-0.320148	8.06603e-11	-0.170097	0.686719											-0.100384	-0.217337	7.66645e-06	-0.0725204	0.479613																										-0.0082458	-0.487311	3.16349e-05
1554701.a.at	TBC1D16																-0.234056	-0.290135	1.62302e-09	-0.146377	0.64027																										-0.0265702	-0.334513	0.00590516
1554702.at	NALCN																-0.114391	-0.201814	3.35818e-05	-0.100157	0.445334
1554703.at	ARHGEF10	-0.137812	-0.291243	3.99805e-09	-0.254364	0.624718											-0.11816	-0.178777	0.000246425	-0.0955067	0.394331																										-0.0111092	-0.233774	0.0581572
1554704.at	ATP8B3	0.36984	0.289464	5.01424e-09	0.27558	0.620901																-0.196425	-0.370511	0.00518314	-0.240875	0.760347
1554705.at	SCARA5																-0.302038	-0.230016	2.1127e-06	-0.175634	0.507599																										0.0256646	0.495363	2.22849e-05
1554706.at	OR2L13																-0.229011	-0.318076	3.07247e-11	-0.127703	0.701931	-0.020688	-0.346909	0.0128755	-0.0285771	0.700944																					-0.00917857	-0.266581	0.030024
1554707.at	SPATA6L																-0.118994	-0.164159	0.00077418	-0.0734994	0.361705																0.0505816	0.236441	1.34172e-06	0.119292	0.543913
1554708.s.at	SPATA6L																					0.0147131	0.260079	0.066044	0.112795	0.470416																					-0.0203153	-0.315891	0.00956672
1554710.at	KCNMB1	0.240696	0.278291	2.00629e-08	0.11797	0.596934
1554711.at	CALHM3																-0.0467319	-0.164911	0.000731517	-0.0110477	0.363394																0.0463756	0.260491	9.19635e-08	0.0899787	0.59924
1554712.a.at	GLYATL2
1554714.at	RELL1																-0.108763	-0.303805	2.45632e-10	-0.13437	0.670438	0.0474933	0.409603	0.00291412	0.258426	0.844407
1554715.at	LINC00593																-0.196761	-0.280098	6.09809e-09	-0.129022	0.61812																										-0.0171651	-0.255546	0.0378223
1554716.s.at	LINC00593																-0.155187	-0.242465	5.53684e-07	-0.0869784	0.535072	-0.0220658	-0.41939	0.00225037	-0.128158	0.865735											0.0556912	0.288174	2.96299e-09	0.0866659	0.662923						-0.03868	-0.674169	4.89353e-10
1554717.a.at	PDE4D																0.50964	0.201659	2.96874e-05	0.201064	0.444995																										0.697466	0.678868	2.21275e-10
1554719.at	NDUFA10																																														-0.200231	-0.319026	0.00817672
1554721.a.at	TAF2																0.509406	0.390818	7.19878e-17	0.337832	0.862458											0.147816	0.362299	4.71667e-15	0.205597	0.798813											-0.0318497	-0.249411	0.0428409
1554722.at	TRPM3																-0.183138	-0.320677	2.07819e-11	-0.133679	0.707671
1554723.x.at																	-0.0242307	-0.135037	0.00579185	-4.31095e-05	0.294558
1554724.at	SLC6A11																-0.1544	-0.30743	1.46403e-10	-0.12966	0.678438																										-0.00675526	-0.426953	0.000336835
1554725.at	RABGAP1L																0.07881	0.152509	0.00166665	0.00846005	0.335436																-0.154131	-0.283149	5.32441e-09	-0.17775	0.651362
1554726.at	ZNF655																0.76434	0.432503	1.09267e-20	0.463408	0.954449	-0.188178	-0.286699	0.0331338	-0.145015	0.555755											0.235516	0.319659	3.38653e-11	0.264334	0.735352
1554728.at	SLC9A1																-0.0455313	-0.111139	0.0233519	-0.0367113	0.233941
1554730.at	MCTP1	0.497247	0.397312	2.56339e-16	0.250839	0.852235											-0.446722	-0.283331	3.05483e-09	-0.191815	0.625257																										0.173225	0.413799	0.000468044
1554732.at	LOC728175
1554733.at	LOC728175																					0.170689	0.253016	0.0613363	0.149826	0.462266
1554735.a.at	TRIM7																-0.213278	-0.199431	4.17232e-05	-0.0965	0.440069	-0.0275622	-0.401109	0.00362472	-0.179656	0.825719																					-0.0332238	-0.236629	0.0550695
1554736.at	ARHGAP29																-0.0876639	-0.163516	0.000812456	-0.0673743	0.360261
1554737.at	FBN2																-0.286572	-0.352181	1.34226e-13	-0.144166	0.777194																										-0.0106223	-0.22743	0.0655202
1554739.at	IPP																-0.193464	-0.229784	1.81232e-06	-0.180339	0.507086	-0.103798	-0.268008	0.0470286	-0.137921	0.504697
1554740.a.at	IPP																															0.172881	0.380987	1.3308e-16	0.230859	0.840016											-0.00887471	-0.302289	0.0133658
1554741.s.at	FGF7						0.330616	0.492411	1.54941e-25	0.346241	1																										-0.330092	-0.279574	8.41529e-09	-0.185271	0.64314						-0.112497	-0.257222	0.0346881
1554742.at	PMS1																-0.0914949	-0.210373	1.50771e-05	-0.04957	0.464237																-0.0529323	-0.2978	8.19196e-10	-0.135584	0.685066
1554743.x.at	PMS1																					-0.0300825	-0.548279	3.27212e-05	-0.175706	1											-0.0668861	-0.235493	1.48288e-06	-0.106785	0.541732
1554744.at	CARD16																-0.0579732	-0.153497	0.00168485	-0.0784595	0.337597	0.0351215	0.243818	0.0855296	0.292147	0.422794											-0.102525	-0.269168	3.26457e-08	-0.119468	0.619202
1554745.at	RALGPS1																																														-0.0288105	-0.541445	2.50573e-06
1554747.a.at	42980	0.173284	0.244234	9.50863e-07	0.299722	0.523881											0.130092	0.176522	0.000265954	0.214872	0.389342											0.227947	0.277425	3.41397e-09	0.207429	0.611678
1554748.at	CLCNKB
1554749.s.at	CLCNKB	-0.116176	-0.301148	1.10105e-09	-0.362532	0.645963											-0.26299	-0.188748	0.000107039	-0.127109	0.41644	-0.0260108	-0.39363	0.00437248	-0.150258	0.809107						-0.0435811	-0.374441	6.24668e-16	-0.165441	0.825582
1554751.at
1554752.a.at																																															-0.105093	-0.439118	0.000186781
1554755.a.at	MTUS2																																				0.0692771	0.247999	3.82989e-07	0.108089	0.570503						-0.0433775	-0.361649	0.00277115
1554757.a.at	INPP5A																-0.0898696	-0.191744	8.26073e-05	-0.0797003	0.423071
1554758.a.at	CD99L2																-0.255606	-0.163712	0.000800593	-0.060673	0.360702
1554759.at	SRCIN1	-0.0670144	-0.241035	1.32904e-06	-0.19717	0.517018											-0.187807	-0.275894	1.04523e-08	-0.136584	0.608845
1554761.a.at	HEATR2
1554762.a.at	CLDN22																-0.078313	-0.125409	0.0104382	-0.0414157	0.271005																										0.024146	0.310427	0.0109619
1554763.at	UBE2DNL																-0.18987	-0.265134	3.98593e-08	-0.0721483	0.585098
1554764.a.at	LINC00301	-0.0972006	-0.301237	1.08812e-09	-0.254959	0.646154											-0.208546	-0.328626	6.14516e-12	-0.129314	0.725213	0.0404713	0.386075	0.00526216	0.299978	0.792159
1554765.a.at	LINC00301	-0.0778402	-0.253954	3.34074e-07	-0.219524	0.544732											-0.137543	-0.208185	1.85607e-05	-0.078478	0.459406																										-0.0111737	-0.362666	0.00269025
1554766.s.at
1554767.s.at	CRYZL1																																				0.213706	0.362469	3.52168e-14	0.186261	0.833832
1554768.a.at	MAD2L1																0.461238	0.303767	1.80792e-10	0.364971	0.670355	-0.242102	-0.252938	0.0614192	-0.291904	0.462041																					-0.0798015	-0.285268	0.0186833
1554769.at	ZNF785																-0.0877644	-0.140842	0.00398766	-0.0782415	0.308337																										0.0362008	0.235656	0.056107
1554770.x.at	ZNF785																-0.111026	-0.115114	0.0188108	-0.00720545	0.244566
1554771.at																																															-0.0256902	-0.422865	0.000389319
1554772.at	EFCAB13
1554773.at	WFIKKN2																-0.156205	-0.183195	0.000171214	-0.0669175	0.404137
1554774.at	MINA																					-0.204511	-0.364235	0.00606043	-0.380093	0.746149																					-0.141285	-0.26773	0.0277019
1554776.at	ZFP42																-0.0697509	-0.148752	0.0023454	-0.0118409	0.326729
1554777.at	ZFP42																-0.0996504	-0.204953	2.51315e-05	-0.0547662	0.452269																										-0.037669	-0.410449	0.000597733
1554778.at	PHLDB2																-0.118986	-0.275956	1.03704e-08	-0.102664	0.608981	0.00580353	0.282464	0.0451972	0.0647288	0.533967
1554779.s.at	PHLDB2																																														-0.027959	-0.362176	0.00272894
1554780.a.at	PHTF2																0.330802	0.317238	2.47576e-11	0.237534	0.700083
1554781.at	MGC32805																-0.171297	-0.261001	6.56257e-08	-0.130625	0.575977																										-0.0162421	-0.595195	1.25259e-07
1554782.at	KLHL30-AS1	-0.0939468	-0.257992	2.13578e-07	-0.150895	0.553394											-0.0976629	-0.275551	1.09188e-08	-0.125756	0.608086																										-0.0284551	-0.257428	0.0363841
1554783.s.at	ARHGEF2
1554784.at	CNTN1	-0.0918492	-0.235781	2.28026e-06	-0.18396	0.505748											-0.122147	-0.137221	0.00504122	-0.00559948	0.299774																										-0.0213667	-0.507546	1.28935e-05
1554785.at	CCDC82																																				-0.0508711	-0.276471	1.32666e-08	-0.103938	0.636001
1554786.at	CASS4																-0.0594733	-0.123384	0.0117586	-0.0300537	0.265919
1554787.at	C9orf96																-0.127779	-0.301036	3.63002e-10	-0.119148	0.664327	-0.012103	-0.315569	0.0244759	-0.0487608	0.622723																					0.0183604	0.225866	0.0674468
1554789.a.at	PDE8B																0.0246984	0.131301	0.00687913	0.0317132	0.285782	0.24927	0.269109	0.0460956	0.157745	0.507764																					0.252841	0.334119	0.00548097
1554790.at	ZSCAN20																0.0298048	-0.114855	0.0190806	-0.0317829	0.243883																					0.0822534	0.302831	6.5472e-07	0.090677	0.664047
1554791.a.at	KANSL1L																																				-0.0596184	-0.23684	1.22814e-06	-0.116039	0.544831
1554793.at	UBE3C																					-0.0165058	-0.322541	0.0213308	-0.184549	0.640591						-0.0664904	-0.290548	6.52423e-10	-0.115462	0.640613	-0.0804644	-0.228067	3.20018e-06	-0.113103	0.524647
1554794.a.at	UBE3C																0.501231	0.288193	1.59119e-09	0.387523	0.635984																										0.189704	0.449226	0.000126804
1554795.a.at	FBLIM1	-0.136258	-0.275512	2.80584e-08	-0.212242	0.590973											-0.103198	-0.245224	4.07374e-07	-0.133662	0.541161																										-0.0159834	-0.516795	8.39024e-06
1554796.at	DPP6																-0.0893786	-0.148596	0.00237069	-0.0494057	0.326369	0.0309343	0.435209	0.00145766	0.26121	0.899819
1554797.at	SYT16																-0.154553	-0.222827	4.428e-06	-0.107139	0.491732	-0.0238882	-0.473362	0.000467625	-0.151201	0.980644																					-0.00917497	-0.415106	0.00050992
1554798.at	SNED1																0.127603	0.169132	0.000529853	0.115369	0.372846																										0.0191502	0.464219	8.24117e-05
1554800.at	RAB39A																					-0.0120531	-0.245313	0.0835686	-0.154818	0.427213
1554801.at	FNDC9																0.316647	0.202392	2.77289e-05	0.167577	0.446615	-0.244032	-0.464928	0.000330416	-0.296299	0.963435						0.26713	0.506068	6.62407e-30	0.289895	1
1554803.s.at	TRIM72																-0.0994143	-0.132959	0.00659782	-0.0206961	0.289555																										0.0319836	0.456033	0.000113865
1554804.a.at	CLDN19																-0.0671452	-0.208632	1.77916e-05	-0.106001	0.460394	-0.0359632	-0.484247	0.000329772	-0.176797	1
1554805.at	CLDN19																-0.109496	-0.177216	0.00027968	-0.0330144	0.390863
1554806.a.at	FBXO8																					0.0309358	0.248914	0.0789909	0.180448	0.437826																					0.0160494	0.291183	0.017372
1554807.a.at	SPIRE1																-0.241278	-0.100051	0.0398171	-0.0438959	0.20356											0.227259	0.41201	2.09979e-19	0.217293	0.908417	-0.228128	-0.298466	6.94962e-10	-0.181532	0.6866
1554808.at	ACP1
1554809.at	LOC389199																-0.00940556	-0.132796	0.00666492	-0.021954	0.289162											0.0164623	0.280056	2.77155e-09	0.0881407	0.617479	0.0391968	0.35764	8.9746e-14	0.100732	0.822724
1554810.at	PLA2G4C																																				0.0690813	0.220139	7.07354e-06	0.131975	0.506405						-0.0194366	-0.358641	0.00302332
1554812.at	CLDN20																0.186002	0.118506	0.0147975	0.126297	0.253836
1554813.at		-0.104542	-0.253415	3.54443e-07	-0.20558	0.543575											-0.171396	-0.115725	0.0181859	-0.0259511	0.246177
1554814.at	UBE2O	-0.133512	-0.300594	1.18498e-09	-0.180956	0.644774											-0.106083	-0.243987	4.67677e-07	-0.154305	0.538431																0.111673	0.411716	3.78359e-18	0.179842	0.947122
1554816.at	ASTN2																-0.0362865	-0.123848	0.0114442	-0.0356204	0.267087	-0.0162633	-0.252545	0.0745778	-0.0910503	0.44848																					-0.0095564	-0.436949	0.000234554
1554818.s.at	DZANK1																-0.048408	-0.13263	0.00673423	-0.093438	0.288759																										-0.0071447	-0.27284	0.0262351
1554819.a.at	ITGA11	-0.145652	-0.325863	3.54198e-11	-0.209079	0.698977											-0.121587	-0.200691	3.72104e-05	-0.144213	0.442853																0.126482	0.568699	2.2063e-36	0.280905	1
1554820.at	AGBL3																																				0.0816427	0.227303	3.45851e-06	0.0840161	0.522891
1554821.a.at	ZBED1																-0.208996	-0.15283	0.00162891	-0.0885042	0.336167											0.326331	0.41961	3.88973e-20	0.348168	0.925172	-0.27655	-0.347613	4.30618e-13	-0.333844	0.799658
1554822.at	PHTF2																0.542278	0.336638	1.17994e-12	0.323734	0.742894											0.248194	0.295747	2.64168e-10	0.282003	0.652075	0.279861	0.301717	4.44105e-10	0.223678	0.694077						0.0680246	0.28338	0.0195149
1554824.at	ZNF585A																0.219102	0.164818	0.000671089	0.206999	0.363232	0.18096	0.262161	0.052244	0.181553	0.488299						0.293304	0.570898	2.65503e-39	0.390656	1
1554825.at																	-0.00522867	-0.100886	0.0396564	-0.0152318	0.205329	0.0461309	0.392267	0.00452252	0.258585	0.806061
1554826.at	CDK15																-0.0860421	-0.159017	0.00113316	-0.0493663	0.350125																0.0700338	0.221265	6.33063e-06	0.091178	0.508998
1554827.a.at	ADCY7																					-0.0388813	-0.458619	0.000737043	-0.180757	0.949589
1554828.at	PDGFRA																-0.148151	-0.258269	9.08144e-08	-0.134308	0.56995																										0.00382414	0.358547	0.00303151
1554830.a.at	STEAP3						0.23391	0.389212	9.49351e-16	0.232036	0.81403						-0.323916	-0.36697	6.47043e-15	-0.284441	0.809831
1554831.x.at	ALS2CR11											0.129596	0.409169	6.76718e-14	0.0228426	0.835435	-0.277427	-0.263284	4.98766e-08	-0.134021	0.581016	-0.0257121	-0.37949	0.00616286	-0.127173	0.777239
1554833.at	MCTP2																0.369386	0.225953	2.711e-06	0.248706	0.498631																										-0.0879955	-0.252548	0.0382375
1554834.a.at	RASSF5	0.295748	0.233316	2.92476e-06	0.164749	0.500461																-0.169006	-0.318626	0.0173053	-0.281204	0.638032
1554835.a.at	B3GNT5																-0.222456	-0.232942	1.55256e-06	-0.108914	0.514055	0.0362966	0.382043	0.00579885	0.253791	0.783041																					-0.0208383	0.325369	0.00751092
1554836.at	USP36																																														0.012852	0.452206	0.000132075
1554837.a.at	CYP4A11	-0.0724262	-0.31374	1.98889e-10	-0.222898	0.672972											-0.205354	-0.277538	8.47578e-09	-0.150203	0.612471																0.0768913	0.324185	1.87817e-11	0.131108	0.745762						-0.0363911	-0.334771	0.00586462
1554839.at	CIDECP																-0.00189927	-0.142131	0.00366372	-0.0296871	0.311361																-0.0293595	-0.253709	2.01396e-07	-0.0938949	0.583638
1554840.at	LOC280665
1554841.at	MTHFD2L																0.0155558	-0.147889	0.00248843	-0.0722391	0.324739
1554842.at	SLC12A1																-0.125783	-0.094123	0.055016	-0.0184718	0.185485											0.057303	0.293183	4.49468e-10	0.139316	0.646421	0.0996996	0.388686	3.47132e-16	0.188857	0.894143
1554844.at	EYA3																0.154908	0.154964	0.00139723	0.0902547	0.341021
1554846.at	CCDC158																-0.0458269	-0.173964	0.000362892	-0.0780435	0.383625																										0.0160401	0.278349	0.0232416
1554847.at	ATP6V1B1	-0.128671	-0.324978	4.028e-11	-0.251261	0.697078											-0.177017	-0.29989	4.26173e-10	-0.13389	0.661797	0.0139576	0.242888	0.0867664	0.0112993	0.420044																					0.0036567	0.254491	0.0386485
1554849.at	TOR1A																-0.101146	-0.176961	0.000285513	-0.0660095	0.390294	-0.0163584	-0.357095	0.010307	-0.0340174	0.725285
1554850.at	VWA5B2	-0.157475	-0.359182	2.04921e-13	-0.312628	0.770446											-0.244247	-0.252084	1.86949e-07	-0.144167	0.5563
1554852.a.at	KIAA1257																																				0.0666584	0.248652	3.56139e-07	0.080318	0.572005						-0.0318217	-0.478949	4.51021e-05
1554853.at	CYP2U1																																														0.0301189	0.356737	0.0031934
1554855.at	PARK2																-0.116559	-0.148742	0.00234711	0.00832361	0.326704
1554857.at	ELMO2																					0.0274038	0.470637	0.000509434	0.17244	0.974917
1554860.at	PTPN7																																														0.017678	0.375259	0.00184908
1554862.at	CMAHP																-0.127004	-0.182593	0.000180021	-0.0959137	0.402801																-0.0698356	-0.321319	2.88224e-11	-0.153829	0.739171
1554863.s.at	DOK5																																														0.0309481	0.392997	0.00106278
1554864.a.at	SDC3																-0.191655	-0.302619	2.13195e-10	-0.23317	0.667821	-0.123721	-0.247123	0.067841	-0.134683	0.445263											0.21662	0.352726	1.84621e-13	0.202768	0.81142
1554865.at																	-0.100744	-0.312449	7.06721e-11	-0.0979762	0.689514	0.019441	0.384511	0.00546492	0.177346	0.788629
1554866.at	TMEM135																-0.0939338	-0.107844	0.0278064	-0.0717292	0.22494																										-0.000199861	-0.25781	0.0360982
1554867.a.at	PRR16																-0.0784807	-0.131644	0.00715851	-0.0326497	0.286367	0.00944852	0.299228	0.0333982	-0.0673271	0.579724																0.078415	0.330324	4.98681e-08	0.0698787	0.724332	-0.0249125	-0.450089	0.000143264
1554868.s.at	PCNP	0.178491	0.304017	7.50829e-10	0.545167	0.652118											0.43711	0.356532	4.13513e-14	0.361623	0.786797	0.18737	0.309994	0.0207644	0.242601	0.616383																					-0.0919694	-0.247423	0.0424718
1554869.at	WDR37																					0.0407618	0.38156	0.00586621	0.23502	0.781945											0.100176	0.374014	5.16313e-15	0.154756	0.860391						-0.0318864	-0.269489	0.0282099
1554871.at																	-0.233825	-0.345017	4.44501e-13	-0.140256	0.761384	0.0283115	0.371973	0.00735276	0.189595	0.760021
1554872.a.at	HMGCLL1	-0.120151	-0.261782	1.39385e-07	-0.158723	0.561523											-0.211469	-0.176645	0.000292863	-0.0626741	0.389593																										0.00612978	0.335661	0.00572659
1554873.at	CSPP1																0.156387	0.111228	0.0222163	0.115753	0.234673											0.160839	0.292633	4.13451e-10	0.159694	0.64521	-0.158903	-0.249202	3.18217e-07	-0.179635	0.573271
1554874.at	MITF																-0.112411	-0.159182	0.00111956	-0.0296821	0.350498
1554875.at	CAMKMT																0.228425	0.187214	0.000108335	0.238039	0.413056																										-0.172298	-0.360216	0.00261763
1554876.a.at	S100Z																0.159139	0.258654	8.67689e-08	0.158694	0.570799	-0.0208897	-0.316736	0.0239238	-0.131796	0.625733																					0.0679133	0.539151	2.81545e-06
1554878.a.at	ABCD3																0.249879	0.236784	8.52625e-07	0.323943	0.522534																-0.31585	-0.30406	3.20439e-10	-0.343473	0.699468						-0.0704976	-0.322575	0.00745565
1554880.at	DKFZP434K028																																				0.0851651	0.424115	2.86157e-19	0.184692	0.975646
1554882.at	ERCC8																0.105478	0.108691	0.0254718	0.0757535	0.227795	-0.202015	-0.399749	0.00240121	-0.209802	0.824941																					-0.0415696	-0.248573	0.0414891
1554883.a.at	ERCC8																0.0975123	0.154383	0.00145713	0.0570198	0.339701	-0.234262	-0.513783	5.63505e-05	-0.306111	1											-0.204235	-0.225546	3.96113e-06	-0.127596	0.518848
1554884.at	PRIM2																-0.134212	-0.25938	7.9616e-08	-0.0879109	0.5724	0.0238089	0.337509	0.0157147	0.116122	0.678033
1554885.a.at	PRIM2																0.162625	0.177566	0.000244175	0.0806782	0.391661
1554886.a.at	MLXIP																					0.280609	0.481863	0.000184407	0.330002	0.99882											0.380983	0.468175	9.85943e-24	0.333841	1
1554887.at																	-0.172668	-0.214762	9.87011e-06	-0.0856721	0.473928																										-0.0481286	-0.490455	2.76191e-05
1554889.at	TIA1																					-0.0185447	-0.263353	0.0625875	-0.0899093	0.47987
1554890.a.at	TIA1	0.188781	0.245335	8.46421e-07	0.380389	0.526244											0.585454	0.36077	1.96327e-14	0.334129	0.796149																0.159106	0.240231	8.54097e-07	0.11268	0.552632						-0.103962	-0.525593	4.42758e-06
1554891.at		-0.103946	-0.244587	9.16097e-07	-0.194567	0.524639											-0.00905386	-0.131335	0.00729624	-0.0802387	0.285616																										-0.0151062	-0.219657	0.075547
1554892.a.at	MS4A3																-0.0620136	-0.158037	0.00121697	-0.0336573	0.347909																										-0.0128082	-0.53287	3.85663e-06
1554894.a.at	PCBD2																0.149007	0.161214	0.000881799	0.141165	0.35514
1554895.a.at	RHBDL2																																														-0.0113941	-0.27278	0.0262695
1554897.s.at	RHBDL2
1554899.s.at	FCER1G	1.23317	0.672255	5.04488e-53	0.65084	1											-0.776101	-0.417038	3.29527e-19	-0.394277	0.92032	-0.154741	-0.259414	0.0548524	-0.317535	0.480525											-0.286628	-0.253738	1.90373e-07	-0.292525	0.583704
1554901.at	GAFA1																0.0226898	-0.126072	0.010035	-0.0134279	0.27266
1554903.at	FRMD8																																														-0.123356	-0.353413	0.00319272
1554905.x.at	FRMD8																																														-0.12831	-0.434622	0.000221041
1554906.a.at	MPHOSPH6																0.471964	0.189977	8.51937e-05	0.330536	0.41917	-0.302286	-0.306554	0.0222974	-0.21139	0.607637																					0.343309	0.468587	5.83304e-05
1554907.a.at	HYDIN	-0.172212	-0.334361	1.00853e-11	-0.364653	0.717206											-0.254536	-0.16591	0.000678202	-0.127251	0.365635	-0.0443921	-0.359631	0.00974076	-0.215294	0.731272
1554908.at	HYDIN																-0.0952826	-0.263105	5.09657e-08	-0.108705	0.580621																0.0274344	0.263299	6.60412e-08	0.0669909	0.6057
1554909.at	CCDC36																-0.288566	-0.282001	4.76358e-09	-0.160136	0.62232
1554910.at	PRKD3																0.334244	0.393502	4.23853e-17	0.22919	0.868381	-0.129965	-0.293199	0.0291855	-0.133129	0.573005																					0.191384	0.343124	0.00427668
1554911.at	ABCC11																																														-0.00719219	-0.415818	0.000497587
1554912.at	ESYT3																-0.0838493	-0.201187	3.55663e-05	-0.0563421	0.443948	0.0380937	0.346613	0.0129577	0.262809	0.700229
1554914.at	PLA2G4D
1554915.a.at	PDE12	0.132193	0.234136	2.69319e-06	0.471796	0.502219											0.206667	0.218713	5.69411e-06	0.281805	0.482651	0.251704	0.33361	0.0124617	0.276197	0.674638						0.180364	0.319105	7.69247e-12	0.264633	0.703577											-0.139645	-0.255456	0.0359955
1554916.a.at	JRK																															0.0338064	0.293246	4.45425e-10	0.118804	0.646561
1554918.a.at	ABCC4
1554919.s.at	C7orf63																-0.0598259	-0.143026	0.00345309	-0.017691	0.313454	0.0149066	0.347765	0.0126405	0.0567847	0.703008																0.124075	0.303366	6.24283e-07	0.0398802	0.665219
1554920.at	SCEL	-0.0605424	-0.261842	1.38437e-07	-0.146379	0.561652											-0.171178	-0.354676	8.78224e-14	-0.117586	0.7827
1554921.a.at	SCEL											1.72591	0.882885	1.94824e-104	0.79505	1						-0.0480981	-0.692082	2.02839e-08	-0.329696	1
1554922.at	ZNF678																0.267843	0.273828	1.05483e-08	0.18354	0.604286																-0.247028	-0.351386	2.55987e-13	-0.210643	0.808336
1554923.at	ANKS6
1554927.at	LINC00598	-0.0800287	-0.252115	4.08539e-07	-0.144485	0.540787											-0.0753957	-0.163906	0.000788999	0.0149139	0.361138																										-0.011799	-0.415151	0.000509136
1554929.at	SIK3																-0.145109	-0.106146	0.029142	-0.0742845	0.220789	0.169788	0.27188	0.0438142	0.239724	0.515449																					-0.0677882	-0.295186	0.0147961
1554930.a.at	FUT8	0.195247	0.247824	6.4945e-07	0.435703	0.531581											0.395516	0.1607	0.000916355	0.224782	0.353984
1554931.at	CYP4A11																-0.167306	-0.22825	2.53966e-06	-0.102166	0.503701	-0.0203699	-0.329077	0.0186988	-0.0729828	0.657093
1554932.at	ZSWIM2	-0.088501	-0.263042	1.20768e-07	-0.195661	0.564225											-0.15702	-0.272164	1.67336e-08	-0.1332	0.600614	-0.0147779	-0.306115	0.0293552	-0.103799	0.598038
1554933.at	PSIP1
1554934.at	RCBTB1																-0.161337	-0.267726	2.90262e-08	-0.0840333	0.590819
1554937.x.at	EXOC3L1	-0.163808	-0.332423	1.34786e-11	-0.419443	0.713047											-0.222347	-0.299599	4.43832e-10	-0.167581	0.661156																										-0.0350778	-0.458542	0.000103212
1554938.a.at	ACOT11																-0.0669686	-0.102756	0.0361143	-0.0495505	0.21068																0.0772988	0.446055	2.26805e-21	0.171161	1						-0.0155302	-0.485405	3.43257e-05
1554940.a.at	LOC388882																-0.186152	-0.179991	0.000223144	-0.0636104	0.397028
1554941.at	KLHL14																0.517623	0.256339	9.13987e-08	0.37263	0.56569	-0.269703	-0.41829	0.00142079	-0.292371	0.864902
1554942.a.at	KLHL14																					-0.0149489	-0.255063	0.071634	-0.00686949	0.455837						0.0269326	0.286072	1.21828e-09	0.143072	0.630743
1554943.at	VIL1	-0.117936	-0.265048	9.59735e-08	-0.147898	0.568528											0.0225912	-0.0956771	0.0511076	0.0509884	0.19011
1554945.x.at	VIL1	-0.0854338	-0.305103	6.48882e-10	-0.21487	0.654447											-0.132469	-0.213542	1.11136e-05	-0.0266214	0.471235																										-0.00325401	-0.486785	3.23572e-05
1554946.at	LOC100506465																																														-0.0215249	-0.445742	0.000169016
1554947.at	ACAT1																0.0622751	0.131842	0.00665011	0.0922412	0.287092																										-0.134801	-0.415964	0.000433895
1554948.at																						-0.114683	-0.298629	0.0261958	-0.164698	0.587219
1554949.at	LOC554174																																				0.0350368	0.224663	4.51428e-06	0.098848	0.516816
1554950.at	ACAN																-0.199084	-0.276103	1.01781e-08	-0.138347	0.609306
1554951.at																	-0.107451	-0.208356	1.82619e-05	-0.058706	0.459785
1554952.s.at	NLRP12																-0.0233672	-0.130458	0.00770014	-0.0339075	0.283478	-0.0206437	-0.365339	0.00856396	-0.174947	0.744646
1554953.a.at	C21orf90	-0.123633	-0.247891	6.44766e-07	-0.134023	0.531727											-0.090263	-0.148735	0.00234813	-0.12033	0.32669																0.0811532	0.273742	1.86321e-08	0.167252	0.629723
1554954.at	C21orf90	-0.116379	-0.260783	1.56089e-07	-0.194194	0.559379											-0.125989	-0.243882	4.73199e-07	-0.0990589	0.538198																										0.000317987	-0.307608	0.0117483
1554957.at		-0.105687	-0.294045	2.79002e-09	-0.172334	0.630727											-0.136501	-0.155259	0.00148653	-0.0938962	0.341608																										0.0244684	0.268749	0.0286627
1554958.at	ZNF641																0.0797567	0.0940101	0.0553095	0.0347932	0.185147																										-0.024154	-0.364109	0.00257902
1554960.at	C1orf110																-0.170383	-0.326842	8.10218e-12	-0.158578	0.721277																										-0.0349915	-0.238548	0.0530707
1554961.at	FGFR4																-0.191776	-0.217713	7.38716e-06	-0.111753	0.480442
1554962.a.at	FGFR4	-0.080874	-0.246611	7.39229e-07	-0.171964	0.52898											-0.0871479	-0.138301	0.00470324	-0.0348301	0.30234
1554963.at																	-0.213188	-0.225458	3.38711e-06	-0.181836	0.497538	-0.0235352	-0.257576	0.0687879	-0.107182	0.463156						-0.0156397	-0.30877	4.57849e-11	-0.122568	0.680789											-0.0358018	-0.481968	3.97235e-05
1554964.x.at																	-0.153428	-0.211796	1.3154e-05	-0.132885	0.467381																										0.0326253	0.323331	0.00791697
1554965.at	FILIP1L																0.106227	0.139688	0.00401552	0.113574	0.305793
1554966.a.at	FILIP1L	0.219818	0.247815	6.50025e-07	0.307592	0.531564	0.241741	0.355851	3.02799e-13	0.242192	0.744256						0.149463	0.144357	0.00293847	0.0988921	0.316698	0.18501	0.312219	0.0198211	0.204607	0.622004											-0.224287	-0.264099	5.67042e-08	-0.173724	0.607539
1554967.at	DIP2A																-0.168715	-0.19538	5.99986e-05	-0.0506261	0.431113
1554969.x.at	DIP2A																-0.0976359	-0.143493	0.00334757	-0.0323913	0.314543
1554970.at	PDILT																-0.179273	-0.122538	0.0123529	0.0280183	0.263778
1554971.at	OK/SW-CL.58
1554972.at																						0.0315544	0.279669	0.0474617	0.226638	0.526178											0.0706699	0.289443	2.50805e-09	0.125826	0.665841
1554973.a.at	ZBTB26																0.13606	0.11035	0.0232996	0.0943782	0.232305																										0.0804516	0.321457	0.00767665
1554974.at	ACY3																-0.106383	-0.0911573	0.0631639	-0.0444928	0.176556
1554976.a.at	LINC00051																-0.0799183	-0.223719	4.04521e-06	-0.0322669	0.493699																										-0.00869673	-0.252888	0.0399334
1554977.at	C20orf201																-0.0998652	-0.11942	0.0147786	5.02077e-05	0.255804																0.135743	0.526875	1.45261e-30	0.258157	1						-0.0183978	-0.224314	0.0694033
1554978.at	ERICH1-AS1																-0.275224	-0.268918	2.50609e-08	-0.122615	0.593449
1554980.a.at	ATF3																-0.216627	-0.193739	6.1079e-05	-0.0762006	0.427491	0.276902	0.42861	0.00104714	0.317499	0.886903																0.230791	0.304385	5.11487e-07	0.138212	0.667454	0.239539	0.612876	3.01484e-08
1554981.at	C9orf11	-0.0833393	-0.270933	4.83675e-08	-0.175891	0.581152											-0.110487	-0.287257	2.38497e-09	-0.11381	0.633919
1554982.a.at	C9orf11	-0.0705332	-0.254254	3.23251e-07	-0.129501	0.545375											-0.175655	-0.267232	3.08416e-08	-0.0921797	0.58973																										-0.00302641	-0.356614	0.00320465
1554983.at	LINC00317	-0.0725324	-0.238571	1.71452e-06	-0.207647	0.511734											-0.227071	-0.191893	8.15372e-05	-0.0948008	0.423402	-0.0180205	-0.32354	0.0209095	-0.0900531	0.643128																					-0.0241585	-0.252584	0.0401803
1554984.a.at	HLA-DOB
1554985.at	ZNF396																-0.0651442	-0.130429	0.00771371	-0.0863761	0.283408
1554986.a.at	SNX19																0.436867	0.209195	1.45503e-05	0.34156	0.461639	0.47481	0.420379	0.00133672	0.359155	0.869367																					0.263531	0.408456	0.00056305
1554987.at	GOLGA3																-0.188969	-0.111447	0.0229687	-0.0460849	0.234774																										0.00913525	0.230899	0.0614065
1554988.at	SLC9C2																-0.0965616	-0.245809	3.81551e-07	-0.127987	0.542452																										-0.00303679	-0.283398	0.0207578
1554989.at	KIAA0317																-0.142253	-0.132276	0.00688395	-0.0299083	0.287901
1554992.at	RASGRF1																0.221748	0.19318	6.41976e-05	0.209767	0.426257	-0.25239	-0.38204	0.00385821	-0.335426	0.786096																					-0.101989	-0.318891	0.00820537
1554994.at	RAG1																-0.116475	-0.249112	2.6274e-07	-0.129268	0.54974
1554996.at	ZNF479																-0.150618	-0.277772	8.22492e-09	-0.10806	0.612989																										0.00214183	-0.27575	0.0246157
1554997.a.at	PTGS2																-0.175812	-0.238153	7.33702e-07	-0.144369	0.525555	0.394132	0.511965	6.04804e-05	0.499762	1																0.658761	0.55605	1.17725e-22	0.279188	1
1554999.at	RASGEF1B
1555000.at	OK/SW-CL.36																-0.155919	-0.201458	3.02458e-05	-0.138683	0.444552	0.910413	0.671617	1.75169e-08	1.01202	1																					0.0918585	0.413522	0.000472576
1555001.at	IQCF1																-0.169504	-0.313844	5.75763e-11	-0.129484	0.692593
1555002.at	MGC39545																-0.0882621	-0.115279	0.0186397	-0.0150415	0.245003	0.0360355	0.404485	0.00332581	0.177734	0.833169
1555003.at	RBL1																																														-0.0357207	-0.295003	0.0148612
1555004.a.at	RBL1																0.183189	0.246397	2.91228e-07	0.199681	0.543749	-0.0977346	-0.279242	0.0382008	-0.134169	0.53564											-0.201308	-0.259398	9.88663e-08	-0.180339	0.596726
[truncated: 52,677 more rows]
[truncated: 477 more columns]
