# Supplementary material for: Dissection of gene expression datasets into clinically relevant interaction signatures via high-dimensional correlation maximization
Source: Nat Commun. 2019 Nov 28;10:5417. doi: 10.1038/s41467-019-12713-5 (PMC6883077; doi:10.1038/s41467-019-12713-5)
Supplement: Supplementary file 5 — Supplementary Data 2 [file 41467_2019_12713_MOESM5_ESM.xlsx]

## Sheet: detection cohort, sample space
Supplementary Data 2a: Sample axes, correlations, p-values, weights and sample strengths of all 105 signatures detected in GSE31312 by SDCM. (All samples including those with zero weight are exported. Sample weights equal to zero indicate that this sample is not significantly affected by the respective signature. Sort by sample strengths |u^s> or correlations |r^s> of a signature to display top c…
Sample GSM ID	gender	outcome	subtype	k=001, |b^s_l\hat> (signature sample axis)	k=001, |r^s> (correlations with the signature's gene axis for M_(k-1))	k=001, |p^s> (p values for correlations)	k=001, |u^s> (sample strengths for samples in M_(k-1))	k=001, |w^s> (signature focus)	k=002, |b^s_l\hat> (signature sample axis)	k=002, |r^s> (correlations with the signature's gene axis for M_(k-1))	k=002, |p^s> (p values for correlations)	k=002, |u^s> (sample strengths for samples in M_(k-1))	k=002, |w^s> (signature focus)	k=003, |b^s_l\hat> (signature sample axis)	k=003, |r^s> (correlations with the signature's gene axis for M_(k-1))	k=003, |p^s> (p values for correlations)	k=003, |u^s> (sample strengths for samples in M_(k-1))	k=003, |w^s> (signature focus)	k=004, |b^s_l\hat> (signature sample axis)	k=004, |r^s> (correlations with the signature's gene axis for M_(k-1))	k=004, |p^s> (p values for correlations)	k=004, |u^s> (sample strengths for samples in M_(k-1))	k=004, |w^s> (signature focus)	k=005, |b^s_l\hat> (signature sample axis)	k=005, |r^s> (correlations with the signature's gene axis for M_(k-1))	k=005, |p^s> (p values for correlations)	k=005, |u^s> (sample strengths for samples in M_(k-1))	k=005, |w^s> (signature focus)	k=006, |b^s_l\hat> (signature sample axis)	k=006, |r^s> (correlations with the signature's gene axis for M_(k-1))	k=006, |p^s> (p values for correlations)	k=006, |u^s> (sample strengths for samples in M_(k-1))	k=006, |w^s> (signature focus)	k=007, |b^s_l\hat> (signature sample axis)	k=007, |r^s> (correlations with the signature's gene axis for M_(k-1))	k=007, |p^s> (p values for correlations)	k=007, |u^s> (sample strengths for samples in M_(k-1))	k=007, |w^s> (signature focus)	k=008, |b^s_l\hat> (signature sample axis)	k=008, |r^s> (correlations with the signature's gene axis for M_(k-1))	k=008, |p^s> (p values for correlations)	k=008, |u^s> (sample strengths for samples in M_(k-1))	k=008, |w^s> (signature focus)	k=009, |b^s_l\hat> (signature sample axis)	k=009, |r^s> (correlations with the signature's gene axis for M_(k-1))	k=009, |p^s> (p values for correlations)	k=009, |u^s> (sample strengths for samples in M_(k-1))	k=009, |w^s> (signature focus)	k=010, |b^s_l\hat> (signature sample axis)
GSM775979	male	progr.	GCB	-0.567144	-0.110869	1.56265e-09	-0.0700752	0.251835	-0.56783	-0.404732	8.24648e-39	-0.229055	0.912826	-0.470444	-0.477777	1.28638e-18	-0.209965	0.990402	0.38773	0.563349	0	0.285696	1	-0.182186	-0.108958	3.84555e-15	-0.0217743	0	1.7009	0.898631	2.26114e-12	1.46294	1	-0.493055	-0.314958	1.90318e-92	-0.137023	0.802542	0.0476533	0.112405	1.22082e-15	0.0200804	0.262356	-0.279064	-0.481644	2.34732e-31	-0.272545	1	0.161216
GSM775980	female	censored	GCB	0.767252	0.530864	3.42784e-214	0.235403	1	-0.786412	-0.336946	1.07996e-26	-0.196243	0.759944	-0.235318	-0.436158	1.90584e-15	-0.149534	0.904127	0.0341998	0.0201878	0.141919	0.0161566	0.0385409	-0.198677	-0.0722598	1.95199e-07	-0.0258649	0	-2.19403	-0.955529	1.26089e-17	-1.54225	1	0.423828	0.360181	2.56477e-122	0.153107	0.917775	0.120479	0.0983671	2.60188e-12	0.0240588	0.229591	-0.0964292	-0.129385	0.00322063	-0.0156858	0.285257	0.0613685
GSM775981	female	censored	GCB	-0.435581	-0.262779	8.73952e-48	-0.0874784	0.596893	-0.938541	-0.116495	0.000316887	-0.0706543	0.262574	-0.245919	-0.189329	0.000948202	-0.100594	0.391722	-0.261787	-0.347987	1.46055e-150	-0.211351	0.902276	-0.0622067	-0.0634294	4.95811e-06	-0.012744	0	1.62339	0.892336	5.39351e-12	1.14047	1	-0.0551263	-0.407389	3.85164e-159	-0.291017	1	0.369705	0.249834	1.45418e-72	0.173413	0.583118	-0.120098	-0.331312	1.06699e-14	-0.330635	0.735173	-0.129275
GSM775982	male	progr.	GCB	0.46842	0.19853	1.33203e-27	0.0740727	0.450953	0.517007	0.0541198	0.0952211	0.111835	0.0999221	-0.156756	-0.278036	9.23346e-07	-0.115306	0.576349	-0.120488	-0.0988435	5.68213e-13	-0.0453624	0.256286	-0.168987	-0.090385	7.31844e-11	-0.0401953	0	-2.71649	-0.942538	5.61429e-16	-1.81662	1	0.409224	0.203126	2.30113e-38	0.133171	0.517584	0.326834	0.254652	2.06809e-75	0.121539	0.594362	-0.0513374	0.144899	0.000957777	0.109263	0.320913	-0.237414
GSM775983	female	censored	GCB	-0.00806567	-0.323397	8.71373e-73	-0.131968	0.734585	-0.185014	-0.40244	2.36726e-38	-0.263574	0.907658	-0.295425	-0.149014	0.00952723	-0.0762172	0.303038	0.257751	-0.0431555	0.00168514	-0.0338879	0.111519	-0.0580557	-0.00168491	0.903547	-0.0238853	0	-4.1924	-0.956702	8.47405e-18	-2.87844	1	0.712814	0.484264	2.31092e-233	0.285334	1	0.0498446	0.276278	5.86602e-89	0.16018	0.644839	-0.233702	-0.217647	5.89735e-07	-0.138966	0.482953	-0.0711556
GSM775984	male	censored	ABC	-0.260764	-0.397645	2.42969e-112	-0.41196	0.903236	1.14426	0.311556	7.26991e-23	0.307352	0.702679	4.94157	0.903477	2.52608e-112	2.06192	1	-0.506621	-0.51676	0	-0.389293	1	0.0187594	-0.036319	0.00897539	-0.00402163	0	1.03348	0.754251	5.39627e-07	0.67104	1	-0.825577	-0.511437	1.6914e-264	-0.410672	1	0.137412	0.226445	1.32867e-59	0.157724	0.528525	-0.289562	0.000170636	0.996913	0.0406414	0	-0.252114
GSM775985	male	progr.	ABC	-0.791271	-0.355662	1.09817e-88	-0.272033	0.807874	-0.917484	-0.409154	1.05241e-39	-0.345505	0.9228	1.19903	0.495347	4.32038e-20	0.526616	1	-0.0282305	-0.184038	1.49956e-41	-0.137188	0.477182	-0.132764	-0.0210811	0.129428	-0.00471348	0	1.58465	0.782391	1.05193e-07	1.1136	1	0.269781	0.0970254	8.44349e-10	0.0565767	0.24723	0.190486	0.223581	4.10496e-58	0.15789	0.521843	0.127198	0.0203463	0.644551	0.0302997	0	-0.378823
GSM775986	male	progr.	ABC	-0.175312	0.0177476	0.335244	0.0201035	0	-1.04773	-0.153595	1.93573e-06	-0.129602	0.346413	-0.337869	-0.31135	3.30426e-08	-0.169596	0.64541	-0.238327	-0.0250576	0.0682933	0.00106962	0.0563993	-0.0387633	0.10295	1.13565e-13	0.0264034	0	1.18601	0.71553	3.70511e-06	0.856923	1	0.617112	0.415866	2.05047e-166	0.247618	1	-0.268117	-0.297063	3.42422e-103	-0.162795	0.693351	-0.0936342	0.0326125	0.459545	-0.0827684	0	-0.180904
GSM775987	male	censored	ABC	-0.894453	-0.277337	3.08108e-53	-0.137856	0.62996	-1.13247	-0.583085	9.41291e-88	-0.402028	1	-0.319603	-0.315522	2.11267e-08	-0.0999046	0.654057	0.370502	0.129648	2.76941e-21	0.0435561	0.336158	-0.238308	-0.0737062	1.10654e-07	-0.0260016	0	1.12595	0.688127	1.21132e-05	0.920837	1	0.372837	0.313028	2.78168e-91	0.165357	0.797625	0.447361	0.34789	2.62858e-143	0.169931	0.811981	-0.179188	-0.269603	4.71811e-10	-0.189103	0.598243	0.193176
GSM775988	male	censored	ABC	0.458555	0.285887	1.34099e-56	0.138194	0.649381	-0.635381	-0.580875	5.98897e-87	-0.328365	1	-0.328706	-0.475665	1.90961e-18	-0.183434	0.986023	0.14476	0.332534	7.11258e-137	0.138387	0.86221	-0.0202767	-0.154417	5.52697e-29	-0.0590348	0	1.74128	0.932334	6.2363e-15	1.33601	1	-0.514223	-0.275959	1.50149e-70	-0.11592	0.703171	0.0569324	-0.0852075	1.37947e-09	-0.0299169	0.198876	-0.115598	-0.10153	0.0210059	-0.0591556	0.215927	-0.225704
GSM775989	male	censored	unsure	-1.39734	-0.529244	1.16118e-212	-0.755051	1	-0.440099	0.0301563	0.35277	-0.0478852	0	0.288133	0.405109	2.38741e-13	0.494863	0.839764	-0.670111	-0.56432	0	-0.491987	1	0.806835	0.329027	6.51924e-131	0.263012	0.777366	1.13471	0.793874	5.03105e-08	0.779024	1	-0.0838583	-0.177694	1.28622e-29	-0.12876	0.452781	0.304623	0.0176013	0.211596	0.0530563	0.0255356	-0.292321	-0.0431627	0.327553	-0.0594265	0	-0.116617
GSM775990	female	progr.	ABC	0.822778	0.412861	8.36728e-122	0.188364	0.937798	-1.23187	-0.626939	4.57184e-105	-0.403737	1	-0.257625	-0.404338	2.67472e-13	-0.158497	0.838167	0.0484021	0.0675859	8.563e-07	0.039428	0.17524	-0.103054	-0.100461	4.36736e-13	-0.00571027	0	-2.42986	-0.984733	1.40823e-24	-1.65013	1	-0.679937	-0.639122	0	-0.329432	1	-0.169958	0.0161544	0.251592	0.0127693	0.021119	-0.202743	-0.213324	9.93215e-07	-0.0424343	0.47336	-0.36112
GSM775991	male	progr.	GCB	-0.392951	-0.44789	1.53703e-145	-0.240191	1	-0.896084	-0.543122	4.03702e-74	-0.396419	1	-0.284261	-0.341209	1.15202e-09	-0.142087	0.707304	0.208685	0.131836	5.8413e-22	0.0472697	0.34183	0.0664004	-0.094815	8.22005e-12	-0.0260774	0	0.981748	0.507367	0.00288661	0.986024	1	-0.578255	-0.246322	3.90509e-56	-0.147696	0.627652	0.533046	0.47266	7.00265e-279	0.280533	1	-0.161056	-0.429509	1.33269e-24	-0.268548	0.953072	-0.177938
GSM775992	male	progr.	GCB	-0.969033	-0.495053	3.17807e-182	-0.531015	1	-1.60383	-0.54709	2.15714e-75	-0.600591	1	-0.166068	-0.0238442	0.679914	-0.0117304	0	-1.17217	-0.228603	9.96233e-64	-0.195474	0.592732	0.0252079	0.0277183	0.0461596	-0.00258053	0	0.632548	0.274304	0.12669	0.905681	0.421304	0.345935	0.194555	2.81121e-35	0.158702	0.495744	0.517416	-0.00104074	0.941124	0.0367043	0	0.027584	-0.106693	0.0152703	-0.162437	0.229574	-0.218278
GSM775993	male	progr.	ABC	-0.922799	-0.488852	4.57227e-177	-0.533809	1	0.171503	0.0586202	0.070692	0.0267743	0.114179	0.0966743	0.204613	0.000346405	0.267831	0.423855	-0.905477	-0.607934	0	-0.448308	1	0.107494	-0.092575	2.51514e-11	-0.00696363	0	1.28513	0.684669	1.39404e-05	0.909471	1	-0.615608	-0.342744	3.32948e-110	-0.23974	0.873344	0.803246	0.491051	3.78246e-304	0.37034	1	-0.264606	-0.024926	0.571926	-0.0156758	0	0.0890832
GSM775994	male	censored	ABC	-0.616038	-0.0168325	0.360764	-0.00723611	0	0.780392	0.212449	3.57783e-11	0.18802	0.479154	-0.301565	-0.345224	7.13267e-10	-0.153321	0.715626	-0.0482401	0.057267	3.05621e-05	0.00955235	0.148475	-0.082139	-0.0634348	4.9489e-06	-0.0232726	0	1.74618	0.933679	4.64248e-15	1.23146	1	-0.203126	0.0167959	0.289225	-0.00374136	0	0.396765	0.455593	8.86628e-257	0.168939	1	0.00220337	-0.091721	0.0371673	-0.0492033	0.188679	0.0759121
GSM775995	male	progr.	GCB	1.75442	0.811774	0	0.467278	1	-0.0952744	-0.0304532	0.348047	-0.0475643	0	-0.0397285	-0.13777	0.0166226	-0.0694413	0.276173	-0.881313	-0.483655	0	-0.215401	1	-0.237627	-0.0757118	4.94857e-08	-0.0336531	0	1.71079	0.938912	1.38437e-15	1.16069	1	-0.3711	-0.321289	2.48836e-96	-0.131195	0.818675	0.269009	0.319101	1.23795e-119	0.113217	0.744787	-0.0478438	0.238565	4.05944e-08	0.229562	0.52937	-0.221612
GSM775996	female	progr.	GCB	-1.16546	-0.567646	2.7442e-251	-1.08785	1	-0.35542	-0.165806	2.69558e-07	-0.159457	0.373955	0.162311	0.0815017	0.157836	-0.0395065	0.119824	-0.345231	-0.623323	0	-0.542414	1	-0.201354	-0.236592	9.13057e-67	-0.101052	0	-1.34628	-0.795966	4.37692e-08	-0.887947	1	-0.802614	-0.524749	8.2192e-281	-0.481724	1	0.103949	0.0862164	8.79606e-10	0.0590563	0.20123	-0.378012	-0.241846	2.60602e-08	-0.2154	0.53665	0.10137
GSM775997	male	progr.	ABC	0.295442	0.314415	1.08472e-68	0.116609	0.714181	0.95363	0.478202	1.56365e-55	0.286339	1	-0.186399	-0.392441	1.49051e-12	-0.145419	0.813506	-0.102162	0.160244	8.6751e-32	0.0581951	0.415487	-0.188239	-0.0655759	2.34208e-06	-0.026188	0	1.78303	0.930882	8.5186e-15	1.31675	1	-0.296439	-0.142997	1.19949e-19	-0.0597392	0.364371	0.227575	0.221364	5.66121e-57	0.0654347	0.516667	-0.405248	0.0583325	0.185616	0.112525	0	0.0749229
GSM775998	female	progr.	ABC	0.360962	-0.159317	3.17401e-18	-0.118876	0.361882	-0.931445	-0.453088	2.38108e-49	-0.385705	1	-0.324213	-0.220969	0.000108448	-0.132255	0.457955	-0.095578	-0.295261	5.57512e-107	-0.213221	0.765567	-0.108232	-0.0340134	0.0144047	-0.031504	0	-2.47196	-0.853994	4.16754e-10	-1.65444	1	0.198143	0.246272	4.11727e-56	0.18069	0.627523	0.421449	0.277722	6.58508e-90	0.17362	0.648208	0.00652035	-0.0469916	0.286425	-0.036395	0	-0.134861
GSM775999	female	censored	GCB	1.12335	0.304045	3.88302e-64	0.134392	0.690628	0.181027	-0.0425407	0.189812	-0.0831523	0.0629792	-0.380433	-0.257442	5.88369e-06	-0.141116	0.533655	0.122051	-0.222998	1.18555e-60	-0.112253	0.5782	-0.0207837	-0.0341162	0.0141117	-0.0191481	0	-2.26504	-0.957342	6.79102e-18	-1.6009	1	0.110198	-0.00595557	0.707085	0.0150911	0	-0.0823835	0.252959	2.10285e-74	0.112687	0.590412	-0.245685	-0.369352	3.85524e-18	-0.209271	0.819585	-0.170579
GSM776000	male	progr.	GCB	-0.304774	-0.409135	1.93108e-119	-0.237173	0.929334	-0.628016	-0.378538	8.77173e-34	-0.279121	0.853748	-0.413328	-0.309341	4.08867e-08	-0.148457	0.641244	-0.149053	0.118255	5.99715e-18	0.046047	0.306617	-0.0492591	0.0846217	1.08026e-09	0.019904	0	1.5585	0.847802	7.48383e-10	1.11139	1	0.476667	0.329836	1.00485e-101	0.200876	0.840455	0.134146	0.0577968	4.04244e-05	0.0362038	0.134888	-0.149459	-0.29456	8.46395e-12	-0.173373	0.653621	-0.398979
GSM776001	unknown	unknown	GCB	0.259448	0.376029	1.00344e-99	0.2266	0.854136	-0.727769	-0.466526	1.35751e-52	-0.266763	1	-0.48428	-0.385155	4.12798e-12	-0.19761	0.798401	0.470069	0.355741	9.95129e-158	0.167788	0.922381	-0.196604	-0.0928722	2.17152e-11	-0.019307	0	1.7008	0.891861	5.7466e-12	1.31277	1	0.253642	0.151898	5.41503e-22	0.0700918	0.38705	-0.0851983	-0.147826	5.15521e-26	-0.120542	0.345028	-0.106633	-0.332232	8.91925e-15	-0.177161	0.737215	-0.128198
GSM776002	female	progr.	GCB	0.125026	0.29559	1.47118e-60	0.188501	0.671421	0.110533	0.204343	1.98649e-10	0.0744252	0.460871	-0.322662	-0.244452	1.75071e-05	-0.114352	0.506716	0.0978669	0.0431483	0.00168816	0.010557	0.111499	-0.211368	0.0676101	1.12616e-06	0.0330629	0	-2.89482	-0.966144	2.171e-19	-2.02213	1	0.671056	0.514075	1.13011e-267	0.277251	1	-0.169866	-0.00194326	0.890315	-0.0312528	0	-0.343902	-0.432383	6.05452e-25	-0.300748	0.959448	-0.016473
GSM776003	female	progr.	GCB	-1.14907	-0.664316	0	-0.480641	1	-0.54461	-0.438873	4.50916e-46	-0.288697	0.989829	-0.331522	-0.316643	1.87133e-08	-0.135685	0.65638	0.0883537	0.2044	4.83424e-51	0.0926005	0.529977	-0.0823535	-0.116038	5.57185e-17	-0.0427439	0	-0.605354	-0.560449	0.000797312	-0.815783	1	-0.437125	-0.356855	6.01065e-120	-0.199702	0.9093	0.376843	0.31376	1.6161e-115	0.150387	0.73232	-0.178737	-0.25411	4.69393e-09	-0.13351	0.563864	-0.151043
GSM776004	male	progr.	GCB	-0.579924	-0.380596	2.59848e-102	-0.30027	0.86451	2.05921	0.629152	5.15335e-106	0.696035	1	-0.255203	-0.229358	5.77579e-05	-0.146196	0.475389	-0.0392436	-0.271693	3.03567e-90	-0.177416	0.704458	-0.150364	0.065414	2.48042e-06	0.0153277	0	1.25302	0.758705	4.22752e-07	0.869827	1	0.534739	0.404493	1.05472e-156	0.288379	1	0.434297	0.377286	3.4044e-170	0.243504	0.880593	-0.0894644	-0.101749	0.0207293	-0.0692286	0.216514	-0.214059
GSM776005	male	progr.	ABC	1.20599	0.598914	1.0067e-286	0.302481	1	0.236083	-0.0664641	0.0403831	-0.13644	0.138039	-0.0625221	-0.189821	0.000918974	-0.0993178	0.392765	-0.0677145	-0.137176	1.17063e-23	-0.0298959	0.355675	-0.100964	-0.0574506	3.54402e-05	-0.0429794	0	1.85949	0.902756	1.23981e-12	1.29658	1	-0.48782	-0.27806	1.21206e-71	-0.132308	0.708523	0.172769	0.0915867	7.35481e-11	0.0493499	0.213765	-0.0903747	0.158302	0.000303996	0.172386	0.351055	-0.270936
GSM776006	male	progr.	GCB	-0.456459	-0.493584	5.41932e-181	-0.24264	1	-0.919123	-0.693611	1.99903e-137	-0.49242	1	-0.275969	-0.33249	3.18763e-09	-0.123886	0.689231	0.197196	0.404265	2.33631e-207	0.179776	1	0.0459315	-0.11288	3.80573e-16	-0.0486042	0	2.11694	0.802293	2.84339e-08	2.17775	1	-0.36397	-0.128444	4.01826e-16	-0.074769	0.327289	0.474237	0.309339	3.5534e-112	0.158595	0.722004	-0.309657	-0.410303	2.14985e-22	-0.234628	0.910454	0.220011
GSM776007	female	censored	ABC	-0.35461	-0.241561	1.96895e-40	-0.0582401	0.548696	-0.0913167	0.0626096	0.0535209	-0.019878	0.126498	-0.228175	-0.133591	0.0202528	-0.0808961	0.265822	0.147887	-0.199561	1.08776e-48	-0.0889452	0.51743	-0.118596	-0.0169804	0.221955	-0.00453522	0	-2.62913	-0.975747	1.4758e-21	-1.8065	1	-0.354954	-0.168863	7.22996e-27	-0.0858685	0.430278	0.531308	0.518972	0	0.263163	1	0.289429	0.468065	1.75143e-29	0.313951	1	-0.0465703
GSM776008	unknown	unknown	ABC	-0.0887212	-0.124129	1.33123e-11	-0.0852789	0.281954	0.567401	0.239201	7.55587e-14	0.179997	0.539491	1.70347	0.651422	7.82261e-38	0.809833	1	-0.533345	-0.182681	5.89768e-41	-0.0885275	0.473665	0.0201016	0.100997	3.27745e-13	0.0240699	0	1.63569	0.91363	2.2155e-13	1.18852	1	0.585836	0.637559	0	0.386259	1	0.172576	0.270647	2.62013e-85	0.110952	0.631694	-0.373012	-0.312203	3.8527e-13	-0.180838	0.692773	0.248661
GSM776009	female	censored	GCB	-1.43116	-0.518804	5.37324e-203	-1.20269	1	-0.841501	-0.0976084	0.00257659	-0.1609	0.219012	0.274978	0.0490314	0.395999	-0.0585828	0	-1.83114	-0.658631	0	-0.941945	1	-0.232127	-0.128808	1.36752e-20	-0.0723785	0	-1.00881	-0.451152	0.00917925	-0.525087	0.891947	-1.21754	-0.28378	1.14246e-74	-0.368117	0.723099	-0.467051	-0.449744	1.73071e-249	-0.495416	1	-0.125361	-0.141644	0.00124797	-0.162372	0.313521	0.0746004
GSM776010	male	censored	ABC	-0.850615	-0.48594	1.11153e-174	-0.267738	1	-0.703115	-0.536397	5.29569e-72	-0.360852	1	-0.298861	-0.0599993	0.29882	-0.214798	0.0611492	0.0598585	0.00706785	0.607149	-0.00958609	0	-0.0344068	-0.0997005	6.54849e-13	-0.0382921	0	1.76806	0.872927	5.80484e-11	1.15048	1	-0.411937	-0.116607	1.55233e-13	-0.0821496	0.297126	0.505203	0.405282	1.58504e-198	0.226402	0.945935	-0.210764	0.0509081	0.24811	0.0748263	0	-0.0843823
GSM776011	male	censored	unsure	-0.724208	-0.0425216	0.0209121	-0.0787997	0.0925888	-0.65718	-0.55743	8.65782e-79	-0.351466	1	-0.383806	-0.522741	1.44881e-22	-0.202133	1	0.457413	0.691021	0	0.389972	1	-0.0203089	-0.0714226	2.69803e-07	-0.0163782	0	1.81257	0.880053	2.545e-11	1.48656	1	-0.458863	-0.3326	1.66335e-103	-0.139919	0.847495	-0.188691	-0.524554	0	-0.238319	1	0.0624589	0.181952	3.18187e-05	0.140491	0.403722	0.208312
GSM776012	male	censored	GCB	-0.282304	0.262657	9.68254e-48	0.165953	0.596615	0.884316	0.561938	2.62226e-80	0.394363	1	-0.404402	-0.419954	2.52241e-14	-0.199797	0.870538	0.313003	0.437147	4.84436e-246	0.18689	1	-0.0549403	0.0157964	0.255884	0.0233892	0	1.92975	0.891556	5.98453e-12	1.48407	1	-0.598175	-0.373576	3.74418e-132	-0.158952	0.951906	0.188148	0.135462	4.55781e-22	0.0360514	0.31617	-0.112242	-0.357251	5.39511e-17	-0.208274	0.792732	-0.204173
GSM776013	male	censored	ABC	-0.0480222	-0.432218	1.42451e-134	-0.270684	0.981766	-1.77925	-0.742674	1.50127e-167	-0.658938	1	-0.312922	-0.100356	0.0817491	-0.0325829	0.175409	-0.32484	-0.156332	2.562e-30	-0.0764086	0.405344	-0.0425493	-0.0983504	1.3341e-12	-0.0225065	0	1.71088	0.900468	1.73577e-12	1.14029	1	-0.486449	-0.342412	5.5618e-110	-0.191885	0.872499	0.638728	0.466249	1.9772e-270	0.274009	1	0.1229	0.137144	0.00178329	0.145825	0.303234	-0.0724289
GSM776014	male	progr.	ABC	0.807204	0.221637	3.7525e-34	0.0371433	0.50344	-0.439093	-0.202983	2.62991e-10	-0.105968	0.457806	-0.309775	-0.284165	5.16401e-07	-0.133152	0.589055	-0.531992	-0.255961	5.77734e-80	-0.103725	0.663667	-0.0877769	-0.0806426	6.26911e-09	-0.0195015	0	1.61221	0.923676	3.64447e-14	1.10082	1	-0.47383	-0.39186	2.36773e-146	-0.185806	0.998496	0.358413	0.499625	0	0.224033	1	-0.184965	-0.16665	0.000141812	-0.0503427	0.369689	-0.0831313
GSM776015	male	progr.	GCB	-1.02992	-0.454943	1.14989e-150	-0.290529	1	1.35677	0.219853	7.03028e-12	0.270139	0.495854	-0.279313	-0.208104	0.000272335	-0.0979634	0.431152	0.295832	-0.0375547	0.00627926	-0.0284895	0.0961544	0.0622521	-0.0809904	5.39355e-09	-0.0533261	0	1.09496	0.721844	2.76588e-06	0.716442	1	0.439864	0.333411	4.94884e-104	0.209557	0.849562	0.350293	0.284981	9.04041e-95	0.210374	0.66515	-0.270445	-0.168632	0.000117688	-0.139873	0.374103	-0.150117
GSM776016	male	censored	GCB	0.394155	0.374919	4.20577e-99	0.158903	0.851615	1.69491	0.762984	3.99678e-182	0.681185	1	-0.219657	-0.292851	2.21245e-07	-0.110802	0.60706	0.305712	0.307699	1.76922e-116	0.128213	0.797817	0.0199689	0.000753642	0.956773	0.0045352	0	1.86653	0.900844	1.64336e-12	1.43701	1	-0.537619	-0.56406	0	-0.237419	1	0.112009	0.101025	6.58739e-13	0.0333014	0.235794	1.08147	0.475162	1.88391e-30	0.263383	1	-0.149252
GSM776017	male	censored	GCB	-0.264531	-0.14776	7.24745e-16	-0.0282137	0.335631	0.281182	0.128247	7.26971e-05	0.0944415	0.289205	3.52784	0.859118	3.21351e-89	1.15887	1	0.0606943	-0.0437448	0.00145414	-0.0337511	0.113094	0.0249424	0.0267803	0.0540508	0.0285521	0	1.10864	0.743141	9.70759e-07	0.72327	1	0.120991	-0.191549	3.14513e-34	-0.0885021	0.488086	-0.117274	0.0614162	1.28533e-05	0.024759	0.143343	0.549628	0.0245188	0.578223	-0.12034	0	-0.188308
GSM776018	female	progr.	GCB	-0.143837	0.0123628	0.502086	-0.0178879	0	1.31431	0.612789	3.50644e-99	0.474045	1	-0.313153	-0.0728092	0.207192	-0.108546	0.0948654	-0.0586597	0.376184	1.30854e-177	0.192154	0.975387	1.47571	0.466256	1.02796e-277	0.206017	1	-1.54676	-0.92421	3.28847e-14	-1.18624	1	0.107147	0.00841049	0.595645	-0.00220223	0	-0.271758	-0.426599	5.26426e-222	-0.184096	0.995689	0.651115	0.411064	1.76888e-22	0.200653	0.912141	-0.364117
GSM776019	male	censored	GCB	0.142385	0.438982	3.09661e-139	0.204484	0.997131	1.47686	0.770336	9.09481e-188	0.625602	1	-0.36741	-0.403042	3.23607e-13	-0.147299	0.83548	0.265655	0.228358	1.36263e-63	0.076835	0.592098	-0.113839	-0.0480786	0.000540381	-0.0195884	0	1.74098	0.956332	9.61808e-18	1.24526	1	0.355518	0.405635	1.16035e-157	0.129655	1	-0.0488085	-0.0291198	0.0387383	-0.0305107	0.0628023	-0.266753	-0.31093	4.84911e-13	-0.133156	0.689947	1.32288
GSM776020	male	censored	GCB	-0.373665	0.289905	3.20995e-58	0.178458	0.658508	0.798982	0.579417	2.0143e-86	0.477686	1	-0.425449	-0.29814	1.302e-07	-0.16134	0.618026	0.421245	0.408047	1.36798e-211	0.16559	1	-0.172764	0.124514	2.46614e-19	0.0368184	0	1.65268	0.908895	4.81485e-13	1.08349	1	0.234188	0.229449	9.54194e-49	0.0642802	0.584658	-0.25935	-0.151328	3.38916e-27	-0.0926092	0.353202	-0.388193	-0.564416	8.67371e-45	-0.340131	1	-0.0566851
GSM776021	male	progr.	GCB	-0.215551	0.0869172	2.27036e-06	0.103484	0.197428	1.25367	0.525823	9.08778e-69	0.391762	1	-0.347974	-0.0850181	0.140605	-0.186684	0.130162	0.459602	0.356835	9.34313e-159	0.171059	0.925218	-0.0225186	0.00901673	0.516654	0.0058607	0	1.35766	0.730727	1.80846e-06	1.02894	1	0.228293	0.17588	4.855e-29	0.0638873	0.448158	-0.186448	-0.192245	3.78074e-43	-0.102447	0.448704	0.404002	0.278699	1.14151e-10	0.128477	0.618427	-0.188355
GSM776022	male	progr.	unsure	0.61247	0.36988	2.62374e-96	0.170936	0.840169	0.707345	0.323456	1.29652e-24	0.230152	0.729517	0.0126325	0.263842	3.36375e-06	0.245508	0.546924	-0.216904	-0.212333	4.97075e-55	-0.0841224	0.550545	3.4195	0.777544	0	0.461207	1	1.37521	0.896816	2.92205e-12	0.887982	1	0.388261	0.557748	0	0.253086	1	-0.0108194	0.124811	5.99618e-19	0.0247064	0.29131	0.34305	0.118749	0.00689475	0.0612631	0.259881	0.0627565
GSM776023	male	progr.	GCB	0.589045	0.572041	4.86437e-256	0.308572	1	1.21754	0.570093	4.08693e-83	0.44912	1	-0.292986	-0.263797	3.37711e-06	-0.128841	0.546831	0.600176	0.372945	2.31307e-174	0.171853	0.966988	-0.135543	-0.0911189	5.13074e-11	-0.0315202	0	1.55032	0.887107	1.06704e-11	1.03868	1	-0.615813	-0.51136	2.09474e-264	-0.229173	1	-0.141136	-0.316616	1.04212e-117	-0.14985	0.738987	0.125563	0.197165	6.34406e-06	0.129144	0.4375	-0.295537
GSM776024	male	censored	GCB	-0.921114	-0.345728	1.37718e-83	-0.149092	0.785308	-1.35244	-0.604515	7.07425e-96	-0.44901	1	-0.374037	-0.378779	9.86169e-12	-0.198867	0.785184	0.383858	0.540898	0	0.282498	1	-0.0441007	0.0739244	1.01481e-07	0.0258241	0	1.08812	0.523742	0.00198412	1.059	1	0.309565	0.157892	1.18083e-23	0.0703619	0.402324	-0.194884	-0.271179	1.19449e-85	-0.114574	0.632936	0.12357	0.0226436	0.607638	0.0193678	0	0.0502657
GSM776025	male	censored	ABC	0.844479	0.650583	0	0.323878	1	-0.766753	-0.614822	5.22072e-100	-0.308721	1	-0.47058	-0.467178	9.08619e-18	-0.17608	0.968429	0.0854788	0.217414	1.13522e-57	0.0648508	0.563722	-0.151198	-0.0422926	0.00234141	-0.00828213	0	1.8944	0.952183	3.70041e-17	1.45648	1	0.137082	0.104636	3.58551e-11	0.0437715	0.266623	-0.246085	-0.26065	4.8387e-79	-0.0927787	0.608361	-0.142876	-0.395597	8.48911e-21	-0.238659	0.877822	-0.0816636
GSM776026	female	progr.	GCB	-0.703033	0.00657904	0.720954	-0.0358791	0	0.817456	0.409719	8.07227e-40	0.408049	0.924074	0.45671	0.313249	2.69813e-08	0.270888	0.649344	0.00101994	-0.155804	4.01743e-30	-0.074748	0.403976	-0.0344846	0.0873861	3.03454e-10	0.04668	0	1.67734	0.90606	7.5121e-13	1.18789	1	-0.448214	-0.358255	6.0945e-121	-0.205794	0.912867	0.258461	0.15245	1.39739e-27	0.0795551	0.355821	2.78283	0.839389	2.43081e-138	1.06108	1	-0.233063
GSM776027	female	progr.	GCB	-0.35697	-0.0965504	1.48787e-07	-0.068215	0.21931	-0.416035	-0.235149	2.02047e-13	-0.141184	0.530351	-0.445031	-0.294597	1.85931e-07	-0.130424	0.610681	0.431195	0.32321	5.46351e-129	0.147674	0.838033	-0.083847	0.0431838	0.00188805	0.0104342	0	-1.74247	-0.908197	5.37918e-13	-1.27337	1	0.660077	0.618082	0	0.336726	1	-0.163392	-0.104645	9.56843e-14	-0.0757623	0.244244	-0.290804	-0.392555	1.77548e-20	-0.220074	0.871071	-0.227125
GSM776028	male	censored	unsure	0.780223	0.665071	0	0.328068	1	1.81316	0.711404	1.28544e-147	0.55961	1	-0.192185	-0.382027	6.34308e-12	-0.160391	0.791917	-0.0952113	-0.0581371	2.30917e-05	-0.0213358	0.150733	-0.186272	0.073787	1.07168e-07	0.0161976	0	1.73312	0.946266	2.08334e-16	1.32223	1	0.249515	0.29939	2.70735e-83	0.111444	0.762873	-0.0250129	-0.0569288	5.27059e-05	-0.0388059	0.132859	-0.390458	-0.209087	1.63834e-06	-0.116443	0.463959	-0.135883
GSM776029	male	progr.	GCB	-0.938922	0.0727516	7.65447e-05	0.0220626	0.165227	1.98202	0.737441	5.13694e-164	1.15947	1	-0.160847	-0.0475911	0.410038	-0.0678838	0	-1.28846	-0.609402	0	-0.435497	1	0.0051986	0.239954	1.11312e-68	0.0978984	0	1.61808	0.870427	7.66289e-11	1.11009	1	0.468913	0.350793	1.06235e-115	0.248728	0.893853	0.0615334	0.0916541	7.12257e-11	0.0509984	0.213922	-0.473057	-0.216436	6.83193e-07	-0.190341	0.480266	0.110889
GSM776030	male	censored	ABC	0.0362886	0.0282463	0.125075	0.0264433	0.0491144	-1.45754	-0.727704	1.16431e-157	-0.614763	1	-0.430833	-0.447906	2.68208e-16	-0.207544	0.92848	0.146789	0.327148	2.75793e-132	0.148745	0.848245	0.0392418	-0.0314205	0.0237978	-0.00616388	0	1.75744	0.926346	2.16389e-14	1.38911	1	0.358634	0.444528	1.29191e-192	0.227982	1	-0.122042	-0.202315	1.08131e-47	-0.0965666	0.472208	-0.112773	-0.147028	0.000803183	-0.0904328	0.325728	0.161221
GSM776031	female	progr.	ABC	0.779487	0.258276	3.63527e-46	0.142986	0.586663	-1.14074	-0.658829	1.64402e-119	-0.500522	1	-0.342349	-0.304466	6.80964e-08	-0.150658	0.631138	-0.0936393	0.0420208	0.00222745	0.0172586	0.108469	-0.092515	-0.00383858	0.782488	-0.0167894	0	-1.20419	-0.806105	2.17625e-08	-0.99055	1	0.470601	0.44116	2.10588e-189	0.239779	1	-0.175029	-0.140736	1.04331e-23	-0.0840668	0.32848	0.0428791	0.106191	0.01576	0.0706383	0.228267	0.168621
GSM776032	male	progr.	unsure	1.13502	0.768477	0	0.407199	1	1.30661	0.664193	4.08182e-122	0.483367	1	-0.218515	-0.235911	3.47282e-05	-0.108276	0.488995	-0.529417	-0.387815	1.40166e-189	-0.14658	1	-0.10147	0.18448	7.58703e-41	0.0574083	0	1.5646	0.90772	5.79969e-13	1.16334	1	0.505569	0.494198	2.0246e-244	0.220651	1	-0.255985	-0.210089	2.2675e-51	-0.10578	0.490352	0.075123	0.119289	0.00664274	0.0834723	0.261194	-0.107323
GSM776033	male	censored	ABC	-0.764834	-0.00412009	0.823004	-0.0288323	0	0.29688	0.0561887	0.0832097	0.0802726	0.106515	-0.272577	-0.198542	0.000521377	-0.123056	0.411137	0.232831	0.381274	8.67041e-183	0.203083	0.988586	-0.0256405	0.0183295	0.187369	-0.0077513	0	1.62337	0.914257	1.99241e-13	1.12325	1	0.4153	0.327771	2.09568e-100	0.160452	0.835192	-0.198319	-0.464193	9.2828e-268	-0.207271	1	1.39679	0.79374	3.56132e-113	0.728921	1	-0.13391
GSM776034	female	censored	GCB	-0.503422	-0.183933	7.35516e-24	-0.0821423	0.417797	1.30304	0.657591	6.45159e-119	0.7371	1	-0.168186	-0.0444787	0.441363	-0.0358797	0	-0.0499461	-0.404901	4.57873e-208	-0.219399	1	-0.0292177	0.114411	1.50977e-16	0.036706	0	-2.06807	-0.944685	3.19832e-16	-1.51735	1	-0.325572	0.0370254	0.0194423	-0.0195012	0.0907113	0.787044	0.599934	0	0.338799	1	-0.105275	-0.101002	0.0216866	-0.068263	0.214505	0.184309
GSM776035	male	progr.	ABC	0.382114	0.238218	2.45308e-39	0.102222	0.541102	0.162324	0.388652	1.13692e-35	0.299377	0.876559	0.0627647	0.354246	2.36831e-10	0.321807	0.73433	-0.807783	-0.412563	1.02401e-216	-0.209184	1	3.47651	0.811925	0	0.513414	1	1.41582	0.883089	1.76262e-11	1.05469	1	0.533024	0.502808	2.64862e-254	0.240863	1	0.00742454	0.100581	8.30643e-13	0.0157793	0.234758	0.412438	0.238135	4.30006e-08	0.0905881	0.528416	-0.00307717
GSM776036	male	censored	GCB	0.192403	0.0423669	0.0213827	0.0290765	0.0921633	1.20493	0.30322	1.09679e-21	0.301331	0.683877	-0.426649	-0.404211	2.72543e-13	-0.178204	0.837902	-0.214362	-0.139975	1.41532e-24	-0.0701253	0.362933	-0.0646929	-0.0759078	4.56914e-08	-0.0241935	0	1.55291	0.866648	1.15358e-10	1.02996	1	0.379275	0.302311	5.72368e-85	0.137157	0.770316	0.406922	0.3364	1.49338e-133	0.17022	0.785162	-0.435017	-0.39866	4.00774e-21	-0.238459	0.884619	0.440514
GSM776037	male	censored	ABC	1.73442	0.826853	0	0.53387	1	0.315307	0.281882	7.70436e-19	0.138257	0.635751	0.131561	0.326141	6.55745e-09	0.265992	0.67607	-0.416544	-0.365018	1.42992e-166	-0.153016	0.946436	-0.0302249	0.177641	5.92671e-38	0.0643145	0	1.56995	0.936575	2.4069e-15	1.14815	1	0.17159	0.0634559	6.12797e-05	0.0329291	0.161672	-0.330921	-0.439064	1.53534e-236	-0.180876	1	-0.0786113	0.349626	2.68716e-16	0.242784	0.775812	-0.246866
GSM776038	male	censored	GCB	-0.996942	-0.541603	1.50329e-224	-0.773396	1	-0.124457	-0.11602	0.000335374	-0.141732	0.261495	0.148956	0.0911976	0.11386	-0.0229093	0.148448	-0.00952416	-0.498475	0	-0.399071	1	-0.123965	-0.12538	1.38685e-19	-0.0709597	0	1.16128	0.698888	7.7262e-06	0.889569	1	-0.403415	-0.272648	7.58918e-69	-0.234918	0.694733	1.04614	0.396743	1.3644e-189	0.351505	0.926005	-0.32179	0.0651188	0.139418	0.114086	0	-0.170175
GSM776039	unknown	unknown	GCB	-0.746226	-0.145021	2.46966e-15	-0.0994992	0.32941	-0.71507	-0.580061	1.18018e-86	-0.332249	1	-0.438077	-0.511087	1.74228e-21	-0.218053	1	0.431283	0.576868	0	0.283034	1	-0.058636	0.0456346	0.00102408	0.0102747	0	1.37132	0.808214	1.87232e-08	0.976277	1	0.347965	0.326578	1.19976e-99	0.129766	0.832151	-0.284353	-0.321861	8.55455e-122	-0.13025	0.75123	-0.184539	-0.322001	6.32292e-14	-0.142532	0.714514	-0.0518032
GSM776040	male	censored	GCB	0.581617	0.624371	0	0.327672	1	0.378658	0.203342	2.44263e-10	0.0974379	0.458615	-0.353016	-0.347669	5.30858e-10	-0.168373	0.720696	0.341242	0.354352	1.97731e-156	0.134508	0.918781	-0.200614	-0.0973864	2.20456e-12	-0.0266475	0	1.93962	0.920672	6.40802e-14	1.54812	1	0.301405	0.212138	9.1613e-42	0.0729235	0.540547	-0.201535	-0.290742	9.81814e-99	-0.126805	0.678597	-0.211111	-0.343324	9.80502e-16	-0.16368	0.761828	-0.329173
GSM776041	male	progr.	ABC	-0.931596	-0.0972266	1.21629e-07	-0.0788084	0.220847	0.258869	0.02872	0.376182	0.0642634	0	-0.150944	-0.0907113	0.115809	-0.105662	0.147008	0.345295	0.230811	5.80156e-65	0.104463	0.598457	-0.26583	0.100291	4.78246e-13	0.023395	0	1.31176	0.685276	1.36024e-05	1.00471	1	0.630586	0.478613	3.11499e-227	0.257999	1	-0.204491	-0.24694	6.97219e-71	-0.125569	0.576363	1.06634	0.707184	1.68398e-79	0.639915	1	0.0563377
GSM776042	female	progr.	ABC	0.337429	0.420244	1.41563e-126	0.206118	0.954568	-0.75063	-0.487855	4.75907e-58	-0.255053	1	-0.335637	-0.449071	2.19913e-16	-0.184198	0.930894	0.130362	0.29838	2.56106e-109	0.107726	0.773653	-0.0719038	0.0337264	0.0152514	0.0201051	0	-2.62612	-0.988524	1.91014e-26	-1.83712	1	0.391906	0.452532	2.15131e-200	0.177869	1	-0.166183	-0.314833	2.44218e-116	-0.132691	0.734827	-0.0782076	-0.189314	1.48157e-05	-0.0764138	0.420071	-0.0708597
GSM776043	male	censored	ABC	-0.967082	-0.569073	8.00448e-253	-0.355106	1	-0.481877	-0.479821	5.99273e-56	-0.361723	1	-0.335508	-0.310963	3.44316e-08	-0.121419	0.644607	0.391909	0.10992	1.05457e-15	0.0495274	0.285007	-0.0649915	-0.142408	7.44285e-25	-0.0569269	0	0.915134	0.421768	0.0156484	1.04307	0.823001	-0.486462	-0.308513	1.36917e-88	-0.164105	0.78612	0.592776	0.360756	9.99841e-155	0.182899	0.84201	-0.275745	0.175855	5.85946e-05	0.180927	0.390173	0.332808
GSM776044	male	censored	unsure	0.397448	0.132923	4.21012e-13	0.0539413	0.301929	1.14108	0.486132	1.35679e-57	0.38208	1	0.138798	0.0951608	0.0989234	0.177244	0.160165	-0.358786	-0.413301	1.4637e-217	-0.195682	1	-0.0707059	0.0602111	1.46148e-05	0.0083091	0	1.72408	0.871964	6.46501e-11	1.20332	1	0.44578	0.445499	1.51165e-193	0.230901	1	0.559601	0.470096	1.76421e-275	0.235851	1	0.358869	0.473664	3.02915e-30	0.351753	1	0.144982
GSM776045	male	progr.	ABC	-0.462376	-0.277117	3.7445e-53	-0.132636	0.629462	0.793109	0.397204	2.55623e-37	0.344247	0.895847	4.4247	0.907101	1.07894e-114	1.64429	1	-0.14835	-0.467068	3.65766e-285	-0.274437	1	-0.102159	0.236968	5.60007e-67	0.0842197	0	1.46235	0.882377	1.92295e-11	1.02843	1	0.448281	0.548594	0	0.358549	1	0.467894	0.513643	0	0.274997	1	1.98784	0.733672	2.17185e-88	0.674906	1	-0.190099
GSM776046	male	censored	ABC	-0.353351	0.0350573	0.0569279	0.0545346	0.0708228	1.11834	0.627913	1.7521e-105	0.417221	1	-0.21586	-0.272087	1.60168e-06	-0.0907051	0.564016	0.0310716	0.127177	1.55642e-20	0.0450902	0.32975	-0.109993	0.00743321	0.592915	-0.00302875	0	1.67622	0.950335	6.49228e-17	1.15192	1	0.517463	0.493833	5.2474e-244	0.214031	1	-0.0621086	-0.0251007	0.0748182	-0.0280979	0.0501468	0.0131201	0.272821	2.87291e-10	0.136885	0.605384	-0.117939
GSM776047	male	censored	ABC	-0.0895439	-0.159796	2.51125e-18	-0.0752411	0.362971	-0.379783	-0.272224	1.24931e-17	-0.198598	0.61397	0.0114521	0.191039	0.000850287	0.142629	0.395338	-0.118185	-0.18772	3.45125e-43	-0.0985329	0.48673	0.731	0.19558	8.67116e-46	0.0853836	0	1.36355	0.832686	2.82174e-09	0.977427	1	0.56794	0.478999	1.19748e-227	0.304543	1	0.352587	0.231471	2.86475e-62	0.135295	0.540258	2.13764	0.793071	7.44663e-113	0.807994	1	0.104168
GSM776048	male	progr.	ABC	0.485699	-0.000552809	0.976057	0.0360334	0	0.74031	0.575102	7.04854e-85	0.715661	1	0.0536092	0.297377	1.40643e-07	0.252976	0.616444	-1.16435	-0.615177	0	-0.414931	1	3.47383	0.791738	0	0.594351	1	0.988625	0.76304	3.31687e-07	0.618118	1	0.463312	0.422356	3.98361e-172	0.238499	1	-0.0719428	0.109924	5.09364e-15	0.0147798	0.256564	-0.0822517	0.0791958	0.0721173	0.061531	0.151301	0.0979104
GSM776049	female	censored	ABC	0.756056	0.543451	2.2735e-226	0.234823	1	-1.76932	-0.853439	5.69949e-271	-0.677192	1	-0.293037	-0.604592	1.81585e-31	-0.197696	1	0.168089	0.377028	1.841e-178	0.143035	0.977574	-0.0892553	-0.147789	1.1585e-26	-0.045921	0	-2.28824	-0.990707	7.91181e-28	-1.61728	1	0.386172	0.474244	1.42285e-222	0.177915	1	-0.0772933	-0.265117	8.27927e-82	-0.0997676	0.618788	-0.00475054	-0.0284346	0.519051	-0.0478105	0	-0.160251
GSM776050	unknown	unknown	ABC	-0.304637	-0.442108	1.99502e-141	-0.305295	1	-1.15614	-0.607034	7.14327e-97	-0.457807	1	-0.139125	0.00407266	0.943827	-0.0989477	0	-0.214818	-0.3056	7.66135e-115	-0.168488	0.792372	0.0831808	0.0779822	1.94109e-08	0.0114129	0	1.31962	0.74617	8.29598e-07	0.952663	1	0.689689	0.509463	3.85954e-262	0.340023	1	0.112224	0.375002	5.29504e-168	0.22454	0.875261	-0.166481	-0.00511818	0.90762	-0.0136326	0	0.260361
GSM776051	female	censored	GCB	0.00281099	0.0524937	0.00434616	0.0331587	0.118203	0.285112	0.10283	0.0014918	0.055874	0.231229	-0.0957476	-0.0462778	0.423093	-0.0353718	0	0.208079	-0.034779	0.0113829	-0.0211156	0.0881353	-0.197627	-0.00993591	0.474841	-0.0161586	0	-2.65614	-0.963584	6.44183e-19	-1.86061	1	0.512244	0.531786	9.83359e-290	0.299916	1	0.0244979	0.292529	5.53761e-100	0.102431	0.682768	0.0246318	0.0782818	0.0754765	0.0857455	0.148474	-0.120523
GSM776052	male	progr.	ABC	0.472415	0.427129	3.90577e-131	0.189242	0.970208	0.96063	0.386778	2.57326e-35	0.25917	0.872332	-0.2235	-0.404803	2.49768e-13	-0.121157	0.83913	-0.182529	0.205519	1.35353e-51	0.0706821	0.53288	-0.0894228	0.0671395	1.33655e-06	0.0230901	0	1.75992	0.947773	1.36742e-16	1.30882	1	0.41721	0.456268	4.26002e-204	0.184914	1	-0.0701421	-0.17757	5.72833e-37	-0.0830917	0.41445	-0.124446	0.100921	0.0217918	0.0476305	0.214288	0.0692468
GSM776053	female	progr.	GCB	-1.53914	-0.612432	2.72777e-303	-0.391953	1	-1.06008	-0.576385	2.46219e-85	-0.445603	1	-0.13979	0.0817402	0.156619	0.190303	0.120523	0.16136	0.369258	1.03717e-170	0.192371	0.957428	-0.112702	0.0662353	1.85151e-06	0.0159695	0	-2.79688	-0.955288	1.3662e-17	-1.97857	1	0.649638	0.578108	0	0.360008	1	0.0622535	0.0496073	0.000427334	0.0197604	0.115685	0.0634378	-0.127545	0.00368893	-0.105782	0.280935	-0.395356
GSM776054	female	progr.	ABC	1.24092	0.46622	4.06404e-159	0.22599	1	-1.22011	-0.569004	9.79246e-83	-0.430536	1	0.116753	0.0600675	0.29827	-0.0300277	0.0613148	0.00289158	-0.34249	1.32667e-145	-0.154181	0.888025	0.0154776	0.0980637	1.54981e-12	0.0105339	0	-2.52627	-0.968044	9.1658e-20	-1.78267	1	0.653136	0.596145	0	0.333082	1	-0.0102564	0.170836	2.63502e-34	0.0552762	0.398734	0.226189	0.431024	8.80166e-25	0.356731	0.956432	0.127632
GSM776055	female	progr.	GCB	-0.973064	-0.500222	1.31824e-186	-0.314834	1	-0.964237	-0.618518	1.57906e-101	-0.436955	1	-0.312368	-0.272334	1.56576e-06	-0.141798	0.56453	0.206864	-0.116743	1.57581e-17	-0.0771258	0.302695	-0.145696	0.00872033	0.530533	-0.00912221	0	-1.50371	-0.802414	2.81961e-08	-1.25114	1	0.70853	0.54151	2.04586e-302	0.371892	1	0.505196	0.508155	0	0.293515	1	-0.35597	-0.497811	1.06841e-33	-0.333761	1	0.0782443
GSM776056	male	progr.	ABC	0.406816	-0.078479	1.97893e-05	-0.0368853	0.178255	-0.947553	-0.474872	1.10625e-54	-0.311151	1	-0.346055	-0.198837	0.000511274	-0.0957425	0.411755	-0.44358	-0.466362	3.40262e-284	-0.236052	1	0.0155878	0.0123074	0.376046	0.0205042	0	1.44035	0.895121	3.6966e-12	0.971748	1	-0.460045	-0.321521	1.78483e-96	-0.168094	0.819267	0.504851	0.506148	0	0.266493	1	-0.252261	-0.10025	0.0226881	-0.0612628	0.212473	-0.210486
GSM776057	male	censored	GCB	-0.787002	-0.192203	6.07487e-26	-0.0770406	0.436582	0.489752	0.332436	5.49754e-26	0.255375	0.749772	-0.431292	-0.131951	0.0218546	-0.0827181	0.261702	0.0660006	-0.0227705	0.0975957	0.006117	0.0480785	-0.14242	-0.0109252	0.431997	-0.0182045	0	1.67634	0.870827	7.33231e-11	1.33666	1	0.498183	0.401068	7.47873e-154	0.200504	1	0.404573	0.396289	4.00576e-189	0.164182	0.924945	-0.324412	-0.377131	6.65975e-19	-0.248093	0.836845	-0.339768
GSM776058	female	progr.	GCB	-0.750329	-0.297451	2.45611e-61	-0.283805	0.675649	-0.307112	0.267336	4.90716e-17	0.255208	0.602945	0.162383	0.438295	1.34147e-15	0.521798	0.908558	-1.52659	-0.564891	0	-0.480033	1	4.00619	0.846518	0	0.836592	1	-2.77637	-0.940837	8.63526e-16	-1.91765	1	0.00952359	-0.0371142	0.0191524	-0.0123052	0.0909828	0.117203	0.124513	7.26474e-19	0.0735317	0.290616	-1.56122	-0.660475	4.92716e-66	-0.526022	1	0.00554093
GSM776059	female	progr.	ABC	-0.672336	-0.517302	1.23972e-201	-0.330923	1	-0.285889	-0.503217	3.18186e-62	-0.366539	1	-0.281109	-0.373546	1.98727e-11	-0.181882	0.774338	-0.122711	0.00303441	0.825299	0.0293773	0	-0.09251	0.0282432	0.0421837	-0.00411095	0	-0.22349	-0.315413	0.0771061	-0.696981	0.541015	0.564641	0.474947	2.55952e-223	0.314558	1	0.283177	0.198451	6.41209e-46	0.120132	0.463188	0.245412	0.00728311	0.868844	0.0144267	0	0.000805854
GSM776060	male	censored	ABC	0.113463	-0.255236	4.31681e-45	-0.0934264	0.57976	-0.95197	-0.657192	1.00156e-118	-0.491365	1	-0.356012	-0.519734	2.77781e-22	-0.214516	1	0.189906	0.127498	1.24635e-20	0.0541719	0.330582	0.0508719	-0.116302	4.73325e-17	-0.0562296	0	1.05295	0.607584	0.000209357	0.937658	1	0.389723	0.374589	6.45999e-133	0.192104	0.954488	0.427998	0.142867	2.17421e-24	0.0820874	0.333455	-0.16372	0.101569	0.0209554	0.0909007	0.216034	-0.0850091
GSM776061	male	progr.	ABC	-0.406349	-0.212792	1.49107e-31	-0.114082	0.483348	0.528644	0.333249	4.10837e-26	0.262441	0.751605	0.138128	0.325054	7.40762e-09	0.291686	0.673816	-0.307659	-0.417842	8.27886e-223	-0.266439	1	0.206041	0.246431	1.8778e-72	0.0986486	0	1.50237	0.890981	6.45798e-12	1.04225	1	0.304181	0.354314	3.71935e-118	0.23102	0.902826	0.0762721	0.257671	3.16454e-77	0.159285	0.601407	-0.0383809	0.0898934	0.0411291	0.0553091	0.183401	-0.137856
GSM776062	male	progr.	unsure	-0.160065	-0.187452	9.82097e-25	-0.138425	0.42579	-1.36488	-0.507121	2.55379e-63	-0.49674	1	-0.092043	-0.115659	0.0446718	-0.0648637	0.218812	-0.284071	-0.253499	2.02809e-78	-0.196419	0.657285	0.0731451	0.0248334	0.0740449	0.00564722	0	1.11867	0.693676	9.62911e-06	0.904177	1	0.386678	0.121447	1.45711e-14	0.0707219	0.309458	0.145001	0.0476729	0.00071157	0.0438231	0.111111	0.0653123	-0.15981	0.000265597	-0.125755	0.354427	-0.15593
GSM776063	female	progr.	ABC	-1.0924	-0.4198	2.76025e-126	-0.700364	0.953561	-0.965219	-0.292132	3.54331e-20	-0.360283	0.658871	0.403494	0.180826	0.00160796	0.208622	0.373636	-0.729011	-0.504349	0	-0.579284	1	0.328688	-0.00240867	0.862466	-0.0135212	0	-1.39908	-0.595899	0.000297349	-0.788464	1	-0.189087	0.0452618	0.00427282	-0.0468435	0.114348	-0.166123	-0.234589	5.8983e-64	-0.18647	0.547536	-0.356079	-0.101398	0.0211734	-0.160239	0.215574	-0.0816596
GSM776064	male	progr.	ABC	-0.582607	-0.270438	1.30249e-50	-0.160928	0.61429	0.168214	-0.142589	1.00871e-05	-0.10945	0.321588	-0.142875	0.000879592	0.987859	0.141039	0	0.103004	0.0630789	4.36567e-06	0.0228116	0.163552	0.075819	0.0152206	0.273624	0.00505786	0	1.39126	0.830079	3.50072e-09	1.06163	1	0.596293	0.358786	2.55034e-121	0.229644	0.91422	-0.0414926	-0.102642	2.80649e-13	-0.0556683	0.239567	-0.216845	0.144615	0.000980341	0.165883	0.32027	-0.116298
GSM776065	female	progr.	GCB	0.274412	-0.179094	1.09879e-22	-0.0965752	0.406805	-0.544575	-0.502685	4.47541e-62	-0.370987	1	-0.179954	-0.239763	2.55793e-05	-0.109441	0.496987	0.0687465	-0.0930622	1.16555e-11	-0.0577358	0.241296	-0.053897	0.00229241	0.869043	-0.0145155	0	-0.944293	-0.663678	3.14693e-05	-1.01729	1	0.679111	0.520012	6.36201e-275	0.335371	1	0.228173	0.289898	3.7906e-98	0.155622	0.676627	-0.192056	-0.164567	0.000172124	-0.112978	0.365046	-0.137321
GSM776066	male	censored	ABC	-0.125572	0.0435069	0.0181212	0.0534496	0.095275	1.02167	0.312095	6.08242e-23	0.234043	0.703894	-0.23963	-0.334229	2.60861e-09	-0.115731	0.692835	0.142822	0.0615952	7.29413e-06	0.0239732	0.159704	-0.127694	-0.0254299	0.0673614	-0.0268322	0	1.1518	0.695073	9.08145e-06	0.957716	1	0.503029	0.453881	1.00125e-201	0.220381	1	0.0914519	-0.0945258	1.77797e-11	-0.0335897	0.220625	0.576261	0.528291	1.81286e-38	0.339469	1	0.0767165
GSM776067	male	progr.	ABC	0.512473	-0.12815	2.82467e-12	-0.0986977	0.291089	0.636491	0.0114169	0.725041	0.090844	0	-0.085628	0.0144558	0.802503	0.170996	0	-0.649955	-0.457114	1.03551e-271	-0.349647	1	-0.0332939	0.03857	0.00551924	0.0243357	0	1.23989	0.783302	9.93732e-08	0.851308	1	0.283626	0.211248	2.01643e-41	0.137756	0.538281	0.25594	0.216934	9.82627e-55	0.150219	0.506327	0.136858	0.0936998	0.033248	0.134324	0.194322	0.0938853
GSM776068	male	censored	GCB	-1.44783	-0.588214	3.68005e-274	-1.69563	1	-1.63685	-0.35443	1.51666e-29	-0.444248	0.799375	0.28464	0.118007	0.0404846	0.0484015	0.225215	-2.01134	-0.771353	0	-0.968733	1	0.12626	-0.198094	5.97006e-47	-0.0941918	0	0.603192	0.323171	0.0697283	0.741432	0.56322	-1.3904	-0.522401	6.99778e-278	-0.644023	1	-1.28797	-0.55788	0	-0.638724	1	-0.0480472	0.0054616	0.901451	-0.0283682	0	0.144246
GSM776069	female	censored	GCB	0.224316	-0.504882	1.27391e-190	-1.11821	1	-1.2812	-0.419868	6.30237e-42	-0.418167	0.946965	0.114164	0.0812901	0.158921	-0.0177629	0.119206	-0.914403	-0.707459	0	-0.592865	1	-0.10312	-0.215794	1.38347e-55	-0.0969061	0	-0.25391	-0.315491	0.0770289	-0.570179	0.54124	-0.872297	-0.538443	2.2699e-298	-0.492253	1	0.204466	-0.0547564	0.000100756	0.0166895	0.127777	0.479618	0.338221	2.73771e-15	0.296897	0.750505	-0.257631
GSM776070	male	censored	GCB	0.835109	0.441846	3.05237e-141	0.201467	1	0.382758	0.318211	7.82034e-24	0.16871	0.717689	-0.38432	-0.376705	1.30378e-11	-0.139759	0.780886	-0.287485	-0.345717	1.67682e-148	-0.141471	0.89639	-0.23445	0.0264734	0.0568653	0.0227338	0	1.61389	0.905246	8.51276e-13	1.3123	1	0.392088	0.339636	3.99296e-108	0.158686	0.865425	0.233279	0.424681	8.0184e-220	0.151783	0.991213	-0.236277	-0.507334	3.88839e-35	-0.368281	1	-0.0344733
GSM776071	male	progr.	unsure	-0.739084	-0.479522	1.67251e-169	-0.300907	1	-0.182555	-0.357801	4.07125e-30	-0.235804	0.80698	-0.211428	-0.125187	0.0296764	-0.0763713	0.244331	0.0566305	-0.0451574	0.00101408	-0.0480653	0.116849	0.0528162	0.0214989	0.122003	-0.0129706	0	1.05872	0.524703	0.00193985	0.995791	1	0.342916	0.362598	4.66151e-124	0.231342	0.923935	0.198468	0.298718	2.23437e-104	0.163487	0.697213	-0.198702	-0.230171	1.22529e-07	-0.133547	0.510743	0.2608
GSM776072	male	progr.	GCB	-0.407866	-0.325203	1.25922e-73	-0.176621	0.738686	1.47752	0.398124	1.68759e-37	0.320558	0.897924	-0.279546	-0.214939	0.000168116	-0.0735952	0.445404	0.0638009	-0.224009	3.35549e-61	-0.129734	0.58082	-0.0856745	0.0141331	0.30938	0.00728506	0	1.47002	0.853533	4.35687e-10	1.07792	1	0.32509	0.293377	6.5984e-80	0.170769	0.747553	0.163283	0.371252	1.92156e-164	0.200537	0.866509	-0.223789	-0.360258	2.8298e-17	-0.232502	0.799405	-0.00417471
GSM776073	male	censored	GCB	0.905419	0.243613	4.10402e-41	0.074263	0.553359	1.41334	0.621157	1.26278e-102	0.547353	1	-0.176753	-0.211076	0.000221218	-0.120275	0.437354	-1.32373	-0.690679	0	-0.445807	1	-0.243525	-0.00115585	0.933747	-0.0109363	0	1.54442	0.873315	5.55687e-11	1.0538	1	0.425552	0.285772	9.72029e-76	0.160006	0.728174	0.368302	0.498581	0	0.259277	1	-0.229931	-0.396998	6.02886e-21	-0.232066	0.88093	-0.0230764
GSM776074	female	progr.	unsure	-0.0594641	-0.0399613	0.0299774	-0.0543613	0.08541	-1.00149	-0.0428888	0.18621	0.183237	0.0640604	-0.257034	-0.203093	0.000384169	-0.0928184	0.420675	0.0030439	-0.305878	4.65704e-115	-0.151648	0.793094	-0.0354672	0.209737	1.53364e-52	0.0866448	0	-2.75978	-0.963696	6.15312e-19	-1.96377	1	0.658925	0.609006	0	0.38879	1	0.121277	0.298151	5.70006e-104	0.138082	0.695891	-0.230967	-0.284072	4.81546e-11	-0.195043	0.63035	0.205444
GSM776075	unknown	unknown	GCB	-0.414421	-0.258685	2.59852e-46	-0.107852	0.587593	-0.173449	-0.00685079	0.832846	0.0287583	0	-0.223895	-0.251368	9.8691e-06	-0.130667	0.52106	0.166124	-0.0144186	0.294216	-0.0249932	0	0.026434	0.156704	8.26259e-30	0.0480451	0	1.79715	0.888955	8.41659e-12	1.47011	1	0.394271	0.435113	9.97711e-184	0.210264	1	0.189037	0.377329	3.10008e-170	0.159904	0.880691	-0.298951	-0.0701212	0.111437	-0.0370695	0	-0.118139
GSM776076	female	progr.	GCB	0.40133	-0.0920282	5.53158e-07	0.0182063	0.209038	0.600616	0.0308993	0.341028	0.12218	0	-0.347765	-0.333278	2.91146e-09	-0.143072	0.690863	0.0257839	-0.177263	1.25928e-38	-0.090734	0.459614	-0.217719	-0.0901191	8.31781e-11	-0.0469309	0	-3.40792	-0.944057	3.77923e-16	-2.39599	1	0.373438	0.312658	4.64222e-91	0.178199	0.796682	0.469684	0.443463	8.11123e-242	0.220917	1	-0.0718734	0.102715	0.0195456	0.113374	0.219099	-0.33847
GSM776077	male	progr.	ABC	-0.740237	-0.380941	1.65103e-102	-0.493209	0.865293	-0.0860333	0.0986126	0.00232401	0.0228697	0.221377	0.211585	0.0899862	0.118762	0.00118683	0.14486	-0.722663	-0.508247	0	-0.490974	1	0.0481591	0.0575301	3.45651e-05	0.0244691	0	1.04556	0.626613	0.000114699	0.623171	1	0.171248	0.149074	3.1156e-21	0.0905551	0.379853	0.0529864	-0.0137817	0.328036	-0.0329747	0	-0.188683	-0.108274	0.013814	-0.0968899	0.233666	0.0381229
GSM776078	female	progr.	GCB	0.274481	0.0355161	0.0537558	0.0343246	0.0722333	0.360444	-0.0012945	0.968189	0.127549	0	-0.361139	-0.310931	3.455e-08	-0.137352	0.64454	0.000646942	-0.0607221	9.81416e-06	-0.0334356	0.15744	-0.157932	0.00256002	0.853918	-0.0102999	0	-2.77415	-0.968999	5.82278e-20	-1.85992	1	0.398938	0.267999	1.7062e-66	0.132066	0.682887	0.100274	0.287471	1.79637e-96	0.110976	0.670962	-0.19945	-0.199662	4.80947e-06	-0.0581181	0.443042	-0.156531
GSM776079	unknown	unknown	GCB	-1.50176	-0.494252	1.49461e-181	-0.549367	1	-0.660388	-0.00338131	0.917036	0.10148	0	-0.0758468	0.320465	1.2325e-08	0.420898	0.664303	-0.868617	-0.491643	0	-0.430542	1	0.420405	0.372955	1.68574e-170	0.324186	0.88115	1.17495	0.741948	1.03214e-06	0.727563	1	-0.0616347	0.0486078	0.00214953	0.0116332	0.123326	-0.0855618	0.0940207	2.2764e-11	0.102583	0.219446	-0.853427	-0.487401	3.55581e-32	-0.447313	1	-0.0131442
GSM776080	male	progr.	ABC	-0.0274452	-0.0659274	0.000339494	0.0289779	0.14965	-1.67692	-0.661482	8.5959e-121	-0.469726	1	-0.172192	-0.295468	1.70421e-07	-0.127829	0.612486	-0.330416	-0.368448	6.47741e-170	-0.165787	0.955328	-0.0664605	0.175848	3.25158e-37	0.0723358	0	1.78396	0.924857	2.90057e-14	1.32128	1	0.444712	0.474155	1.76949e-222	0.228928	1	0.275374	0.45541	1.50869e-256	0.193968	1	-0.205182	-0.40205	1.73067e-21	-0.243141	0.892139	-0.0399313
GSM776081	female	progr.	GCB	-0.166694	0.299128	4.83869e-62	0.160825	0.679459	1.89921	0.758007	2.02423e-178	0.678664	1	-0.0338495	-0.114783	0.0463248	-0.0808071	0.216404	0.040205	-0.0119908	0.383052	-0.00393041	0	-0.0633431	0.115603	7.28124e-17	0.0155262	0	-1.7939	-0.928377	1.43606e-14	-1.30852	1	0.520812	0.520786	7.0379e-276	0.247113	1	0.0932539	-0.0190302	0.176817	-0.0135193	0.0300982	0.497223	0.467588	2.0307e-29	0.296936	1	-0.307272
GSM776082	female	censored	GCB	0.40695	-0.0133081	0.469964	-0.0862821	0	0.616395	0.350895	5.91888e-29	0.24616	0.791403	-0.288559	-0.180524	0.00163769	-0.0863448	0.372991	0.138757	-0.297412	1.37086e-108	-0.14176	0.771144	-0.171173	-0.184375	8.41776e-41	-0.0479019	0	-2.75605	-0.978854	1.88775e-22	-1.91897	1	-0.681395	-0.533668	3.71432e-292	-0.323572	1	0.545238	0.609268	0	0.312022	1	-0.445674	-0.488701	2.3109e-32	-0.317935	1	0.231561
GSM776083	male	censored	GCB	-1.09029	-0.571315	2.99538e-255	-1.1217	1	1.66836	0.506703	3.35126e-63	0.546252	1	-0.0190071	0.0365017	0.527573	-0.0635916	0	-0.0692001	-0.638643	0	-0.509837	1	-0.0697601	-0.199768	9.85729e-48	-0.0786584	0	1.21795	0.774624	1.69043e-07	0.906531	1	-1.11882	-0.598828	0	-0.541193	1	-0.0485917	-0.00570238	0.685714	0.0120869	0	-0.367717	-0.254533	4.41677e-09	-0.195779	0.564804	-0.0565307
GSM776084	male	progr.	GCB	-0.468083	-0.460285	1.2494e-154	-0.228629	1	-0.495845	-0.529373	7.67645e-70	-0.364717	1	-0.355266	-0.418941	2.95087e-14	-0.187672	0.868439	0.334889	0.286123	2.68351e-100	0.126764	0.741873	-0.181827	-0.110365	1.69285e-15	-0.0555534	0	1.70916	0.852537	4.79439e-10	1.31248	1	-0.282624	0.0977991	6.18974e-10	0.00899323	0.249201	0.67659	0.472387	1.61607e-278	0.223334	1	-0.117477	-0.0142993	0.745776	-0.049341	0	0.0700529
GSM776085	female	progr.	ABC	-0.578407	-0.20179	1.7664e-28	0.0460191	0.458359	1.00758	0.452942	2.57702e-49	0.322083	1	-0.399549	-0.310953	3.44692e-08	-0.131887	0.644585	0.0719792	-0.224265	2.43438e-61	-0.0950882	0.581483	-0.0706119	-0.106323	1.73746e-14	-0.016846	0	-2.36134	-0.967953	9.56247e-20	-1.61623	1	-0.514566	-0.401876	1.60193e-154	-0.205123	1	0.437454	0.582646	0	0.259192	1	-0.428695	-0.496211	1.84572e-33	-0.272873	1	-0.0993901
GSM776086	male	censored	GCB	-0.19986	0.0256365	0.163907	0.0261461	0.0407075	1.14157	0.536361	5.43231e-72	0.425034	1	-0.411454	-0.334889	2.4167e-09	-0.141917	0.694203	0.333766	0.0951807	3.93328e-12	0.0385944	0.246789	-0.0767289	-0.102389	1.54255e-13	-0.0497327	0	1.33203	0.701927	6.78099e-06	0.9446	1	-0.269458	0.0174009	0.272203	-0.0136917	0	0.461858	0.506751	0	0.196363	1	-0.394189	-0.29749	5.14034e-12	-0.179309	0.660124	-0.00898583
GSM776087	male	progr.	unsure	-0.771454	-0.488506	8.80402e-177	-0.290376	1	0.869462	0.234151	2.56708e-13	0.205081	0.5281	-0.33535	-0.0845932	0.142607	-0.23196	0.128908	0.303841	-0.0680957	7.07501e-07	-0.0494047	0.176561	0.039488	0.0900741	8.49982e-11	0.0154203	0	0.985972	0.513098	0.00253696	0.937469	1	0.462475	0.49708	1.07205e-247	0.303921	1	0.108632	0.273509	3.74816e-87	0.153021	0.638376	0.0337629	0.231308	1.0575e-07	0.160127	0.513268	-0.0231864
GSM776088	male	censored	GCB	-0.643891	-0.435246	1.20072e-136	-0.236888	0.988645	0.350445	0.145919	6.19894e-06	0.104168	0.329098	-0.324634	-0.267644	2.39633e-06	-0.125968	0.554806	0.00902071	-0.027818	0.0429726	-0.0255606	0.0660619	-0.0276419	-0.0734055	1.24624e-07	-0.00598388	0	0.684254	0.514007	0.00248502	0.598211	1	-0.378437	-0.21249	6.69745e-42	-0.117683	0.541444	0.637294	0.601999	0	0.305584	1	0.632655	0.216163	7.0616e-07	0.0704079	0.47966	-0.288289
GSM776089	male	censored	GCB	1.28096	0.412638	1.16195e-121	0.199216	0.937291	-1.5728	-0.718382	7.88075e-152	-0.548407	1	-0.0992989	-0.278955	8.4706e-07	-0.113029	0.578254	-0.625788	-0.434667	5.69817e-243	-0.230304	1	-0.131074	-0.144868	1.13185e-25	-0.0526017	0	1.87252	0.908294	5.29717e-13	1.34559	1	-0.316361	-0.231526	1.26411e-49	-0.121486	0.589949	0.480902	0.547326	0	0.274417	1	-0.236725	-0.20389	2.98528e-06	-0.0674617	0.452426	-0.275744
GSM776090	female	censored	GCB	0.0165795	-0.317368	5.06173e-70	-0.16052	0.72089	-0.916229	-0.582778	1.21765e-87	-0.425586	1	-0.34296	-0.323849	8.4737e-09	-0.14949	0.671319	0.5493	-0.0555898	5.18919e-05	-0.050283	0.144121	-0.0986426	-0.231819	4.23202e-64	-0.0911501	0	-2.32353	-0.970749	2.44278e-20	-1.63017	1	-0.561564	-0.365643	2.84812e-126	-0.221811	0.931694	0.534333	0.437189	2.57825e-234	0.262272	1	-0.0504112	0.130938	0.00286829	0.0854004	0.288884	0.160011
GSM776091	male	censored	GCB	-1.45563	-0.554571	1.44005e-237	-0.672146	1	-1.8732	-0.635194	1.21341e-108	-0.616378	1	0.0583363	0.0368317	0.523845	-0.0474095	0	0.384562	-0.115675	3.09398e-17	-0.0720387	0.299927	0.011752	-0.194676	2.24935e-45	-0.0727818	0	0.952638	0.512981	0.00254374	0.988991	1	-0.989979	-0.609769	0	-0.519294	1	-0.0439121	0.136966	1.57594e-22	0.0855106	0.31968	-0.239971	-0.0767252	0.0814899	-0.0366071	0.143635	-0.193507
GSM776092	unknown	unknown	ABC	-0.121435	-0.121018	4.26983e-11	-0.0618004	0.274888	0.345973	-0.114839	0.000385883	-0.144944	0.258806	-0.29639	-0.394071	1.18282e-12	-0.171307	0.816883	-0.10726	-0.107343	4.83262e-15	-0.0518064	0.278325	-0.0993291	0.00921927	0.507279	-0.0143862	0	-2.88107	-0.976601	8.62364e-22	-1.99278	1	0.587789	0.548157	0	0.305982	1	0.191211	0.304337	1.83797e-108	0.136701	0.710327	-0.27372	-0.199348	4.98117e-06	-0.140536	0.442344	0.198416
GSM776093	female	censored	GCB	-0.242403	-0.238103	2.67345e-39	-0.067929	0.540841	1.22728	0.562636	1.51885e-80	0.420145	1	-0.320841	-0.180198	0.00167037	-0.0855668	0.372293	0.426073	0.168516	5.06523e-35	0.081503	0.436935	0.0381368	0.0347649	0.0123805	0.0157256	0	-2.17537	-0.967551	1.15211e-19	-1.54361	1	0.32808	0.166069	4.99484e-26	0.0860932	0.42316	0.282196	0.227679	2.98225e-60	0.0953789	0.531407	-0.247559	-0.148006	0.000740185	-0.114656	0.327937	0.199446
GSM776094	male	censored	ABC	-0.0538532	-0.203212	7.24069e-29	-0.060981	0.461588	-1.96703	-0.799053	5.22085e-212	-0.66345	1	-0.380206	-0.41793	3.44936e-14	-0.167416	0.866343	0.419174	0.00616023	0.654065	0.0143254	0	0.010009	-0.0975535	2.02153e-12	-0.0179031	0	1.84389	0.927994	1.55301e-14	1.31883	1	-0.490843	-0.211156	2.18895e-41	-0.105728	0.538045	0.418068	0.604794	0	0.286435	1	-0.202797	-0.431447	7.83553e-25	-0.237462	0.957371	0.155866
GSM776095	female	censored	ABC	0.401636	0.505651	2.72755e-191	0.222756	1	2.53371	0.821346	9.96788e-234	1.01243	1	-0.246538	-0.330478	4.01348e-09	-0.147156	0.68506	-0.673414	-0.379411	6.99605e-181	-0.159804	0.983753	-0.142307	-0.0164824	0.235812	-0.0192193	0	-2.47845	-0.981361	2.83424e-23	-1.75678	1	-0.319539	-0.0600333	0.000149889	-0.0395942	0.152925	0.414109	0.413854	9.19078e-208	0.159616	0.965942	-0.450052	-0.312008	3.99174e-13	-0.219751	0.692338	-0.0689559
GSM776096	male	progr.	ABC	-0.489736	-0.401875	6.36918e-115	-0.218488	0.912845	0.146994	-0.079131	0.0146224	-0.0494867	0.17329	-0.32234	-0.377375	1.19164e-11	-0.137977	0.782274	-0.696578	-0.235208	1.84324e-67	-0.125607	0.609857	0.0258816	-0.0502321	0.00030028	-0.0249411	0	1.69723	0.916388	1.38079e-13	1.15067	1	-0.404248	0.0564238	0.000366739	0.00581725	0.143668	0.657699	0.558307	0	0.326463	1	-0.327319	-0.072951	0.0976866	-0.0857092	0.131795	0.081019
GSM776097	male	progr.	ABC	-0.586388	-0.218123	4.17389e-33	-0.0535721	0.495459	0.659781	0.177233	3.72133e-08	0.143664	0.399728	1.12011	0.496861	3.19552e-20	0.34948	1	0.338321	0.179339	1.64536e-39	0.0667614	0.464998	-0.0785389	-0.0971711	2.46473e-12	-0.0251547	0	1.74313	0.948965	9.71703e-17	1.18745	1	-0.38322	-0.254908	4.041e-60	-0.111476	0.64953	0.113051	0.131597	6.61442e-21	0.0474432	0.307149	0.152256	0.311665	4.24721e-13	0.168134	0.691577	-0.0655573
GSM776098	male	progr.	ABC	-0.391331	0.0369538	0.0447574	0.0122006	0.0765935	0.733861	0.505822	5.93468e-63	0.354075	1	-0.0831471	0.276825	1.03393e-06	0.219078	0.57384	0.225796	0.285584	6.53367e-100	0.12854	0.740476	1.03114	0.444991	3.22031e-250	0.206843	1	1.46396	0.923504	3.7667e-14	1.0344	1	-0.285723	-0.123601	4.92857e-15	-0.0644163	0.314947	0.220949	-0.0361223	0.0103387	-0.0255934	0.0825757	0.300796	0.541853	9.44637e-41	0.359424	1	0.178275
GSM776099	male	censored	GCB	-0.339003	-0.259877	9.73597e-47	-0.128488	0.590302	-0.920525	-0.4903	1.06446e-58	-0.347864	1	-0.244094	-0.290409	2.81584e-07	-0.146621	0.601999	0.156732	0.221254	1.03277e-59	0.117943	0.573678	-0.110889	-0.051615	0.000203431	-0.0142345	0	1.31643	0.656057	4.1645e-05	1.04935	1	-0.246707	0.0357349	0.0241059	-0.00394492	0.0867189	0.37767	0.165213	3.64539e-32	0.0769826	0.385611	-0.230045	-0.0762678	0.0833288	-0.0902065	0.142207	-0.0892624
GSM776100	male	progr.	ABC	0.984747	0.416624	3.2001e-124	0.159207	0.946347	-1.43942	-0.657857	4.81583e-119	-0.443341	1	-0.2211	-0.434103	2.66474e-15	-0.15523	0.899868	-0.0303849	-0.0184985	0.178378	-0.0523312	0.0323785	-0.0718491	-0.0473067	0.000663382	0.00268656	0	1.7056	0.948106	1.24411e-16	1.2067	1	-0.427798	-0.256878	4.68156e-61	-0.112184	0.65455	0.136803	0.230686	7.55263e-62	0.0836234	0.538424	0.0439978	0.0246178	0.576689	0.00791976	0	0.177039
GSM776101	male	progr.	ABC	-0.631068	-0.13578	1.30285e-13	-0.0978882	0.308418	0.162304	-0.155838	1.3626e-06	-0.0995342	0.351473	2.17496	0.63396	2.48438e-35	0.585975	1	0.307368	0.498022	0	0.24916	1	-0.0438209	-0.0294747	0.0339782	0.00302	0	1.39002	0.782572	1.04011e-07	1.02407	1	-0.522131	-0.187988	5.22278e-33	-0.10171	0.479012	0.0454475	-0.0763853	5.67668e-08	-0.0343171	0.178285	-0.21544	-0.106544	0.0154142	-0.0760833	0.229187	0.297892
GSM776102	male	censored	GCB	-0.822338	-0.338831	3.7248e-80	-0.164026	0.769643	1.28652	0.565319	1.83846e-81	0.471454	1	-0.270298	0.00151862	0.979039	0.029338	0	0.238485	0.0599947	1.25289e-05	0.0363892	0.155553	2.6618	0.621187	0	0.333679	1	1.0335	0.608919	0.000200951	0.838422	1	0.341704	0.205522	2.97553e-39	0.0732027	0.523689	-0.172099	0.121267	5.73532e-18	0.0210939	0.283038	-0.409433	-0.199876	4.6961e-06	-0.116717	0.443517	0.0151923
GSM776103	male	progr.	ABC	-0.0320912	0.235698	1.60055e-38	0.148552	0.535378	0.605846	0.249413	5.84269e-15	0.156522	0.562521	3.18111	0.855409	1.17755e-87	0.996747	1	0.289599	0.446982	1.80347e-258	0.18087	1	-0.0532961	-0.00604571	0.663692	0.00770861	0	1.36347	0.712673	4.21841e-06	1.05237	1	-0.316893	-0.127777	5.71057e-16	-0.0558416	0.325587	0.0533909	-0.0754084	8.36528e-08	-0.0460339	0.176004	0.193927	0.402846	1.41876e-21	0.245496	0.893907	1.13672
GSM776104	male	progr.	GCB	-0.541204	-0.0922137	5.24766e-07	-0.0695407	0.20946	-0.965238	-0.497909	9.31405e-61	-0.287999	1	-0.403307	-0.351083	3.4997e-10	-0.159682	0.727773	0.441311	0.427946	8.86018e-235	0.199562	1	-0.0794861	-0.0506146	0.000269877	-0.00450701	0	1.7942	0.927654	1.66394e-14	1.34013	1	-0.397731	-0.16419	1.79921e-25	-0.0988904	0.418371	0.107767	0.198284	7.63592e-46	0.0621421	0.462798	-0.240317	-0.493942	3.98717e-33	-0.291019	1	-0.0417001
GSM776105	male	progr.	ABC	-0.289688	0.393692	5.80631e-110	0.188186	0.894258	1.65443	0.791226	5.0362e-205	1.01702	1	0.151286	0.412224	8.24312e-14	0.379318	0.854514	-0.515558	-0.296176	1.15725e-107	-0.122266	0.767939	3.96893	0.821285	0	0.519962	1	1.48847	0.910475	3.73418e-13	1.00812	1	-0.68191	-0.445108	3.59078e-193	-0.189144	1	0.00116865	0.0912621	8.5802e-11	0.0200573	0.213007	0.637349	0.387812	5.52422e-20	0.159141	0.860547	0.00267008
GSM776106	male	censored	GCB	0.250142	0.192707	4.50256e-26	0.0842284	0.437727	1.15085	0.390041	6.18503e-36	0.300372	0.879692	-0.0384242	-0.305952	5.83482e-08	-0.131476	0.634218	-0.00779363	-0.126304	2.84148e-20	-0.0524579	0.327486	-0.165552	0.0372709	0.00732894	0.000863949	0	1.69582	0.86772	1.02849e-10	1.33214	1	0.38264	0.42972	9.21317e-179	0.227457	1	0.461119	0.318698	2.54815e-119	0.136723	0.743846	-0.258351	-0.0486163	0.270073	-0.0173629	0	-0.0448125
GSM776107	male	censored	ABC	0.938368	0.537076	3.88576e-220	0.243908	1	0.464535	0.137086	2.20323e-05	0.0972836	0.309169	-0.317436	-0.376822	1.28344e-11	-0.149159	0.781129	0.0653079	-0.0221857	0.106513	-0.0464525	0.0459224	-0.0971831	-0.022499	0.105582	-0.0112412	0	1.70008	0.92662	2.04871e-14	1.29554	1	0.192676	0.0094758	0.54991	0.00444213	0	-0.10348	-0.104556	1.00418e-13	-0.0432611	0.244036	-0.0489362	0.0178736	0.685281	-0.0268263	0	-0.201749
GSM776108	male	progr.	ABC	0.248445	0.372181	1.40927e-97	0.202973	0.845395	-1.63835	-0.629372	4.14547e-106	-0.447159	1	-0.486576	-0.491049	1.00907e-19	-0.214755	1	-0.0206694	0.201584	1.1494e-49	0.0712754	0.522676	-0.151301	0.0590572	2.1262e-05	0.0320726	0	1.77026	0.953644	2.33554e-17	1.24593	1	0.25729	0.123393	5.47608e-15	0.0698084	0.314418	-0.257857	-0.298912	1.62103e-104	-0.160651	0.697665	-0.0706743	-0.355884	7.21727e-17	-0.157172	0.789699	0.0703268
GSM776109	male	censored	unsure	-0.0924144	0.0915014	6.42088e-07	0.0917118	0.207842	-0.323546	-0.373024	8.79766e-33	-0.216819	0.841312	-0.34126	-0.328076	5.27257e-09	-0.1615	0.680081	0.373475	0.18329	3.19582e-41	0.0780374	0.475242	-0.0540472	-0.102005	1.90087e-13	-0.0256416	0	1.52043	0.876024	4.08183e-11	1.12914	1	0.380407	0.237419	3.6512e-52	0.0980581	0.604966	-0.0458103	0.0580227	3.77045e-05	0.0166562	0.135416	-0.0828664	-0.28418	4.73217e-11	-0.130984	0.630588	-0.0210837
GSM776110	female	censored	GCB	0.585131	0.540978	6.16707e-224	0.26234	1	-1.4171	-0.546819	2.6375e-75	-0.336792	1	-0.30844	-0.338122	1.65775e-09	-0.142734	0.700905	0.164901	0.190775	1.42206e-44	0.0677195	0.494651	-0.135295	0.0144978	0.297058	0.0250085	0	-1.72686	-0.938072	1.69327e-15	-1.26912	1	0.239939	0.17418	1.66371e-28	0.0662904	0.443827	-0.243337	-0.134435	9.34615e-22	-0.0841443	0.313775	0.0245957	-0.321247	7.2845e-14	-0.171026	0.712839	-0.310834
GSM776111	male	censored	unsure	0.465506	0.673252	0	0.342611	1	1.99974	0.821451	7.75283e-234	0.882438	1	-0.179583	-0.30541	6.17336e-08	-0.11026	0.633096	-0.222335	0.205587	1.25302e-51	0.0666297	0.533055	-0.0845165	0.126952	4.83241e-20	0.0360449	0	1.90825	0.939561	1.18283e-15	1.48163	1	0.16546	0.13868	1.46134e-18	0.041848	0.353369	-0.545232	-0.566901	0	-0.233805	1	0.161353	0.247648	1.17134e-08	0.0682173	0.549527	-0.313369
GSM776112	unknown	unknown	GCB	-0.271759	-0.278127	1.52435e-53	-0.085353	0.631755	0.0242848	0.100932	0.00182493	0.0238851	0.226809	2.98072	0.872822	2.07131e-95	1.1869	1	-0.0673222	-0.281665	3.97941e-97	-0.134785	0.730313	-0.0725342	-0.0321732	0.0206375	-0.00580168	0	-2.29349	-0.963097	7.85103e-19	-1.6074	1	-0.486069	-0.309414	4.00756e-89	-0.165859	0.788416	0.459026	0.665659	0	0.342377	1	-0.365173	-0.491297	9.71396e-33	-0.325035	1	1.90505
GSM776113	female	progr.	ABC	0.54925	-0.155542	1.95843e-17	0.0651805	0.353308	0.160697	-0.00997708	0.758562	-0.0605597	0	0.046436	-0.123294	0.0322545	-0.0959768	0.239358	-0.0427761	-0.274399	4.39334e-92	-0.134821	0.711475	0.0338502	0.0303883	0.0288096	0.00166506	0	-1.73998	-0.900405	1.75181e-12	-1.32059	1	-0.63918	-0.220249	5.81913e-45	-0.126447	0.561215	0.366195	0.501432	0	0.279703	1	-0.0500456	-0.0148297	0.736689	0.0255458	0	0.0590289
GSM776114	female	censored	GCB	-0.298046	0.0729508	7.31424e-05	0.0819519	0.165681	-0.265287	-0.0346025	0.286283	0.0286421	0	-0.223297	-0.149538	0.00927476	-0.0826243	0.304259	0.292404	0.275182	1.27874e-92	0.139481	0.713504	0.0133194	-0.0140291	0.312954	0.000933566	0	-2.00311	-0.985156	9.22668e-25	-1.42331	1	-0.0372911	-0.324873	1.42991e-98	-0.167821	0.827808	-0.441406	-0.301485	2.23461e-106	-0.168677	0.70367	-0.196713	-0.47794	7.75875e-31	-0.381575	1	-0.382128
GSM776115	female	censored	ABC	-0.0124448	0.292663	2.38985e-59	0.121297	0.664774	2.20244	0.862425	5.03975e-283	1.02042	1	-0.146423	-0.201846	0.000417993	-0.0898888	0.418063	-0.284525	-0.0284295	0.0385946	0.0099453	0.0681332	-0.0418937	-0.024254	0.0810463	-0.00691891	0	-2.40743	-0.987628	5.9334e-26	-1.68004	1	-0.565861	-0.499008	6.6026e-250	-0.230401	1	0.0265742	0.00109662	0.937969	0.0355163	0	0.333406	0.357432	5.1903e-17	0.190039	0.793134	2.32304
GSM776116	male	progr.	GCB	-0.595212	-0.364752	1.63159e-93	-0.23568	0.828521	1.93345	0.571713	1.10799e-83	0.53452	1	-0.122689	-0.168551	0.00331297	-0.0771434	0.347085	-0.228098	-0.177658	8.56684e-39	-0.103383	0.460638	-0.0923457	0.00544962	0.695096	0.026081	0	1.42196	0.889658	7.6819e-12	1.0124	1	0.290885	0.329115	2.91149e-101	0.195676	0.838616	0.0979017	0.288795	2.19927e-97	0.165467	0.674052	-0.345538	-0.203182	3.23597e-06	-0.113843	0.450853	-0.0325765
GSM776117	female	censored	ABC	0.30047	0.295405	1.75663e-60	0.148562	0.671001	0.11654	-0.0912051	0.00486856	-0.0518961	0.203705	-0.250378	-0.429484	5.61517e-15	-0.160399	0.890293	0.477203	0.542696	0	0.25086	1	-0.0966541	-0.230136	3.56732e-63	-0.0610443	0	-2.58908	-0.979379	1.294e-22	-1.79514	1	-0.729802	-0.665276	0	-0.32333	1	-0.0991697	-0.274024	1.73866e-87	-0.115886	0.639576	0.402932	0.446337	1.17656e-26	0.305015	0.990413	0.218507
GSM776118	male	progr.	ABC	-0.517823	-0.33664	4.39867e-79	-0.157065	0.764666	-1.19767	-0.537542	2.32574e-72	-0.376011	1	-0.291993	-0.083533	0.147698	-0.216675	0.125785	0.016961	-0.0893261	7.46876e-11	-0.0553324	0.231609	-0.13116	0.0534075	0.000121092	0.0155715	0	1.18832	0.680118	1.67247e-05	0.95961	1	0.555752	0.533768	2.76329e-292	0.31648	1	-0.00196446	0.300434	1.29275e-105	0.145085	0.701217	0.00516612	-0.0587334	0.182607	-0.0220545	0	-0.0992115
GSM776119	male	censored	GCB	1.47008	0.280514	1.79251e-54	0.149267	0.637177	-0.900454	-0.368812	4.96762e-32	-0.294055	0.831814	0.147732	-0.105278	0.0677802	-0.0593431	0.189654	-0.922114	-0.600058	0	-0.40881	1	-0.240335	-0.134683	2.22357e-22	-0.0509362	0	0.732729	0.720767	2.90894e-06	0.401244	1	0.352981	0.00287276	0.856164	0.0335506	0	0.485911	0.427264	9.14181e-223	0.28838	0.997242	-0.159661	-0.068066	0.122345	-0.0676651	0	-0.125232
GSM776120	male	censored	GCB	0.298564	-0.0301808	0.101232	0.00238127	0.0553772	0.167866	0.270072	2.28937e-17	0.164862	0.609117	3.38463	0.855799	8.09761e-88	1.2203	1	-0.5918	-0.52709	0	-0.316752	1	0.0433396	0.223472	1.39706e-59	0.099474	0	1.62289	0.889029	8.33682e-12	1.13061	1	0.431639	0.405575	1.30378e-157	0.241229	1	0.0391029	0.383288	4.88375e-176	0.207975	0.894601	0.487618	-0.0256322	0.561082	0.120088	0	0.162833
GSM776121	male	censored	ABC	-0.0211009	-0.134023	2.68813e-13	-0.0404234	0.304427	-1.40658	-0.781605	7.7055e-197	-0.561583	1	-0.518516	-0.385966	3.68989e-12	-0.140031	0.800083	0.171652	0.276897	8.43676e-94	0.102144	0.717952	0.00541216	-0.089646	1.04356e-10	-0.0277411	0	1.69229	0.910988	3.43438e-13	1.21407	1	0.293053	0.247254	1.46739e-56	0.0994581	0.630026	-0.0651365	0.0753805	8.4576e-08	0.0180918	0.175939	-0.213137	-0.317069	1.58351e-13	-0.154687	0.703569	-0.101874
GSM776122	male	progr.	ABC	0.877809	0.187425	9.97506e-25	0.0695124	0.425728	-1.28156	-0.570175	3.82863e-83	-0.441663	1	-0.19205	-0.273143	1.45376e-06	-0.120957	0.566207	-0.956154	-0.262931	1.96722e-84	-0.136005	0.68174	-0.162479	-0.0833878	1.87991e-09	-0.0522347	0	1.50805	0.870862	7.30429e-11	1.08549	1	0.280125	0.066028	3.03766e-05	0.0575853	0.168235	-0.0850453	-0.114822	2.94625e-16	-0.0446673	0.267996	0.0138828	0.419487	1.97032e-23	0.329186	0.930832	-0.251876
GSM776123	male	progr.	ABC	-0.43079	-0.290652	1.59298e-58	-0.134945	0.660205	-1.21844	-0.549102	4.80873e-76	-0.406988	1	-0.0640245	0.0350482	0.544153	0.258805	0	-0.162027	-0.270776	1.26143e-89	-0.141094	0.70208	0.00939453	0.0821935	3.1899e-09	0.0341383	0	1.62848	0.854999	3.77997e-10	1.14512	1	0.436214	0.418473	1.07795e-168	0.258017	1	0.157782	0.386651	2.29081e-179	0.221479	0.902451	0.189126	0.000402178	0.992725	-0.0276614	0	0.225993
GSM776124	male	progr.	ABC	-0.0217937	-0.410217	4.00359e-120	-0.236214	0.931793	-1.36459	-0.706186	1.50332e-144	-0.564731	1	-0.277915	-0.192212	0.000788652	-0.0774292	0.397814	-0.12853	-0.243211	3.83631e-72	-0.126054	0.630608	-0.0615114	-0.012437	0.371042	-0.0118692	0	1.47574	0.885617	1.2881e-11	0.992553	1	0.364961	0.369567	3.68549e-129	0.20908	0.941691	0.0650513	0.332303	3.57016e-130	0.230797	0.775601	0.0389608	-0.182004	3.16508e-05	-0.109787	0.403837	-0.0117856
GSM776125	male	censored	ABC	-0.751916	-0.393942	4.11614e-110	-0.20008	0.894825	0.759463	0.248677	7.05396e-15	0.208317	0.560862	-0.30433	-0.272129	1.59544e-06	-0.120484	0.564105	0.139698	-0.0793816	7.3102e-09	-0.0543856	0.205824	-0.207594	-0.173241	3.74059e-36	-0.0572329	0	1.49594	0.864284	1.48061e-10	1.1551	1	-0.489592	-0.388474	1.18126e-143	-0.223565	0.989869	0.45893	0.539164	0	0.260079	1	-0.381559	-0.226518	1.95599e-07	-0.113847	0.502639	0.0135737
GSM776126	male	censored	GCB	-0.241542	-0.194312	1.7253e-26	-0.0821708	0.441372	-0.0642771	-0.0199248	0.539296	0.00109585	0	-0.42867	-0.277619	9.60063e-07	-0.140917	0.575485	0.369621	0.0108355	0.430559	0.00888792	0	-0.161518	-0.0400105	0.00399225	-0.0311357	0	1.86056	0.909565	4.32538e-13	1.47885	1	0.663266	0.567799	0	0.29339	1	0.353211	0.417217	1.84074e-211	0.183073	0.973791	-0.349381	-0.39639	6.99504e-21	-0.233764	0.879582	-0.186522
GSM776127	female	progr.	ABC	-0.313083	-0.214422	5.04785e-32	-0.0736861	0.487051	-0.0813094	-0.221776	4.56372e-12	-0.12945	0.50019	-0.260233	-0.309412	4.05789e-08	-0.117301	0.641392	0.339588	0.27241	9.93114e-91	0.102924	0.706317	-0.0571258	-0.0297874	0.0321265	-0.0206098	0	-2.46522	-0.979243	1.42748e-22	-1.69619	1	0.410132	0.384579	1.37221e-140	0.164088	0.979944	-0.0739307	0.0699291	6.74112e-07	0.0162837	0.163216	-0.296582	-0.137547	0.00172784	-0.0750218	0.30416	0.0956869
GSM776128	female	censored	GCB	-1.24533	-0.6156	2.73048e-307	-0.390281	1	-2.20322	-0.81507	2.57153e-227	-0.795554	1	-0.379038	-0.39266	1.44505e-12	-0.187681	0.813959	0.508273	0.480196	1.33801e-303	0.255014	1	-0.0124783	-0.154507	5.13198e-29	-0.0498697	0	-3.36198	-0.964078	5.25559e-19	-2.26739	1	-0.681842	-0.509311	5.85962e-262	-0.302523	1	-0.136965	0.0719613	3.16344e-07	0.0410963	0.167959	-0.0197089	-0.204747	2.70703e-06	-0.115185	0.454327	-0.0346864
GSM776129	male	progr.	ABC	1.19668	0.396657	9.61397e-112	0.206398	0.900993	-0.220418	-0.00493346	0.879199	0.0353709	0	-0.0977868	-0.159084	0.0056068	-0.0700167	0.326084	-0.344373	-0.424836	4.74564e-231	-0.209192	1	-0.229851	0.0311621	0.0249759	0.0063816	0	1.77079	0.90398	1.03193e-12	1.38538	1	0.638696	0.488314	7.94619e-238	0.265221	1	0.0833067	0.162246	4.5856e-31	0.0692734	0.378685	-0.120465	0.0707593	0.10821	0.0226463	0	-0.0637611
GSM776130	unknown	unknown	GCB	-0.478301	0.0619853	0.000755902	0.052794	0.140584	-0.620045	0.119032	0.000233173	-0.0245658	0.268337	-0.262767	-0.318428	1.54089e-08	-0.160723	0.66008	0.387065	-0.0030324	0.825413	-0.00584299	0	-0.0366412	0.0964475	3.57904e-12	0.0420184	0	-2.72928	-0.982892	7.80844e-24	-1.88721	1	0.35091	0.264962	5.5409e-65	0.121035	0.675147	0.149277	0.0940071	2.29155e-11	0.0422355	0.219414	-0.0255083	-0.160519	0.000249173	-0.0867743	0.35601	-0.330005
GSM776131	male	censored	GCB	-0.0900573	-0.321066	1.03842e-71	-0.169077	0.72929	0.85814	0.273659	8.31544e-18	0.214873	0.617207	-0.216894	-0.266082	2.75623e-06	-0.134784	0.551569	-0.109388	-0.132392	3.91597e-22	-0.0739826	0.343272	-0.106395	-0.127564	3.19247e-20	-0.0390993	0	1.52803	0.8227	6.32268e-09	1.0573	1	-0.79698	-0.577498	0	-0.413515	1	0.307983	0.373451	1.593e-166	0.205101	0.871641	-0.35574	-0.150333	0.000608273	-0.0810322	0.33318	-0.127902
GSM776132	male	progr.	ABC	0.827749	0.255751	2.84527e-45	0.0835178	0.58093	-0.074456	0.0218442	0.500928	0.023059	0	-0.1202	-0.142645	0.0131176	-0.0762486	0.287988	-0.35589	-0.465878	1.56721e-283	-0.241521	1	-0.103543	-0.00503981	0.716998	-0.0102143	0	1.58187	0.888123	9.36998e-12	1.08347	1	0.560607	0.331104	1.53901e-102	0.184975	0.843685	-0.127462	0.331003	4.10978e-129	0.152265	0.772567	-0.170088	-0.140906	0.00132415	-0.0245912	0.31184	-0.0888725
GSM776133	male	censored	GCB	0.394926	0.0828401	6.63156e-06	0.0548432	0.188166	1.23698	0.430073	4.04252e-44	0.348655	0.969979	-0.120277	-0.0452552	0.433422	-0.0801642	0	0.209177	-0.0605648	1.03487e-05	-0.0303853	0.157032	-0.098161	0.0406553	0.00344224	0.00775236	0	1.74379	0.881545	2.12716e-11	1.30922	1	0.283157	-0.0306627	0.0529737	-0.00854195	0.0700728	-0.0885189	-0.0100815	0.474322	0.0113632	0	0.0399652	0.223065	3.02191e-07	0.150852	0.494976	-0.377774
GSM776134	male	progr.	GCB	1.19446	0.504856	1.33969e-190	0.231252	1	0.272714	0.0180809	0.577488	0.0616317	0	-0.13089	-0.237005	3.18562e-05	-0.12011	0.491265	-0.495274	-0.396265	1.38336e-198	-0.177706	1	-0.0220373	0.0897993	9.69725e-11	0.00310277	0	1.62593	0.923169	4.01523e-14	1.12124	1	0.47877	0.508849	2.07699e-261	0.250997	1	-0.18071	0.106102	4.31985e-14	0.0292356	0.247644	-0.251541	-0.2084	1.77531e-06	-0.0990024	0.462433	-0.0606263
GSM776135	male	censored	ABC	-0.403954	-0.352355	5.73541e-87	-0.165958	0.800361	-0.576915	-0.337147	1.00377e-26	-0.203654	0.760397	-0.328189	-0.209007	0.000255753	-0.0999941	0.433036	0.0976112	-0.144541	4.10396e-26	-0.070561	0.374773	-0.0236137	-0.0733946	1.2516e-07	-0.000353183	0	1.35006	0.814628	1.17128e-08	0.900782	1	-0.69901	-0.487413	7.90656e-237	-0.280033	1	0.427253	0.535509	0	0.281307	1	0.358618	-0.0104164	0.8133	0.0634743	0	0.169439
GSM776136	female	censored	GCB	-0.0659495	-0.457159	2.66095e-152	-0.937576	1	0.351113	0.0294654	0.363915	0.0942901	0	0.395377	0.059557	0.302403	0.0518349	0.0600797	0.0666359	-0.533597	0	-0.44328	1	0.0379341	-0.191727	4.88164e-44	-0.0695282	0	-1.92001	-0.846807	8.20285e-10	-1.30493	1	-1.40147	-0.660538	0	-0.701924	1	-0.0856353	-0.0642254	5.05401e-06	-0.0558225	0.149902	0.143837	0.201527	3.9023e-06	0.232426	0.44718	-0.00439804
GSM776137	female	censored	unsure	-0.785853	-0.478105	2.2502e-168	-0.333084	1	0.457538	0.123349	0.000136428	0.146206	0.278123	-0.24264	-0.21363	0.000184606	-0.0705398	0.442677	-0.0359287	-0.211709	1.03672e-54	-0.103486	0.548929	-0.176138	-0.209211	2.79219e-52	-0.0667306	0	-2.67623	-0.980722	4.70475e-23	-1.83534	1	-0.475193	-0.43666	3.61336e-185	-0.270213	1	0.651976	0.582411	0	0.343913	1	-0.297589	-0.178568	4.47673e-05	-0.120058	0.396202	-0.111599
GSM776138	female	progr.	ABC	-0.0668413	-0.264086	2.92325e-48	-0.146593	0.599861	-2.04727	-0.680326	2.73807e-130	-0.66563	1	-0.0797634	-0.0466464	0.419404	-0.0425284	0	-0.201247	-0.130867	1.16785e-21	-0.0741925	0.339317	0.00451543	-0.147035	2.09681e-26	-0.0489826	0	-2.44831	-0.907545	5.9616e-13	-1.66943	1	-1.11501	-0.711533	0	-0.626799	1	-0.370203	0.0224931	0.110389	0.00594439	0.0415483	-0.185613	-0.0954199	0.030133	-0.0579076	0.199166	0.250178
GSM776139	male	censored	ABC	-0.0883543	-0.16449	2.43701e-19	-0.0368303	0.373633	-0.243427	-0.432439	1.22274e-44	-0.249357	0.975316	-0.230604	-0.447629	2.81139e-16	-0.157539	0.927907	0.0764986	0.396905	2.80333e-199	0.175108	1	-0.069272	-0.150271	1.61052e-27	-0.0564827	0	0.930908	0.6495	5.26707e-05	0.746363	1	-0.590497	-0.442976	3.94438e-191	-0.198766	1	0.046465	0.0822532	5.00228e-09	0.039779	0.19198	-0.151376	0.192604	1.04277e-05	0.167655	0.427375	-0.0426522
GSM776140	male	censored	unsure	-0.783002	-0.0468756	0.010887	-0.0185803	0.10417	0.489838	0.190977	2.88322e-09	0.141248	0.430726	-0.0255404	0.13936	0.0153987	0.130652	0.280057	0.624319	0.441506	1.68587e-251	0.21154	1	0.01329	-0.0710084	3.16242e-07	0.00471436	0	1.26785	0.769901	2.23555e-07	0.969624	1	-0.483134	-0.534189	7.8904e-293	-0.256921	1	-0.293676	-0.247721	2.46787e-71	-0.0976614	0.578184	0.0922013	0.270796	3.92842e-10	0.143008	0.60089	-0.251643
GSM776141	female	censored	GCB	-0.320969	-0.387587	2.36716e-106	-0.704288	0.880389	-1.20193	-0.186663	6.57076e-09	-0.273118	0.420997	0.213923	0.0930533	0.10666	-0.0143265	0.15394	-1.55003	-0.678338	0	-0.77999	1	-0.136683	-0.029721	0.032512	-0.0199078	0	-0.126647	-0.135367	0.45773	-0.342349	0.0801622	-0.271487	0.0459673	0.00370943	-0.0421381	0.116262	0.440244	-0.154142	3.62849e-28	-0.0125796	0.35977	2.28213	0.735578	4.52902e-89	1.29035	1	0.212315
GSM776142	female	censored	ABC	0.888856	0.42377	6.75023e-129	0.197222	0.962578	1.03512	0.558261	4.56283e-79	0.477701	1	-0.106953	-0.116171	0.04373	-0.0796853	0.220214	0.0760752	-0.307282	3.75367e-116	-0.12403	0.796734	-0.162508	0.12607	8.74751e-20	0.0506739	0	-2.39101	-0.980189	7.0846e-23	-1.62983	1	0.184772	-0.00620543	0.695399	0.00736528	0	0.0412745	0.00232928	0.868708	0.00414277	0	0.16403	0.223668	2.8022e-07	0.0595722	0.496315	-0.286416
GSM776143	male	censored	unsure	-0.0208937	-0.18312	1.16467e-23	-0.115869	0.41595	-1.47877	-0.737071	9.06157e-164	-0.60876	1	-0.368635	-0.332032	3.3597e-09	-0.156201	0.688282	0.437292	0.39525	1.72351e-197	0.209528	1	0.034539	-0.0228964	0.0995649	-0.0102382	0	1.20705	0.567457	0.000661853	1.08149	1	0.455379	0.380297	2.87713e-137	0.197729	0.969033	-0.132795	0.000526941	0.97017	0.0208953	0	-0.161858	-0.319133	1.0806e-13	-0.171346	0.708149	0.6159
GSM776144	female	progr.	GCB	-0.161843	-0.121923	3.05152e-11	-0.0594917	0.276943	0.741821	0.253565	1.99512e-15	0.213205	0.571886	-0.283731	-0.101249	0.0790539	-0.072875	0.178011	0.337218	-0.148928	1.22568e-27	-0.0931169	0.386148	-0.063201	0.0541102	9.83795e-05	0.0229098	0	-2.85892	-0.960746	1.97107e-18	-1.96091	1	0.466887	0.263974	1.70115e-64	0.155135	0.672631	-0.211895	0.218321	1.97854e-55	0.118506	0.509565	0.115789	-0.0506279	0.250726	0.0411968	0	-0.314433
GSM776145	male	censored	GCB	0.191764	-0.0557898	0.00243567	0.0155121	0.126108	1.57457	0.683271	7.73129e-132	0.59502	1	-0.0973497	-0.178714	0.00182697	-0.0772478	0.36911	-0.242739	-0.237649	7.179e-69	-0.101033	0.616187	0.573164	0.332321	1.15309e-133	0.12134	0.785149	1.62219	0.910439	3.75575e-13	1.21584	1	0.534795	0.452018	6.8903e-200	0.238726	1	0.267627	0.367947	2.41601e-161	0.175148	0.858793	-0.0803071	0.0513751	0.243792	0.020175	0	0.170929
GSM776146	male	censored	ABC	1.0107	0.418377	2.33914e-125	0.202205	0.950327	0.573426	0.0391717	0.227349	0.133146	0.0527425	-0.187755	-0.117275	0.0417542	-0.238763	0.223225	0.274989	-0.00318003	0.81706	0.028876	0	-0.108228	-0.170182	6.25761e-35	-0.0575551	0	1.52473	0.927291	1.79071e-14	1.06587	1	-0.0724431	-0.292597	1.79159e-79	-0.10272	0.745564	-0.155435	-0.123121	1.77374e-18	-0.0267458	0.287367	-0.180171	0.257681	2.80067e-09	0.171234	0.571789	-0.0184346
GSM776147	female	censored	GCB	0.137525	-0.313761	2.12648e-68	-0.163109	0.712697	-1.45198	-0.630121	1.97117e-106	-0.513777	1	-0.459824	-0.456863	5.71186e-17	-0.189816	0.947047	-0.152953	0.0241056	0.0794677	0.0048049	0.0529629	-0.172817	-0.0474607	0.000636939	-0.0324551	0	-2.32319	-0.955519	1.26499e-17	-1.63215	1	0.390789	0.282554	5.16106e-74	0.169009	0.719974	0.0119659	0.239464	1.21419e-66	0.123368	0.558912	-0.0753439	-0.335335	4.85206e-15	-0.229193	0.744102	-0.144533
GSM776148	female	censored	GCB	-0.605333	-0.289142	6.54938e-58	-0.119055	0.656776	0.542914	0.101826	0.0016603	0.134503	0.228894	-0.455066	-0.600089	6.55459e-31	-0.239639	1	0.412027	0.425539	6.86792e-232	0.216817	1	-0.173516	-0.0956555	5.36671e-12	-0.0252856	0	-3.01586	-0.968207	8.49201e-20	-2.07685	1	0.105941	-0.0143683	0.364605	-0.00555345	0	0.0803339	0.0643325	4.87358e-06	0.0258504	0.150152	-0.246558	-0.501878	2.62912e-34	-0.273405	1	-0.369988
GSM776149	female	progr.	GCB	-0.624018	-0.423103	1.86386e-128	-0.380364	0.961063	0.0386567	-0.0275501	0.395943	-0.0582255	0	-0.206572	-0.111886	0.0521613	-0.04322	0.208367	-0.160098	-0.320321	1.33268e-126	-0.240469	0.830542	-0.0502747	0.0145128	0.296558	-0.00260662	0	-1.83723	-0.894672	3.93143e-12	-1.34442	1	0.503497	0.284482	4.8034e-75	0.22063	0.724888	0.201889	0.354328	5.91732e-149	0.237673	0.827006	-0.328411	-0.397019	5.9978e-21	-0.309098	0.880977	-0.216351
GSM776150	unknown	unknown	ABC	0.893518	0.304957	1.57079e-64	0.143177	0.692699	-0.999267	-0.53987	4.32688e-73	-0.382899	1	-0.194139	-0.21638	0.000151555	-0.0910404	0.448406	-0.227441	-0.150731	2.80611e-28	-0.0554253	0.390823	-0.0248304	-0.116605	3.9232e-17	-0.0438551	0	-2.19191	-0.971359	1.78157e-20	-1.50759	1	0.172945	-0.114096	5.10137e-13	-0.0350397	0.290728	-0.240377	-0.0497401	0.000412362	-0.026411	0.115998	0.293059	0.450837	3.17417e-27	0.318485	1	-0.193692
GSM776151	female	progr.	ABC	-0.751013	-0.0137504	0.455335	-0.0443921	0	1.00408	0.473841	2.0189e-54	0.319352	1	-0.21303	-0.231376	4.94587e-05	-0.0742573	0.47958	0.30048	0.311831	9.72781e-120	0.143638	0.80853	0.342757	0.0927522	2.30439e-11	-0.00627528	0	-2.57207	-0.981945	1.75609e-23	-1.79164	1	0.217287	0.121854	1.18903e-14	0.0540423	0.310495	-0.18036	-0.410876	1.59356e-204	-0.179921	0.958992	0.607027	0.491768	8.29517e-33	0.31448	1	-0.220363
GSM776152	male	censored	ABC	-0.155836	0.310365	6.84691e-67	0.188921	0.704983	-0.966082	-0.349119	1.16572e-28	-0.219103	0.787397	-0.394498	-0.402561	3.47218e-13	-0.177708	0.834484	0.276965	0.227902	2.44207e-63	0.0882547	0.590914	-0.149548	0.038559	0.00553273	0.0357351	0	1.77103	0.940604	9.14883e-16	1.29525	1	0.195319	0.0405485	0.0104828	0.022975	0.101167	-0.10729	-0.124322	8.21541e-19	-0.0473849	0.290171	-0.0833592	-0.201702	3.82583e-06	-0.0685826	0.447569	-0.304355
GSM776153	male	censored	ABC	-1.15682	-0.478903	5.21334e-169	-0.254484	1	-0.869421	-0.579823	1.43738e-86	-0.372295	1	-0.372132	-0.398062	6.67726e-13	-0.150503	0.825156	0.568346	0.233773	1.21987e-66	0.107851	0.606138	-0.120374	-0.185148	3.9032e-41	-0.0517073	0	1.6665	0.923757	3.58849e-14	1.22055	1	-0.397536	-0.401325	4.58189e-154	-0.215453	1	0.259322	0.385465	3.45479e-178	0.162876	0.899682	-0.0754376	-0.0182196	0.679522	-0.0219945	0	-0.158086
GSM776154	male	censored	GCB	0.983127	-0.00737818	0.688736	0.00379499	0	1.79901	0.491073	6.61507e-59	0.551972	1	0.229426	0.0509756	0.377513	-0.0351339	0	-1.67282	-0.642693	0	-0.534817	1	-0.210958	0.0601363	1.4977e-05	0.0272741	0	0.995249	0.540818	0.00131505	0.659141	1	0.317204	0.206202	1.65691e-39	0.150662	0.525422	0.017221	0.049405	0.000451112	0.0374595	0.115208	0.160353	0.14529	0.000927492	0.135265	0.321797	-0.036004
GSM776155	male	censored	ABC	-0.602488	-0.427244	3.27267e-131	-0.484635	0.970469	0.29364	0.0543268	0.0939597	0.0652509	0.100584	-0.212957	-0.074414	0.197328	-0.0521063	0.0993842	-0.31546	-0.473446	5.09275e-294	-0.336875	1	-0.10139	-0.113719	2.29628e-16	0.00946289	0	0.983805	0.699113	7.65252e-06	0.739524	1	-0.663044	-0.545467	1.07087e-307	-0.472725	1	0.288428	0.312134	2.78116e-114	0.207539	0.728526	0.0103731	0.173141	7.64001e-05	0.106663	0.384138	1.22752
GSM776156	male	censored	GCB	0.225612	0.148357	5.52947e-16	0.0945852	0.336988	0.596957	0.134304	3.23437e-05	0.130758	0.302887	-0.357071	-0.468563	7.06465e-18	-0.195963	0.971301	0.268495	0.311964	7.63146e-120	0.140433	0.808874	-0.0275746	-0.0513517	0.000219248	-0.0258475	0	1.82438	0.882729	1.84209e-11	1.49533	1	0.398089	0.266455	1.00614e-65	0.117691	0.678954	0.0747444	0.12128	5.68789e-18	0.0282571	0.283069	-0.340929	-0.0591207	0.179734	-0.0295466	0	-0.265795
GSM776157	female	progr.	ABC	0.284345	0.357897	7.38728e-90	0.194795	0.812949	-0.623242	-0.418978	9.71086e-42	-0.260678	0.944957	-0.434035	-0.311057	3.40888e-08	-0.157998	0.644802	-0.418913	0.129709	2.65238e-21	0.0607797	0.336316	-0.155944	0.0522642	0.000168895	0.00280378	0	-2.34492	-0.968047	9.14991e-20	-1.66658	1	0.507026	0.433731	1.9055e-182	0.223033	1	-0.53975	-0.517103	0	-0.263715	1	-0.108785	0.111051	0.0115503	0.0523496	0.24076	-0.117708
GSM776158	female	progr.	ABC	-0.654653	-0.216036	1.7126e-32	-0.118753	0.490717	0.497232	-0.221604	4.74405e-12	-0.147202	0.499803	-0.370627	-0.465468	1.23764e-17	-0.192438	0.964885	0.12987	0.507541	0	0.245654	1	-0.127727	-0.149258	3.61844e-27	-0.0547822	0	-0.750478	-0.674335	2.09828e-05	-0.890131	1	0.273403	0.264728	7.22608e-65	0.0965768	0.674553	-0.19451	-0.262106	6.15125e-80	-0.0975302	0.611759	-0.0529493	0.0218051	0.621001	0.0635046	0	0.197119
GSM776159	unknown	unknown	ABC	0.695918	-0.134271	2.42831e-13	-0.0635962	0.304991	-0.96085	-0.40261	2.19033e-38	-0.323443	0.90804	0.0116231	0.0213811	0.711419	0.0958126	0	-0.66681	-0.436982	7.76573e-246	-0.288063	1	0.0453362	0.0297185	0.0325265	0.0035618	0	-2.12056	-0.916065	1.46052e-13	-1.53839	1	0.480319	0.386587	3.65303e-142	0.268098	0.98506	0.00961134	0.233441	2.48299e-63	0.124168	0.544854	-0.0981173	0.117263	0.00763436	0.112105	0.256246	0.149788
GSM776160	male	censored	GCB	-0.428412	-0.183951	7.28088e-24	-0.0944622	0.417838	-1.46397	-0.755017	3.08797e-176	-0.550799	1	-0.44154	-0.501729	1.19903e-20	-0.218742	1	0.491989	0.598734	0	0.294522	1	-0.0930945	-0.06798	9.8357e-07	-0.0196073	0	1.33957	0.709347	4.89689e-06	1.02947	1	0.142488	0.169528	4.54012e-27	0.0612818	0.431973	-0.00539725	-0.148554	2.94299e-26	-0.0470585	0.346728	-0.0647468	-0.166819	0.000139595	-0.0822792	0.370064	0.371594
GSM776161	female	progr.	GCB	-1.40288	-0.572441	1.78281e-256	-0.387652	1	-1.9396	-0.760326	3.9074e-180	-0.74326	1	-0.412823	-0.314373	2.39124e-08	-0.190968	0.651676	0.425794	0.286401	1.69402e-100	0.154693	0.742595	-0.0971523	-0.0219823	0.113833	-0.0174484	0	-1.6658	-0.860729	2.13664e-10	-1.28187	1	0.446667	0.375399	1.57762e-133	0.241446	0.956552	-0.395687	0.00582576	0.679288	-0.00459159	0	-0.245405	-0.189967	1.38245e-05	-0.134725	0.421521	0.120114
GSM776162	male	censored	ABC	0.681594	0.011407	0.535709	-0.0673193	0	-1.64233	-0.658191	3.3289e-119	-0.479557	1	-0.212751	-0.185156	0.00123226	-0.079118	0.382871	-0.0929977	-0.216427	3.74784e-57	-0.097615	0.561161	-0.0346355	-0.111811	7.20851e-16	-0.0226098	0	1.36218	0.881635	2.10414e-11	0.935163	1	-0.54605	-0.424447	5.3964e-174	-0.220235	1	0.414046	0.495693	0	0.251817	1	0.123517	-0.0113446	0.797012	-0.0434931	0	0.00256482
GSM776163	female	progr.	GCB	0.0408014	0.0557476	0.00245424	0.0267487	0.126008	1.80795	0.765648	3.80745e-184	0.725808	1	-0.346229	-0.278788	8.60419e-07	-0.0999789	0.577909	-0.273301	-0.277104	6.07402e-94	-0.112027	0.718487	0.028047	0.142431	7.31408e-25	0.0549628	0	-1.92133	-0.949522	8.25943e-17	-1.40308	1	-0.434997	-0.104588	3.6601e-11	-0.0576767	0.266501	0.532238	0.619797	0	0.274931	1	-0.180984	-0.270973	3.82308e-10	-0.13885	0.601282	-0.0188025
GSM776164	male	censored	GCB	-0.426212	-0.356745	2.97675e-89	-0.168464	0.810334	-1.22478	-0.568715	1.23398e-82	-0.403771	1	-0.271023	-0.167712	0.00347499	-0.0445104	0.345244	0.316776	-0.00279287	0.839007	0.0163231	0	-0.0339806	-0.125276	1.48678e-19	-0.0404044	0	1.54455	0.89838	2.34343e-12	1.05656	1	-0.503857	-0.338451	2.44431e-107	-0.165355	0.862404	0.60732	0.615191	0	0.320419	1	-0.320067	-0.468598	1.48376e-29	-0.350925	1	-0.110911
GSM776165	male	progr.	ABC	0.0120775	0.190203	1.9778e-25	0.0954358	0.432039	-1.06907	-0.369003	4.59576e-32	-0.25943	0.832244	4.51496	0.953947	8.06168e-159	1.91968	1	-0.186949	0.24178	2.71461e-71	0.0854092	0.626899	-0.129494	0.0464608	0.000827752	0.0274463	0	1.84753	0.947913	1.31449e-16	1.35999	1	-0.469224	-0.241326	6.9162e-54	-0.0943986	0.614922	0.0213615	-0.088445	3.19685e-10	-0.0417366	0.206432	-0.127868	0.011732	0.790239	-0.0320683	0	0.194299
GSM776166	female	progr.	unsure	-0.449278	-0.164947	1.9348e-19	-0.0340312	0.374671	2.28808	0.685292	6.52805e-133	0.720785	1	-0.266975	-0.273531	1.40289e-06	-0.10969	0.56701	-0.152918	-0.168354	5.88011e-35	-0.0841362	0.436516	-0.104239	-0.0387179	0.00534122	-0.0179244	0	-2.34469	-0.960194	2.42576e-18	-1.63838	1	0.244015	-0.00582213	0.713355	0.0280544	0	0.278249	0.214789	1.14493e-53	0.123556	0.501322	0.550916	0.417213	3.58457e-23	0.308158	0.925788	-0.122214
GSM776167	male	progr.	GCB	0.449264	0.0987025	7.79808e-08	0.0401106	0.224199	0.744218	0.271872	1.37981e-17	0.188407	0.613177	-0.186831	-0.0550729	0.340325	-0.117387	0	-0.268281	-0.0975376	1.142e-12	-0.0309153	0.2529	-0.237667	-0.0360407	0.00951566	-0.0142991	0	1.45413	0.791733	5.79283e-08	0.971433	1	-0.57289	-0.484634	9.08832e-234	-0.26323	1	0.409117	0.28486	1.0928e-94	0.128957	0.664867	0.155832	0.441003	5.42353e-26	0.353506	0.978575	-0.360004
GSM776168	male	censored	unsure	1.48674	0.788223	0	0.425244	1	-0.956747	-0.483621	6.18235e-57	-0.336657	1	-0.127032	-0.0814349	0.158178	-0.0641633	0.119629	-0.230014	-0.230331	1.07935e-64	-0.0798818	0.597212	0.0220446	-0.0120603	0.385707	0.0154803	0	1.43206	0.962679	9.28692e-19	0.95233	1	-0.536773	-0.385739	1.69419e-141	-0.159379	0.9829	0.171209	0.195831	9.73152e-45	0.0588167	0.457073	0.00217303	0.0958133	0.0294567	0.0930567	0.200267	-0.347822
GSM776169	female	progr.	GCB	-0.139079	0.0655865	0.000364455	0.0911689	0.148869	0.923776	0.385119	5.27908e-35	0.298193	0.868591	-0.348925	-0.368513	3.8536e-11	-0.159288	0.763904	0.198012	0.408682	2.63062e-212	0.229057	1	0.0353777	-0.00616653	0.657395	-0.0033821	0	-1.64866	-0.952437	3.4199e-17	-1.22129	1	-0.696002	-0.507954	2.39131e-260	-0.290835	1	-0.293046	-0.45368	2.22752e-254	-0.220742	1	-0.0989481	-0.101118	0.0215346	-0.05366	0.21482	-0.448728
GSM776170	male	progr.	GCB	-1.65575	-0.597447	5.66248e-285	-1.36762	1	-0.755179	-0.261169	2.64919e-16	-0.276442	0.589038	-0.0551429	-0.0447443	0.438638	-0.0233498	0	-0.583918	-0.645798	0	-0.61293	1	-0.123109	-0.209244	2.68924e-52	-0.112047	0	0.351032	0.255873	0.155329	0.429207	0.367643	-0.936652	-0.507026	2.9956e-259	-0.512149	1	-0.341769	-0.215554	4.78317e-54	-0.149779	0.503107	-0.304318	-0.0389987	0.376412	-0.0543417	0	0.0247843
GSM776171	male	censored	GCB	-0.304083	0.0712726	0.000106905	0.109367	0.161859	1.28989	0.640005	8.90281e-111	0.464922	1	-0.129384	-0.315293	2.16565e-08	-0.112156	0.653582	0.17876	0.455075	5.20443e-269	0.202171	1	0.0164781	0.0618444	8.49896e-06	0.014077	0	1.43378	0.818926	8.46667e-09	1.02497	1	0.338246	0.30339	1.36109e-85	0.119213	0.773066	-0.0782348	-0.266511	1.1052e-82	-0.115796	0.622042	-0.0683001	0.202843	3.36297e-06	0.121147	0.4501	0.177383
GSM776172	male	censored	GCB	-0.381801	-0.224346	5.69296e-35	-0.127882	0.509593	-1.35579	-0.750729	3.67232e-173	-0.581517	1	-0.518171	-0.516964	5.03043e-22	-0.281309	1	0.492949	0.567408	0	0.287596	1	-0.0352047	-0.0705093	3.8249e-07	-0.0228066	0	1.45501	0.735618	1.42111e-06	1.00996	1	-0.562853	-0.294147	2.45705e-80	-0.128376	0.749514	0.0884795	0.0902843	1.36065e-10	0.036077	0.210725	-0.285585	-0.343993	8.55769e-16	-0.160688	0.763313	0.370672
GSM776173	male	progr.	GCB	1.0946	0.502571	1.27161e-188	0.312736	1	-1.43347	-0.477888	1.88224e-55	-0.360704	1	-0.271293	-0.259093	5.10045e-06	-0.140501	0.537079	-0.590378	-0.15793	6.49164e-31	-0.0824746	0.409488	-0.122397	-0.135821	9.79885e-23	-0.0323907	0	1.68721	0.884542	1.47312e-11	1.25404	1	-0.875855	-0.722763	0	-0.479853	1	-0.269968	-0.175823	2.87915e-36	-0.0571492	0.410373	-0.263249	-0.372191	2.04219e-18	-0.309037	0.825885	-0.312254
GSM776174	male	censored	ABC	0.881652	0.693974	0	0.413549	1	-1.47479	-0.7862	1.07345e-200	-0.588787	1	-0.45054	-0.525472	7.97709e-23	-0.251829	1	0.0197945	0.382075	1.30329e-183	0.16902	0.990662	-0.158358	-0.125593	1.20375e-19	-0.0367699	0	1.53049	0.941595	7.13814e-16	1.03394	1	0.0485899	-0.032843	0.0381899	0.0180091	0.0774172	-0.540996	-0.724474	0	-0.309427	1	-0.161293	-0.17548	6.08007e-05	-0.0867257	0.389338	0.0285587
GSM776175	male	censored	GCB	-1.0428	-0.39795	1.58855e-112	-0.209943	0.903928	0.0109571	0.0505528	0.119147	0.0194393	0.0884654	0.104991	0.295329	1.72814e-07	0.274493	0.612197	-0.415508	0.251296	4.74391e-77	0.132844	0.651571	0.144985	0.247098	7.56595e-73	0.117781	0	1.71229	0.903465	1.11508e-12	1.31535	1	0.3407	0.108466	6.69609e-12	0.0816095	0.276382	-0.154532	-0.338318	3.74925e-135	-0.163929	0.789641	0.298778	0.099166	0.0242037	0.0576796	0.209524	-0.368513
GSM776176	male	progr.	GCB	0.291635	0.558522	1.19348e-241	0.295879	1	1.84857	0.681254	8.94215e-131	0.562538	1	-0.360891	-0.538501	4.29147e-24	-0.220895	1	0.166453	0.336996	9.55562e-141	0.145728	0.873778	-0.0914063	0.0412919	0.00296782	0.00284607	0	1.77509	0.905475	8.21946e-13	1.50183	1	0.184468	0.196227	7.20874e-36	0.0675059	0.500004	-0.0355493	-0.343139	3.18162e-139	-0.150166	0.800893	-0.45265	-0.230306	1.20403e-07	-0.11198	0.511044	-0.0431023
GSM776177	male	censored	GCB	0.334617	0.67481	0	0.398445	1	0.998774	0.590596	1.56781e-90	0.430862	1	-0.339662	-0.319836	1.32073e-08	-0.144248	0.662999	0.166742	0.150692	2.89744e-28	0.0637972	0.390722	-0.143095	0.00183461	0.895025	0.00527265	0	1.65842	0.961923	1.25206e-18	1.11812	1	-0.443397	-0.357904	1.08307e-120	-0.152973	0.911973	-0.114314	-0.295453	4.79776e-102	-0.150621	0.689592	-0.36787	-0.0643013	0.144464	-0.0183206	0	-0.0310961
GSM776178	male	progr.	ABC	-0.277966	-0.337679	1.3673e-79	-0.192292	0.767026	-1.13595	-0.272278	1.23045e-17	-0.210992	0.614091	0.110452	0.094001	0.103124	0.144538	0.156741	-0.203418	-0.289172	1.68629e-102	-0.150325	0.749778	0.0879518	-0.062623	6.53239e-06	0.0034907	0	1.21558	0.675279	2.02271e-05	0.958403	1	-0.578304	-0.45031	3.25887e-198	-0.276299	1	0.596985	0.464969	9.14469e-269	0.290201	1	0.119866	0.220742	4.0333e-07	0.117864	0.489822	0.488552
GSM776179	male	censored	ABC	-0.194506	0.269608	2.66448e-50	0.202161	0.612405	-0.246997	-0.190752	3.01131e-09	-0.0988671	0.430219	0.56212	0.38698	3.20573e-12	0.263501	0.802185	0.433571	0.457974	7.41273e-273	0.236885	1	0.0951068	-0.00977686	0.48194	0.00340341	0	1.32431	0.731	1.78453e-06	0.993203	1	-0.593763	-0.364384	2.3624e-125	-0.16316	0.928484	-0.362719	-0.533557	0	-0.250347	1	-0.173123	-0.100349	0.0225542	-0.0864458	0.212741	-0.183207
GSM776180	male	progr.	GCB	-0.429487	-0.113259	6.88264e-10	-0.0316283	0.257264	0.231276	0.0638176	0.0490656	0.0711753	0.130156	2.45284	0.751213	4.95256e-56	0.809206	1	0.126433	0.271275	5.81421e-90	0.116597	0.703374	-0.12386	-0.0885646	1.74493e-10	-0.0280497	0	1.90294	0.850772	5.67008e-10	1.58946	1	-0.577042	-0.471478	1.17124e-219	-0.254486	1	0.190412	0.128667	4.77006e-20	0.0552742	0.30031	-0.0192544	-0.223256	2.95075e-07	-0.0952604	0.495399	-0.343331
GSM776181	female	progr.	ABC	-0.115382	-0.298043	1.38611e-61	-0.243661	0.676994	-0.95274	-0.450425	1.0058e-48	-0.386817	1	-0.111827	-0.0335595	0.561398	0.0130305	0	0.0301087	-0.316803	9.89933e-124	-0.225548	0.821422	-0.116167	-0.129797	6.92542e-21	-0.0345351	0	-1.73872	-0.862999	1.69257e-10	-1.23476	1	-0.736898	-0.50704	2.88283e-259	-0.408999	1	0.304136	0.340206	9.7324e-137	0.244481	0.794047	-0.11822	-0.0123097	0.780168	-0.0350041	0	-0.288487
GSM776182	male	progr.	GCB	0.0334311	0.33683	3.55438e-79	0.22131	0.765097	0.77406	0.306811	3.44396e-22	0.209682	0.691977	-0.472552	-0.392903	1.39611e-12	-0.203651	0.814463	0.409002	0.583887	0	0.274937	1	-0.0828886	-0.0328165	0.018233	-0.00821789	0	1.8569	0.921718	5.27813e-14	1.45048	1	0.138499	-0.11539	2.77255e-13	-0.0344722	0.294024	-0.430574	-0.647153	0	-0.270404	1	-0.20233	-0.436658	1.84553e-25	-0.222622	0.968935	-0.304896
GSM776183	male	censored	GCB	-0.685304	-0.0670151	0.000270122	-0.0579281	0.15214	0.120074	-0.209985	6.06872e-11	-0.1137	0.473598	-0.44716	-0.399552	5.38316e-13	-0.20556	0.828245	0.479451	0.56878	0	0.30366	1	-0.0694115	-0.141719	1.25385e-24	-0.0384139	0	1.7304	0.904421	9.6536e-13	1.36048	1	-0.677216	-0.545227	2.25192e-307	-0.270355	1	-0.249334	-0.258067	1.81951e-77	-0.100638	0.602333	-0.354649	-0.462108	1.09329e-28	-0.210496	1	-0.0565896
GSM776184	female	censored	ABC	0.897897	0.430012	4.47822e-133	0.216112	0.976756	0.310705	0.120922	0.000184788	0.0786176	0.272626	-0.245567	-0.326549	6.26354e-09	-0.138551	0.676916	0.0442634	0.0612355	8.24648e-06	0.0368792	0.158772	-0.0285984	-0.130907	3.20599e-21	-0.0303666	0	1.65792	0.900264	1.78798e-12	1.20933	1	-0.720948	-0.649048	0	-0.364284	1	-0.103998	-0.0505778	0.000328649	-0.0251385	0.117972	0.0100009	0.0505101	0.251832	0.0200763	0	-0.208178
GSM776185	male	progr.	GCB	-0.968762	-0.480114	5.63671e-170	-0.260265	1	-1.10774	-0.576252	2.74722e-85	-0.421599	1	-0.425285	-0.350082	3.95646e-10	-0.175962	0.725698	0.420504	0.388633	1.93466e-190	0.197625	1	-0.241793	-0.170439	4.94743e-35	-0.0461864	0	1.63901	0.879264	2.79529e-11	1.27906	1	-0.885272	-0.617391	0	-0.381503	1	0.0907336	0.226034	2.17876e-59	0.0974028	0.527568	-0.235169	-0.445105	1.67889e-26	-0.297969	0.987678	0.0810674
GSM776186	male	censored	ABC	-0.124852	0.068611	0.000191993	0.00191577	0.155787	-1.56246	-0.7376	4.02352e-164	-0.614864	1	-0.249503	-0.250884	1.02786e-05	-0.0981055	0.520056	0.393921	0.456267	1.37942e-270	0.227376	1	-0.0276995	-0.0621653	7.62813e-06	-0.00823252	0	1.98348	0.906809	6.68777e-13	1.59309	1	0.0904709	0.0518043	0.00107237	0.0240798	0.131719	-0.446215	-0.514417	0	-0.21929	1	0.00863037	0.0614501	0.163156	0.0102066	0	-0.0947216
GSM776187	female	censored	ABC	0.807916	0.58559	3.761e-271	0.287187	1	-1.71407	-0.786465	6.38831e-201	-0.524764	1	-0.425222	-0.309537	4.00477e-08	-0.120797	0.64165	0.0479825	0.106783	6.6973e-15	0.02951	0.276872	-0.176702	-0.0886607	1.66743e-10	-0.0183121	0	-2.3173	-0.973515	5.52108e-21	-1.60527	1	-0.404758	-0.21544	4.74378e-43	-0.0777652	0.548961	0.0782704	0.102684	2.74414e-13	0.0253929	0.239666	-0.158195	-0.386043	8.39706e-20	-0.208191	0.856621	-0.0564626
GSM776188	female	censored	GCB	-0.813529	-0.483109	2.2072e-172	-0.26739	1	-0.991576	-0.571315	1.52818e-83	-0.437251	1	-0.237852	-0.292971	2.18612e-07	-0.134297	0.60731	0.00994736	0.375843	2.88979e-177	0.199657	0.974502	-0.0307978	0.0621114	7.76805e-06	0.0170878	0	-2.12304	-0.950873	5.52444e-17	-1.55219	1	0.355786	0.395354	3.59757e-149	0.22304	1	-0.41205	-0.169714	7.14323e-34	-0.0944938	0.396116	-0.26227	-0.270042	4.41074e-10	-0.157273	0.599218	1.13201
GSM776189	male	censored	GCB	-0.71125	-0.518788	5.55374e-203	-0.354782	1	-0.333065	-0.258084	6.0587e-16	-0.190654	0.582078	-0.308798	-0.213615	0.000184795	-0.105622	0.442648	0.363767	0.0809967	3.59781e-09	0.0342	0.210012	0.063048	0.0937025	1.4372e-11	0.0174829	0	0.897203	0.47348	0.00593081	0.925214	0.942239	0.310004	0.304469	3.21653e-86	0.204917	0.775816	-0.0887265	0.210203	1.9988e-51	0.109009	0.490617	-0.249271	-0.209807	1.50588e-06	-0.12258	0.465556	-0.243553
GSM776190	male	censored	GCB	-0.678086	-0.279037	6.75666e-54	-0.148055	0.633822	0.398369	0.08077	0.0126906	0.115443	0.177573	-0.368212	-0.286297	4.2048e-07	-0.164776	0.593476	0.627181	0.36167	2.4029e-163	0.187236	0.937754	0.0534194	-0.00758329	0.585471	0.0152589	0	1.24607	0.729664	1.90439e-06	0.874955	1	0.492276	0.240102	2.41556e-53	0.108926	0.611802	0.135977	0.15555	1.167e-28	0.0594696	0.363057	-0.158391	-0.282209	6.50898e-11	-0.161056	0.626216	-0.303296
GSM776191	male	censored	GCB	-0.163041	-0.387143	4.3038e-106	-0.250984	0.87938	-0.506096	-0.333682	3.5168e-26	-0.252656	0.752581	-0.454456	-0.119804	0.0375079	-0.0765182	0.230066	0.0606328	-0.055731	4.96569e-05	-0.0370964	0.144488	-0.0490266	-0.00509205	0.714193	0.00323088	0	1.38004	0.862949	1.70137e-10	0.971665	1	0.435152	0.248022	6.52525e-57	0.148106	0.631985	0.259966	0.264741	1.42195e-81	0.16278	0.61791	-0.105873	-0.153868	0.000449004	-0.108509	0.341124	-0.327353
GSM776192	female	censored	GCB	-0.549797	-0.250523	1.87736e-43	-0.104724	0.569053	0.0855908	-0.0273433	0.3995	-0.0701581	0	1.722	0.625467	3.58904e-34	0.541097	1	0.209997	0.320116	1.96221e-126	0.136444	0.830011	-0.0881801	0.0662891	1.81614e-06	0.0283326	0	-2.69132	-0.972651	8.93136e-21	-1.87742	1	0.332167	0.149263	2.77275e-21	0.0725807	0.380337	0.0352769	-0.00918943	0.514303	-0.0147175	0	0.0848595	-0.118839	0.00685226	-0.0889356	0.2601	0.279515
GSM776193	female	progr.	GCB	-0.465994	-0.288229	1.53332e-57	-0.146221	0.654702	-1.21866	-0.532499	8.50273e-71	-0.391171	1	-0.326838	-0.22114	0.000107086	-0.115253	0.458311	0.194856	0.173779	3.61825e-37	0.073835	0.450583	-0.147316	0.0346198	0.0127505	0.003332	0	-0.930655	-0.665189	2.97407e-05	-0.993431	1	0.721154	0.578258	0	0.353808	1	-0.0620175	0.137562	1.03121e-22	0.0341871	0.321071	-0.217514	-0.369004	4.1658e-18	-0.240754	0.818812	0.0809124
GSM776194	female	censored	GCB	-0.0159585	-0.170242	1.27129e-20	-0.0823753	0.386699	-0.0146425	-0.13836	1.84354e-05	-0.104709	0.312044	-0.477383	-0.298128	1.30359e-07	-0.119526	0.618001	0.647287	0.469312	2.94262e-288	0.2484	1	0.00243713	-0.0557522	5.99731e-05	-0.0250385	0	-2.83518	-0.983075	6.6472e-24	-1.97698	1	0.3305	0.436418	6.08189e-185	0.212545	1	0.0889376	0.197843	1.20943e-45	0.0536013	0.461769	-0.293469	-0.283979	4.88867e-11	-0.136389	0.630144	0.00817529
GSM776195	female	progr.	GCB	-1.11542	-0.518922	4.19526e-203	-0.322069	1	-1.17114	-0.65675	1.62834e-118	-0.5079	1	-0.389068	-0.421679	1.9287e-14	-0.199837	0.874113	0.22188	0.340862	3.73493e-144	0.200014	0.883804	-0.111158	-0.02509	0.0711055	-0.023157	0	-0.161138	-0.296987	0.0970441	-0.788405	0.487637	0.398929	0.418847	5.05997e-169	0.267574	1	-0.120372	0.0390856	0.00552336	0.0107749	0.0902215	-0.22997	-0.388101	5.15765e-20	-0.245251	0.861188	0.0521443
GSM776196	male	censored	GCB	-0.341683	-0.198508	1.35006e-27	-0.0977985	0.450903	-0.381907	-0.350456	7.00126e-29	-0.203039	0.790413	1.98146	0.715522	1.26732e-48	0.624732	1	0.596917	0.303177	5.69869e-113	0.133534	0.78609	-0.0636891	0.00895697	0.519437	-0.0131649	0	1.90364	0.898895	2.17754e-12	1.51182	1	0.34691	0.378824	3.89054e-136	0.177702	0.96528	0.167081	0.194523	3.73025e-44	0.0642187	0.454019	0.11001	0.257789	2.75687e-09	0.148459	0.572029	-0.136048
GSM776197	female	progr.	ABC	0.388597	0.178968	1.17726e-22	0.096084	0.40652	-0.607018	-0.365843	1.65796e-31	-0.219481	0.825117	0.171307	0.145141	0.011589	0.161207	0.293935	0.108721	0.0917515	2.25533e-11	0.0335151	0.237898	-0.104997	-0.120787	2.80284e-18	-0.0356835	0	-2.87264	-0.980935	3.97946e-23	-1.99436	1	-0.560439	-0.347224	3.04226e-113	-0.175787	0.884759	0.0634939	0.100983	6.73208e-13	0.0530385	0.235697	-0.0475605	0.0560933	0.203101	0.0174309	0	-0.0125638
GSM776198	female	censored	ABC	-0.00176497	-0.115718	2.90845e-10	-0.0212977	0.262849	-1.49421	-0.669906	5.96622e-125	-0.471676	1	-0.419211	-0.515785	6.46668e-22	-0.216878	1	0.194079	0.128793	5.05271e-21	0.0464454	0.33394	-0.102531	-0.0803093	7.23698e-09	-0.00691328	0	-2.75048	-0.988602	1.72271e-26	-1.9187	1	0.384638	0.428718	7.52299e-178	0.176254	1	0.243246	0.239813	7.75085e-67	0.0759835	0.559728	-0.084723	0.0209392	0.634936	-0.0154717	0	0.0505607
GSM776199	male	censored	GCB	0.353636	0.282358	3.3813e-55	0.0904816	0.641366	1.31162	0.606395	1.28016e-96	0.422625	1	-0.164286	-0.173621	0.00247168	-0.0581076	0.358128	0.287464	-0.0591166	1.67649e-05	-0.0209792	0.153275	0.070446	-0.0153693	0.268963	0.0189432	0	1.64617	0.947403	1.51841e-16	1.1893	1	-0.375176	-0.167604	1.73396e-26	-0.0874055	0.427072	0.378124	0.484044	2.44371e-294	0.175108	1	0.069983	0.335334	4.85292e-15	0.203764	0.7441	-0.317089
GSM776200	male	censored	GCB	0.544746	0.547635	1.55804e-230	0.236212	1	0.129883	-0.0114908	0.723334	-0.0307964	0	2.41884	0.824987	2.76403e-76	0.792629	1	-0.0157024	0.374569	5.49783e-176	0.134664	0.971201	-0.0116321	0.0738555	1.04296e-07	0.0265992	0	1.66634	0.965619	2.73208e-19	1.16593	1	0.267448	0.251028	2.67121e-58	0.0788106	0.639642	-0.256075	-0.348909	3.42182e-144	-0.13878	0.81436	0.00555245	0.0667605	0.129695	0.0110522	0	0.451691
GSM776201	male	progr.	ABC	0.455898	-0.13882	3.63875e-14	-0.026054	0.315324	-1.22643	-0.695727	1.34311e-138	-0.499236	1	-0.101293	-0.0913432	0.113282	-0.235872	0.148879	-0.00177552	0.0875353	1.77214e-10	0.0366099	0.226965	-0.167274	-0.108094	6.33163e-15	-0.0393615	0	1.16951	0.62821	0.000108853	0.979819	1	0.259131	0.216853	1.31642e-43	0.0932489	0.552561	0.159007	0.110004	4.86541e-15	0.0629735	0.256752	0.383676	0.519408	4.99749e-37	0.368105	1	-0.0246273
GSM776202	male	censored	ABC	0.371218	-0.153776	4.51846e-17	-0.0619973	0.349297	-0.325509	-0.329824	1.39371e-25	-0.192037	0.74388	-0.26093	-0.176065	0.00214006	-0.079458	0.363412	-0.0783358	0.0666052	1.23154e-06	0.0384815	0.172697	-0.0268002	-0.0169153	0.223732	-0.00202472	0	1.64277	0.912073	2.87351e-13	1.1856	1	-0.235879	0.0640322	5.24794e-05	-0.00430413	0.163143	0.430824	0.417088	2.55531e-211	0.195164	0.97349	-0.284239	0.0506783	0.250254	-0.035343	0	0.0936618
GSM776203	male	censored	GCB	-1.06944	-0.359241	1.44211e-90	-0.168967	0.816001	0.274862	0.0842707	0.00930243	0.0830122	0.186543	1.11344	0.448921	2.2561e-16	0.323308	0.930584	0.193454	0.406168	1.75862e-209	0.202439	1	-0.0399726	-0.0123624	0.373918	0.00681418	0	1.63853	0.876338	3.93641e-11	1.29374	1	-0.522147	-0.395689	1.92439e-149	-0.197604	1	0.130241	0.106603	3.27789e-14	0.0458849	0.248814	0.196237	-0.0564679	0.200095	0.00244358	0	0.323465
GSM776204	female	censored	GCB	-0.553124	-0.176583	4.33746e-22	-0.102897	0.401102	-0.860126	-0.487135	7.38092e-58	-0.297352	1	-0.452455	-0.464669	1.42906e-17	-0.206862	0.963229	0.737867	0.615984	0	0.313643	1	0.028451	-0.0970095	2.67948e-12	-0.0155018	0	-0.697563	-0.605714	0.000221656	-0.897664	1	-0.5495	-0.369038	9.08461e-129	-0.158248	0.940343	0.115432	0.102017	3.90809e-13	0.0356077	0.23811	-0.117927	-0.240749	3.02433e-08	-0.126395	0.534217	-0.0922855
GSM776205	male	progr.	unsure	-0.545554	-0.0101568	0.581335	-0.0336797	0	-1.08759	-0.625638	1.63675e-104	-0.403659	1	-0.434747	-0.414953	5.44539e-14	-0.206693	0.860172	0.445301	0.534248	0	0.268098	1	-0.0888689	-0.00635195	0.647781	-0.0096541	0	1.45036	0.807915	1.91287e-08	1.02384	1	0.389349	0.361775	1.83226e-123	0.167692	0.921837	-0.51553	-0.381671	1.8845e-174	-0.173885	0.890827	-0.0658129	-0.248124	1.09609e-08	-0.0920731	0.550581	-0.224415
GSM776206	male	censored	ABC	0.167705	0.315286	4.40558e-69	0.19034	0.716161	0.630138	0.232458	3.84357e-13	0.159818	0.524282	-0.291415	-0.447742	2.75805e-16	-0.180613	0.92814	-0.00380305	0.375569	5.44944e-177	0.150721	0.973792	-0.133557	-0.0427475	0.00209884	-0.0290405	0	1.80686	0.937983	1.72927e-15	1.40485	1	0.404437	0.526686	3.01923e-283	0.228675	1	-0.24363	-0.405894	3.54564e-199	-0.160477	0.947363	-0.252	0.121676	0.00562323	0.123154	0.266969	0.0922262
GSM776207	male	progr.	ABC	0.184895	-0.0365563	0.0471081	-0.0314903	0.0753972	-1.15761	-0.666214	4.11842e-123	-0.481124	1	-0.28479	-0.321266	1.12832e-08	-0.106744	0.665965	0.123709	0.187788	3.21825e-43	0.078087	0.486905	-0.119421	0.0397132	0.0042717	0.000154108	0	1.21707	0.666469	2.83436e-05	0.979679	1	0.59241	0.484055	3.92041e-233	0.274503	1	-0.28677	-0.235873	1.17292e-64	-0.105684	0.550531	-0.0485018	0.295681	6.99835e-12	0.182606	0.656109	-0.159592
GSM776208	female	progr.	ABC	0.0485881	-0.0686192	0.000191652	-0.0379021	0.155806	-1.52231	-0.682517	1.9349e-131	-0.547746	1	-0.322804	-0.287437	3.76496e-07	-0.145988	0.595838	-0.0151856	0.0908182	3.58864e-11	0.0341544	0.235478	-0.0573598	-0.00518439	0.709243	-0.0093814	0	-2.81568	-0.965281	3.16144e-19	-2.01689	1	0.507788	0.563964	0	0.320516	1	-0.297193	-0.0208718	0.138513	-0.043384	0.0361544	-0.111331	-0.0577035	0.190412	-0.0155738	0	0.311956
GSM776209	female	progr.	GCB	-1.57082	-0.531961	3.12057e-215	-0.29912	1	-1.27696	-0.708801	4.44708e-146	-0.546476	1	-0.423858	-0.414662	5.69266e-14	-0.228651	0.859568	0.00486206	0.45628	1.3236e-270	0.245927	1	-0.0629948	0.0379679	0.00630081	0.00130375	0	-2.10619	-0.933507	4.82235e-15	-1.56448	1	0.643349	0.599213	0	0.350005	1	-0.244775	-0.16448	6.84525e-32	-0.0728126	0.383899	-0.172754	-0.206771	2.14472e-06	-0.125921	0.458819	-0.171696
GSM776210	female	progr.	GCB	0.0763803	0.0929622	4.23841e-07	0.0457064	0.21116	-0.138832	-0.208685	8.00007e-11	-0.111772	0.470664	-0.254357	-0.211832	0.000209731	-0.0880373	0.43893	-0.0516294	-0.197579	9.59907e-48	-0.0886431	0.512293	-0.0849286	0.087584	2.76662e-10	0.0224257	0	-2.27075	-0.96051	2.15465e-18	-1.58533	1	0.502934	0.479116	8.95727e-228	0.25406	1	-0.177932	0.197877	1.16676e-45	0.0560497	0.461849	-0.0302806	-0.151209	0.000564527	-0.0566898	0.335151	-0.115185
GSM776211	female	censored	ABC	0.0352529	0.220108	1.07628e-33	0.132708	0.499967	-0.955534	-0.411021	4.37249e-40	-0.253673	0.92701	-0.322903	-0.286712	4.03936e-07	-0.114873	0.594335	-0.0222687	0.0733332	9.20686e-08	0.0219211	0.190142	-0.149879	0.0287498	0.0386246	0.0318701	0	-2.15038	-0.951583	4.45286e-17	-1.54209	1	0.44298	0.352431	7.72545e-117	0.171885	0.898026	0.0542365	0.0974488	4.14743e-12	0.0242652	0.227447	0.0210692	-0.130225	0.00302554	-0.0285706	0.28722	-0.333169
GSM776212	unknown	unknown	unsure	0.155554	0.502441	1.645e-188	0.240953	1	1.05263	0.651581	4.49594e-116	0.470284	1	-0.256893	-0.302096	8.69698e-08	-0.108097	0.626226	0.0887813	0.235057	2.24865e-67	0.0831993	0.609467	-0.135764	-0.0285315	0.040126	-0.020253	0	1.65049	0.946932	1.7324e-16	1.26079	1	-0.380682	-0.249599	1.22632e-57	-0.100376	0.636003	0.0532579	-0.123577	1.32569e-18	-0.0656556	0.288431	-0.203465	0.0736604	0.0944606	-0.00654882	0.13403	0.160934
GSM776213	male	censored	ABC	0.1663	0.347653	1.46346e-84	0.161491	0.789681	1.50879	0.719752	1.13459e-152	0.593144	1	-0.344307	-0.305538	6.092e-08	-0.127352	0.63336	0.125938	0.0029277	0.831349	0.00261804	0	-0.186464	-0.00125301	0.928193	-0.000515755	0	1.60862	0.908921	4.79514e-13	1.1105	1	-0.451857	-0.169769	3.83404e-27	-0.0867469	0.432588	0.21665	0.218849	1.07225e-55	0.0639311	0.510797	-0.367532	-0.337357	3.25116e-15	-0.169609	0.748589	0.0829507
GSM776214	female	censored	GCB	-0.685841	-0.304147	3.5096e-64	-0.14258	0.690859	0.524363	-0.00969301	0.765232	-0.123658	0	-0.349489	-0.415876	4.72907e-14	-0.194451	0.862084	0.253584	0.353658	8.77093e-156	0.175443	0.91698	-0.152924	-0.114588	1.35537e-16	-0.0489816	0	-2.48295	-0.974473	3.17949e-21	-1.75083	1	0.486251	0.425996	2.19145e-175	0.229662	1	0.272343	0.150702	5.53965e-27	0.0606618	0.351741	-0.336982	-0.263979	1.10526e-09	-0.149661	0.585763	-0.0566158
GSM776215	female	censored	GCB	0.272893	0.515657	3.7838e-200	0.25242	1	0.531419	0.321756	2.33039e-24	0.19303	0.725683	-0.301974	-0.264277	3.23649e-06	-0.123334	0.547827	0.526846	0.158912	2.77281e-31	0.0702439	0.412035	-0.122263	-0.0404734	0.00358994	-0.00666298	0	-2.75429	-0.988803	1.31778e-26	-1.87482	1	0.0441782	-0.0846931	8.63257e-08	-0.0238133	0.215806	-0.0846825	-0.0989966	1.88546e-12	-0.0429464	0.23106	-0.277177	-0.00104848	0.981035	0.0255073	0	-0.232672
GSM776216	male	progr.	ABC	-0.503452	-0.244361	2.31064e-41	-0.100257	0.555056	0.565917	0.0570464	0.0786036	0.14561	0.10923	-0.318182	-0.12526	0.0295803	-0.162236	0.244522	0.144666	0.135226	4.96947e-23	0.0517039	0.35062	-0.140403	-0.0634865	4.86168e-06	-0.0233192	0	1.64838	0.917485	1.13889e-13	1.226	1	-0.460751	-0.205674	2.60956e-39	-0.11055	0.524078	0.184499	0.146379	1.55721e-25	0.0796737	0.34165	-0.190967	-0.00141664	0.974377	0.0562069	0	-0.0733381
GSM776217	male	censored	ABC	-0.120973	0.0338194	0.0662688	-0.0258996	0.0669754	-0.932509	-0.534883	1.56291e-71	-0.347649	1	0.266402	0.21925	0.000123033	0.0790032	0.454379	0.614692	0.458215	3.5402e-273	0.231258	1	-0.102509	-0.114412	1.50841e-16	0.0157192	0	1.84434	0.835243	2.27561e-09	1.61532	1	-0.908359	-0.622063	0	-0.346121	1	-0.0681368	-0.163314	1.85371e-31	-0.0696341	0.381178	-0.0962087	-0.0597771	0.174941	-0.0367506	0	-0.0700566
GSM776218	male	progr.	ABC	-0.403057	-0.286033	1.17182e-56	-0.131789	0.649713	-0.500081	-0.377173	1.55843e-33	-0.235404	0.85067	2.0848	0.713667	2.86204e-48	0.722067	1	0.150725	-0.0665713	1.24698e-06	-0.037639	0.172609	-0.0397022	0.0415728	0.00277812	0.00334393	0	1.48192	0.843692	1.08844e-09	1.00848	1	0.488685	0.502792	2.762e-254	0.305761	1	0.0659834	0.260097	1.05489e-78	0.11166	0.607072	-0.0394366	0.0572474	0.193945	0.0397157	0	-0.227875
GSM776219	male	censored	GCB	0.483832	0.485575	2.20612e-174	0.208122	1	0.571188	0.346887	2.71507e-28	0.179802	0.782363	-0.426477	-0.464899	1.37107e-17	-0.195953	0.963707	0.316173	0.270458	2.06272e-89	0.0967694	0.701256	-0.0318475	-0.00321273	0.817264	0.0109908	0	1.6804	0.955816	1.14519e-17	1.15928	1	0.286651	0.27661	6.90622e-71	0.0924818	0.704827	0.0053316	-0.0254473	0.0708889	-0.0213919	0.0512721	-0.396405	-0.450818	3.19203e-27	-0.198582	1	-0.16073
GSM776220	male	censored	unsure	-0.3666	-0.0982703	8.88819e-08	-0.0566841	0.223217	0.391815	0.0802848	0.0132375	0.103218	0.176311	-0.374944	-0.164551	0.00415149	-0.0824426	0.338278	0.226703	-0.0657722	1.67032e-06	-0.0414952	0.170537	-0.0309819	-0.0568726	4.24562e-05	-0.0385529	0	1.39419	0.84625	8.63176e-10	1.09706	1	0.278475	0.302368	5.30505e-85	0.162399	0.770462	0.348018	0.3478	3.1414e-143	0.166404	0.811772	-0.163204	-0.31433	2.61741e-13	-0.192046	0.697491	0.100811
GSM776221	female	censored	GCB	-0.349561	0.0699005	0.000144938	0.0950579	0.15873	-1.54493	-0.650186	2.00959e-115	-0.493488	1	-0.534641	-0.313582	2.60336e-08	-0.165832	0.650036	0.38272	0.358797	1.31112e-160	0.161099	0.930305	-0.0506863	-0.0630422	5.6625e-06	-0.0188514	0	-2.87726	-0.983119	6.38831e-24	-1.99195	1	0.249039	0.232365	5.54964e-50	0.0866489	0.592089	0.064928	0.0745214	1.18462e-07	0.0240396	0.173934	-0.27157	-0.424432	5.27476e-24	-0.29065	0.941806	0.221479
GSM776222	female	censored	unsure	0.047594	0.0687237	0.000187369	0.0591837	0.156045	-0.901303	-0.487276	6.77267e-58	-0.362446	1	-0.299283	-0.0816702	0.156976	-0.236613	0.120318	-0.00749924	0.130404	1.62208e-21	0.0633039	0.338118	-0.217525	-0.00658645	0.635704	-0.0175893	0	-0.651665	-0.624243	0.00012389	-0.830416	1	0.206869	0.029802	0.0600005	0.0315947	0.0670989	-0.322537	-0.399788	9.51034e-193	-0.198357	0.933113	-0.0563802	0.0969167	0.0276292	0.0924464	0.203337	-0.166436
GSM776223	female	progr.	GCB	-0.687801	-0.341764	1.32487e-81	-0.198862	0.776305	-1.26896	-0.637841	8.21125e-110	-0.53128	1	-0.369801	-0.10369	0.0720567	-0.067032	0.185082	0.170155	-0.0439428	0.00138333	-0.0339416	0.113622	0.0393497	0.0126913	0.361338	-0.00270282	0	-1.05282	-0.781548	1.10852e-07	-0.954124	1	0.600088	0.498491	2.59119e-249	0.318412	1	-0.073053	0.190572	2.03591e-42	0.0876211	0.444797	-0.177888	-0.236084	5.65135e-08	-0.175329	0.523865	-0.296548
GSM776224	female	censored	ABC	0.458889	-0.0977675	1.03422e-07	0.10852	0.222075	1.85035	0.754702	5.22194e-176	0.860742	1	0.0924226	0.0175598	0.761265	-0.00673926	0	-0.789268	-0.582262	0	-0.34222	1	-0.0196135	0.192254	2.82722e-44	0.0916621	0	-2.08423	-0.975363	1.8682e-21	-1.49924	1	-0.473731	-0.309795	2.3816e-89	-0.17402	0.789387	0.595447	0.51514	0	0.309419	1	1.41502	0.603085	1.78214e-52	0.488569	1	0.114448
GSM776225	male	censored	unsure	-0.307239	0.0355526	0.0535103	0.0327216	0.0723449	1.43432	0.722324	2.88652e-154	0.585102	1	2.62559	0.83692	1.82928e-80	0.901796	1	-0.267662	-0.0807654	3.98554e-09	-0.0314687	0.209412	0.0490872	0.147778	1.16865e-26	0.0606924	0	1.69474	0.883479	1.68021e-11	1.09054	1	0.177729	0.048255	0.00231557	0.0241847	0.12239	0.190447	0.168696	1.75581e-33	0.0565608	0.393739	0.380274	0.128572	0.00342056	-0.0944732	0.283349	0.88049
GSM776226	male	censored	GCB	0.707135	-0.150065	2.53597e-16	0.0595848	0.340868	0.476148	0.185566	8.07647e-09	0.177076	0.418524	-0.101956	-0.0957521	0.096835	-0.0658482	0.161908	-0.38062	-0.501221	0	-0.391966	1	0.041806	0.0536189	0.000113788	0.0110855	0	1.26534	0.777315	1.4373e-07	0.908554	1	-0.0650615	0.0549309	0.000523338	0.00993628	0.139823	-0.0577874	0.2196	4.47203e-56	0.222722	0.51255	0.0266423	-0.019381	0.660333	0.0794967	0	0.167683
GSM776227	male	censored	unsure	0.68479	0.31775	3.39781e-70	0.124485	0.721757	1.64009	0.723641	4.33318e-155	0.649838	1	-0.110622	-0.0723644	0.209988	-0.0417826	0.093622	-0.874658	-0.580749	0	-0.299633	1	-0.0647161	0.0478537	0.000573833	0.0142248	0	1.54592	0.88365	1.64519e-11	1.01244	1	-0.427812	-0.207246	6.71861e-40	-0.102462	0.528082	0.291072	0.538631	0	0.253319	1	0.191296	0.406539	5.60585e-22	0.258554	0.902102	-0.00606711
GSM776228	female	censored	GCB	0.356928	0.04825	0.00876596	-0.0911435	0.107685	0.93999	0.526896	4.31938e-69	0.368903	1	-0.206586	-0.21135	0.000216991	-0.111325	0.437925	-0.12318	-0.290892	9.37845e-104	-0.121083	0.754239	0.0158426	-0.0399666	0.00403242	-0.0137422	0	-2.04955	-0.948998	9.62497e-17	-1.41829	1	-0.528717	-0.380301	2.8594e-137	-0.181967	0.969042	0.381688	0.552735	0	0.261799	1	0.0754441	0.270336	4.21648e-10	0.172277	0.599869	-0.132038
GSM776229	male	censored	GCB	-0.532635	-0.216737	1.06733e-32	-0.0618635	0.492311	1.38545	0.651222	6.61404e-116	0.613741	1	-0.0475233	-0.0758268	0.188931	-0.0548255	0.103401	-0.225132	-0.335237	3.26425e-139	-0.16601	0.869219	0.109421	0.148315	7.64934e-27	0.050213	0	1.63917	0.887326	1.0377e-11	1.15722	1	-0.487871	-0.238952	7.76473e-53	-0.13739	0.608874	0.537691	0.589379	0	0.31373	1	0.506371	0.323708	4.58403e-14	0.20629	0.718301	-0.0641556
GSM776230	male	censored	GCB	-0.501378	-0.274848	2.7864e-52	-0.0960894	0.624306	1.10924	0.445854	1.15874e-47	0.366515	1	-0.442469	-0.114675	0.0465332	-0.0815618	0.216105	0.480115	0.308997	1.69671e-117	0.148325	0.801182	0.0300185	-0.0432596	0.00185347	0.020157	0	1.35312	0.720023	3.01159e-06	1.00236	1	-0.602511	-0.387535	6.53243e-143	-0.205103	0.987476	0.324721	0.40741	8.547e-201	0.17666	0.950902	-0.233789	-0.364312	1.17287e-17	-0.200221	0.808401	-0.232522
GSM776231	female	censored	GCB	-0.074872	-0.14992	2.71054e-16	-0.0515614	0.340538	-0.310473	-0.281761	7.98238e-19	-0.160152	0.63548	-0.364869	-0.468189	7.56235e-18	-0.179218	0.970525	-0.205903	0.191243	8.68271e-45	0.0751327	0.495864	-0.0994364	-0.0803019	7.26016e-09	-0.0343291	0	-1.39458	-0.929141	1.22709e-14	-1.06026	1	0.241232	0.0943823	2.3954e-09	0.0480443	0.240495	0.172051	0.142468	2.92095e-24	0.0591647	0.332524	-0.027221	-0.20666	2.1724e-06	-0.102101	0.458572	-0.138062
GSM776232	male	censored	GCB	-0.474862	0.0892498	1.20315e-06	0.0974948	0.202727	-0.237279	-0.0928582	0.00414573	-0.0208447	0.207698	-0.554141	-0.421819	1.88693e-14	-0.209504	0.874404	0.346877	0.438125	2.93472e-247	0.17844	1	-0.10648	0.0125591	0.366364	0.00450561	0	1.58424	0.948811	1.01591e-16	1.06312	1	0.261164	0.311579	2.05836e-90	0.0976525	0.793933	0.00153014	-0.0235956	0.0939885	-0.0264602	0.0452068	-0.234715	-0.465678	3.66414e-29	-0.256561	1	-0.148205
GSM776233	male	censored	GCB	-0.427052	0.387029	5.01476e-106	0.248122	0.879122	0.45039	0.230584	5.98647e-13	0.149789	0.520055	-0.366846	-0.327139	5.86137e-09	-0.172922	0.678138	0.468979	0.547771	0	0.291311	1	-0.101898	-0.117435	2.34141e-17	-0.0310863	0	1.44312	0.806538	2.11044e-08	1.01618	1	-0.507864	-0.555926	0	-0.251691	1	-0.373665	-0.50466	0	-0.241349	1	-0.0823469	-0.016607	0.706512	-0.0199216	0	-0.247479
GSM776234	female	progr.	ABC	0.0159917	0.245118	1.28847e-41	0.205722	0.556776	-0.817787	-0.568103	2.01304e-82	-0.334729	1	-0.433199	-0.531221	2.23133e-23	-0.212917	1	0.455303	0.621435	0	0.308602	1	-0.10483	-0.11983	5.17085e-18	-0.0257615	0	-3.53358	-0.980653	4.96393e-23	-2.43626	1	-0.0865679	-0.223977	1.78484e-46	-0.0707262	0.570714	-0.551746	-0.6853	0	-0.279304	1	-0.100929	-0.248863	9.88203e-09	-0.0892825	0.552223	0.0206583
GSM776235	female	censored	GCB	0.641763	0.668916	0	0.428559	1	1.69969	0.75846	9.3957e-179	0.793275	1	-0.24963	-0.237852	2.97886e-05	-0.122146	0.493022	0.294659	0.271382	4.92535e-90	0.11969	0.703651	-0.292191	-0.0674841	1.17915e-06	-0.0242647	0	1.62777	0.907379	6.11841e-13	1.28972	1	-0.089755	-0.361309	3.96556e-123	-0.146868	0.920651	-0.459405	-0.613729	0	-0.323761	1	0.294391	0.130561	0.0029504	0.0779299	0.288006	-0.432729
GSM776236	male	progr.	ABC	0.787875	0.583839	3.70247e-269	0.290177	1	-0.109694	-0.00591387	0.855435	0.0552499	0	-0.35236	-0.232897	4.39622e-05	-0.0962934	0.482738	0.0462663	0.374053	1.80857e-175	0.145777	0.969862	-0.0752845	0.0784203	1.61551e-08	0.0194353	0	1.55752	0.938859	1.4023e-15	1.10558	1	0.278201	0.352107	1.29737e-116	0.128236	0.897203	-0.311289	-0.473749	2.46585e-280	-0.198677	1	-0.247406	-0.304185	1.60992e-12	-0.126736	0.674981	0.278032
GSM776237	female	censored	ABC	0.208062	0.393799	5.01606e-110	0.233828	0.894499	-0.418761	0.246528	1.2184e-14	0.200009	0.556016	0.359552	0.481277	6.64527e-19	0.71904	0.997657	-0.588312	-0.199385	1.32012e-48	-0.0911656	0.516976	2.00485	0.716783	0	0.584119	1	-2.88497	-0.986741	1.68356e-25	-1.97866	1	-0.278127	-0.434645	2.71398e-183	-0.197923	1	-0.302733	-0.491884	2.49268e-305	-0.235655	1	0.406673	0.0872814	0.0474059	-0.094303	0.175748	-0.192809
GSM776238	female	censored	GCB	-0.167407	-0.0475805	0.00974818	-0.0415172	0.10598	-0.325905	-0.269782	2.48296e-17	-0.177766	0.608463	-0.38091	-0.372725	2.2157e-11	-0.206076	0.772636	0.342443	0.439138	1.59588e-248	0.254631	1	-0.0902948	-0.0303931	0.0287843	-0.000994903	0	-1.24471	-0.84141	1.33396e-09	-1.05811	1	-0.111835	-0.295217	6.19023e-81	-0.157581	0.752241	-0.215728	-0.314561	3.94703e-116	-0.159493	0.734191	-0.141385	-0.364872	1.03753e-17	-0.205108	0.809643	-0.42343
GSM776239	male	censored	GCB	0.702325	0.671914	0	0.407915	1	1.71773	0.676357	3.13828e-128	0.68472	1	-0.438269	-0.439351	1.12691e-15	-0.231018	0.910746	0.500651	0.465142	1.59004e-282	0.230754	1	-0.091008	-0.106055	2.02219e-14	-0.0312839	0	1.69765	0.924889	2.88272e-14	1.12234	1	-0.677996	-0.554422	0	-0.251767	1	-0.306242	-0.526181	0	-0.245896	1	-0.638349	-0.552123	1.49899e-42	-0.354083	1	0.691212
GSM776240	male	censored	GCB	0.049477	0.189384	3.19446e-25	0.103904	0.43018	0.732106	0.437143	1.10271e-45	0.2843	0.985927	2.43863	0.754566	8.59394e-57	0.750822	1	0.149212	0.371163	1.36253e-172	0.166816	0.962369	-0.204677	-0.0981438	1.48632e-12	-0.0195322	0	1.90326	0.907881	5.65401e-13	1.51451	1	-0.706746	-0.583014	0	-0.290869	1	0.0523359	0.0258028	0.0670363	0.0124929	0.0524205	0.251356	-0.0763369	0.083049	0.0365196	0.142423	-0.376397
GSM776241	female	progr.	ABC	0.950972	0.59347	2.84426e-280	0.397267	1	-0.139879	-0.0144144	0.656981	0.0799649	0	-0.201111	-0.325306	7.20174e-09	-0.142763	0.674338	0.40027	0.4698	6.21417e-289	0.258534	1	-0.106383	-0.0133624	0.336507	-0.00613796	0	-1.44159	-0.916484	1.3578e-13	-1.14405	1	-0.0443926	-0.2236	2.54646e-46	-0.0818948	0.569753	-0.828236	-0.856892	0	-0.485007	1	0.337982	0.465223	4.21438e-29	0.31324	1	-0.271038
GSM776242	male	censored	GCB	-0.473967	-0.456965	3.70111e-152	-0.221116	1	-0.488244	-0.436012	1.97305e-45	-0.272657	0.983376	-0.389756	-0.422904	1.59229e-14	-0.151313	0.876654	0.0127433	0.354072	3.60608e-156	0.156133	0.918055	-0.185285	0.00483253	0.728166	-0.0191654	0	1.83426	0.926544	2.07998e-14	1.378	1	-0.250368	0.137614	2.67585e-18	-0.00178043	0.350655	0.488115	0.27303	7.66582e-87	0.12662	0.637256	-0.0853257	-0.0515048	0.242602	-0.069275	0	-0.0890932
GSM776243	male	progr.	GCB	-0.37801	-0.170664	1.01932e-20	-0.0957486	0.387657	1.69918	0.668005	5.31775e-124	0.636118	1	-0.186731	-0.0692287	0.230472	-0.0692261	0.0849809	0.223174	0.0309862	0.024159	0.0097772	0.0765073	-0.154401	0.106997	1.18577e-14	0.026705	0	1.26953	0.700685	7.15384e-06	1.01497	1	0.444926	0.444858	6.23568e-193	0.252553	1	-0.184257	0.139444	2.66718e-23	0.030559	0.325465	-0.0756009	-0.1837	2.66075e-05	-0.109686	0.407606	-0.377522
GSM776244	female	censored	GCB	0.589424	0.538851	7.36613e-222	0.282858	1	0.314245	-0.0319161	0.32537	-0.0836537	0	-0.461373	-0.515965	6.22363e-22	-0.244291	1	0.340922	0.462851	2.07338e-279	0.22424	1	-0.182875	-0.0104782	0.451071	-0.0199294	0	-3.16266	-0.98498	1.10205e-24	-2.21107	1	0.169429	-0.116681	1.49832e-13	-0.0349605	0.297314	-0.365509	-0.496686	0	-0.23336	1	-0.174525	-0.175652	5.9779e-05	-0.0802698	0.389721	-0.189915
GSM776245	female	censored	ABC	1.22883	0.698076	0	0.353058	1	-1.79875	-0.565656	1.40761e-81	-0.408098	1	-0.322034	-0.37175	2.52054e-11	-0.127032	0.770613	0.100818	-0.0574048	2.9243e-05	-0.0214763	0.148833	0.0607172	-0.00140013	0.919789	-0.0133436	0	-2.81437	-0.988394	2.26335e-26	-1.92556	1	0.0928878	-0.0159703	0.313588	-0.00311276	0	-0.00372937	-0.0575878	4.31052e-05	-0.0109836	0.134399	-0.169898	-0.361285	2.2668e-17	-0.202122	0.801683	0.0359926
GSM776246	female	censored	GCB	0.338198	0.301506	4.74783e-63	0.143364	0.68486	0.610121	0.317594	9.6389e-24	0.172527	0.716298	-0.354075	-0.300408	1.03384e-07	-0.136604	0.622727	0.544182	0.3459	1.14523e-148	0.14242	0.896865	-0.104649	-0.0406259	0.00346578	-0.0099454	0	-1.34556	-0.883126	1.75463e-11	-1.10875	1	-0.414214	-0.231094	1.92699e-49	-0.0958921	0.58885	0.0539969	0.247388	3.843e-71	0.0691733	0.577409	-0.289565	-0.186935	1.90276e-05	-0.0716638	0.41479	-0.25618
GSM776247	male	progr.	GCB	-0.129075	-0.305492	9.22207e-65	-0.155613	0.693914	0.0166961	-0.0930649	0.00406253	-0.12015	0.208195	-0.419145	-0.233981	4.04046e-05	-0.150573	0.484988	0.493895	0.105852	1.1472e-14	0.0578833	0.274458	0.0186051	-0.0794627	1.03956e-08	-0.0191519	0	1.62859	0.764057	3.13104e-07	1.41498	1	0.271063	0.0432436	0.00633806	0.0343605	0.108797	0.267591	0.361184	4.07671e-155	0.183861	0.84301	-0.290566	-0.410846	1.87072e-22	-0.285485	0.911658	-0.259348
GSM776248	unknown	unknown	GCB	-0.434005	-0.212002	2.51146e-31	-0.111035	0.481555	-1.1774	-0.136293	2.45986e-05	-0.0795286	0.307379	-0.160052	-0.0476551	0.409408	-0.0484586	0	-0.00234373	-0.293261	1.69967e-105	-0.156177	0.76038	0.022048	0.21804	9.72637e-57	0.0928284	0	1.72601	0.940337	9.77632e-16	1.17359	1	0.441777	0.414113	6.81371e-165	0.254097	1	-0.0842963	0.347494	5.79105e-143	0.177821	0.811056	-0.189125	-0.451743	2.43283e-27	-0.402299	1	-0.00898468
GSM776249	female	progr.	ABC	-0.888369	-0.424405	2.56131e-129	-0.224508	0.96402	-1.17496	-0.67501	1.54365e-127	-0.527301	1	-0.254043	-0.174166	0.00239388	-0.0932871	0.359309	0.25972	0.147834	2.97315e-27	0.0546443	0.38331	-0.180077	-0.0501216	0.000309638	-0.0207767	0	-2.27561	-0.945407	2.63371e-16	-1.62767	1	0.543571	0.404837	5.43155e-157	0.238759	1	-0.173226	0.102505	3.01771e-13	0.0343052	0.239249	-0.0697985	-0.14256	0.00115901	-0.0885102	0.315606	0.445629
GSM776250	male	progr.	GCB	-0.0865059	0.0618032	0.000783542	0.0840335	0.140164	-0.0575526	-0.102916	0.00147809	-0.0386668	0.23143	-0.306341	-0.171464	0.00280244	-0.0739939	0.353445	0.100571	0.121494	7.26419e-19	0.046558	0.315014	-0.216906	0.0507182	0.000262147	0.010426	0	1.57774	0.876817	3.72404e-11	1.09123	1	0.6275	0.537501	3.88124e-297	0.299338	1	-0.298575	-0.0794341	1.64175e-08	-0.0577653	0.185401	0.429413	0.311982	4.0105e-13	0.165188	0.692281	-0.0860012
GSM776251	female	progr.	unsure	-1.24192	-0.531743	5.02704e-215	-0.434232	1	-1.18508	-0.485414	2.09675e-57	-0.373437	1	-0.248879	-0.0850608	0.140405	-0.0217526	0.130288	-0.306583	-0.255783	7.47755e-80	-0.163811	0.663207	0.0559618	0.08441	1.18863e-09	0.0219673	0	-1.96101	-0.871725	6.63902e-11	-1.56963	1	0.636184	0.49856	2.16148e-249	0.387341	1	0.157511	0.191519	7.86443e-43	0.154743	0.447009	0.101962	-0.0904974	0.039782	-0.0841812	0.185152	0.249432
GSM776252	female	progr.	ABC	0.286389	0.352701	3.79774e-87	0.175028	0.801148	-0.685099	-0.561653	3.27595e-80	-0.321017	1	-0.390378	-0.530882	2.40715e-23	-0.224056	1	0.0281345	0.235792	8.50148e-68	0.0891159	0.611373	-0.0936703	-0.035464	0.0107281	-0.00516826	0	-1.38294	-0.886696	1.12413e-11	-1.0782	1	0.233435	0.194834	2.24223e-35	0.0614476	0.496454	-0.137571	-0.336687	8.61509e-134	-0.113251	0.785833	-0.0462715	-0.0366603	0.405718	0.00966136	0	-0.249352
GSM776253	female	progr.	unsure	-0.74238	-0.546503	2.11495e-229	-0.419048	1	0.101202	-0.156436	1.23988e-06	-0.120694	0.352822	-0.162237	-0.0325792	0.572895	0.00498939	0	0.0145707	-0.301274	1.63358e-111	-0.17381	0.781157	0.11625	0.0944399	9.93119e-12	-0.00491596	0	-2.15693	-0.902334	1.32e-12	-1.54154	1	0.639741	0.511872	5.08739e-265	0.359871	1	0.146051	0.311226	1.35192e-113	0.244383	0.726407	0.268406	0.206299	2.26488e-06	0.14473	0.457771	0.181822
GSM776254	female	censored	GCB	0.127067	-0.177846	2.17953e-22	-0.0787864	0.403971	1.73152	0.609323	8.73003e-98	0.567039	1	-0.139067	-0.100134	0.0824304	-0.0663004	0.174761	0.280088	-0.106846	6.45551e-15	-0.0629312	0.277036	-0.0845643	0.1089	3.97817e-15	0.00795677	0	-1.02276	-0.677872	1.82758e-05	-0.939523	1	0.391223	0.386401	5.11885e-142	0.227744	0.984586	0.167803	0.227123	5.85177e-60	0.115203	0.530109	-0.0732861	-0.0724402	0.100063	-0.0676339	0.130184	-0.163633
GSM776255	female	progr.	GCB	-0.934308	-0.382463	2.21551e-103	-0.308282	0.86875	-0.384817	0.160839	6.11909e-07	0.0503868	0.362753	-0.163222	-0.112681	0.0505013	-0.0902214	0.210584	-0.368064	-0.501467	0	-0.34357	1	0.189434	0.0990369	9.30185e-13	0.0361064	0	-2.38269	-0.958095	5.2114e-18	-1.68945	1	0.392619	0.3592	1.29145e-121	0.252323	0.915275	0.276386	0.419126	1.40215e-213	0.281402	0.978247	-0.344472	-0.391025	2.56595e-20	-0.34166	0.867675	0.238321
GSM776256	female	progr.	ABC	-0.205832	0.16367	3.68091e-19	0.119948	0.371771	-1.63422	-0.763625	1.31153e-182	-0.549329	1	-0.404823	-0.366899	4.75396e-11	-0.164719	0.760558	0.288228	0.315557	1.00809e-122	0.128204	0.818191	-0.0449949	-0.0703423	4.0752e-07	-0.0107192	0	-2.79569	-0.982475	1.12205e-23	-1.932	1	0.252847	0.189669	1.39571e-33	0.0748259	0.483296	-0.341065	-0.307373	1.04579e-110	-0.109526	0.717413	-0.104389	-0.341445	1.43412e-15	-0.146551	0.757659	-0.160886
GSM776257	male	progr.	ABC	-0.701927	-0.153931	4.20168e-17	-0.0694948	0.349647	-1.36176	-0.409435	9.22155e-40	-0.295702	0.923435	-0.0688833	0.0285217	0.621626	0.2009	0	0.196207	0.17044	8.47703e-36	0.0719697	0.441923	-0.0131054	0.0858256	6.24432e-10	0.0340195	0	1.6949	0.929255	1.1984e-14	1.19404	1	0.297861	0.203927	1.16437e-38	0.0755253	0.519626	-0.293702	-0.211755	3.53161e-52	-0.0569661	0.494239	-0.159813	-0.058102	0.187363	-0.0449573	0	-0.00642043
GSM776258	male	censored	unsure	0.143343	-0.097837	1.01284e-07	0.0435654	0.222233	1.33557	0.55761	7.53452e-79	0.491642	1	-0.228459	-0.190776	0.000864712	-0.118816	0.394783	-0.419042	-0.320075	2.1191e-126	-0.16083	0.829906	-0.0987073	0.0447485	0.0012819	0.0153054	0	1.63185	0.866742	1.14204e-10	1.10447	1	0.0984385	0.0808913	3.18317e-07	0.0432266	0.206119	0.326339	0.368226	1.32695e-161	0.193983	0.859445	-0.31786	-0.283954	4.90849e-11	-0.155436	0.630088	-0.0719522
GSM776259	female	progr.	ABC	0.513717	0.142129	8.78704e-15	0.082623	0.322841	-1.69715	-0.640205	7.2395e-111	-0.471592	1	-0.344486	-0.160333	0.00523906	-0.0863491	0.328886	-0.0135028	0.0166536	0.225694	0.00354903	0.0258886	-0.16732	-0.0036425	0.79334	-0.0251407	0	-2.70412	-0.979929	8.61838e-23	-1.86248	1	0.23244	0.158796	6.5434e-24	0.0806558	0.404628	-0.0550046	0.104169	1.23825e-13	0.0506054	0.243132	-0.0684075	-0.121545	0.00567531	-0.0120252	0.266654	-0.061219
GSM776260	male	censored	ABC	-0.094844	-0.0753906	4.15241e-05	-0.0424705	0.171233	-0.473375	-0.331643	7.29784e-26	-0.181311	0.747984	-0.246428	-0.293291	2.11773e-07	-0.123062	0.607974	0.0775339	0.146838	6.61877e-27	0.0602697	0.380728	-0.000293903	0.0271799	0.0505611	0.00286041	0	1.69117	0.936273	2.58095e-15	1.21492	1	-0.206831	-0.108562	6.41674e-12	-0.0585252	0.276625	0.0609338	0.137144	1.38809e-22	0.0546347	0.320097	-0.0901392	-0.0319238	0.469084	-0.0393651	0	0.100319
GSM776261	male	progr.	unsure	1.61746	0.745262	0	0.392198	1	-0.595683	-0.0712868	0.0278842	-0.007451	0.151938	-0.327881	-0.37059	2.93646e-11	-0.133717	0.768208	-1.21418	-0.613305	0	-0.296762	1	-0.193285	0.0420766	0.00246536	0.011325	0	1.6406	0.912311	2.76233e-13	1.22238	1	0.42076	0.475471	7.09455e-224	0.22535	1	-0.0224948	0.113158	7.8655e-16	0.0319906	0.264113	-0.166267	-0.29089	1.568e-11	-0.168854	0.645478	0.083304
GSM776262	unknown	unknown	GCB	-0.504996	0.0429145	0.0197571	0.0508099	0.093665	1.93422	0.784082	6.60657e-199	0.822708	1	-0.332078	-0.150915	0.00863983	-0.094379	0.307454	0.383631	0.313685	3.22413e-121	0.149318	0.813337	0.238299	0.0677529	1.0689e-06	0.0155558	0	1.50171	0.835815	2.1676e-09	1.00647	1	-0.579102	-0.477634	3.49053e-226	-0.239138	1	-0.144738	0.0531189	0.00016175	0.041742	0.12394	-0.386696	-0.301949	2.38056e-12	-0.177284	0.670018	-0.217002
GSM776263	female	progr.	GCB	-0.110301	0.00107508	0.953456	0.000173233	0	0.23787	0.126825	8.7478e-05	0.0765698	0.28599	-0.328402	-0.546647	6.46553e-25	-0.226938	1	0.111204	0.585058	0	0.275691	1	-0.0887569	-0.180279	4.68261e-39	-0.0458177	0	-2.15777	-0.975596	1.61968e-21	-1.51401	1	-0.536502	-0.5419	6.22046e-303	-0.233139	1	-0.100547	-0.19016	3.07366e-42	-0.0949959	0.443836	-0.108089	-0.331271	1.07538e-14	-0.141411	0.735084	-0.0845788
GSM776264	female	censored	GCB	-0.0106789	0.194681	1.38241e-26	0.120945	0.44221	-1.28918	-0.358381	3.24266e-30	-0.250382	0.808287	-0.372188	-0.239012	2.71615e-05	-0.110961	0.495429	0.258479	0.17264	1.06886e-36	0.0653394	0.447628	-0.107726	-0.0838054	1.55988e-09	-0.0127596	0	-2.49531	-0.985871	4.38754e-25	-1.7302	1	-0.66115	-0.48198	7.15589e-231	-0.251098	1	-0.0807037	0.160829	1.51139e-30	0.0590264	0.375377	-0.192459	-0.487435	3.51656e-32	-0.40183	1	-0.0263794
GSM776265	female	progr.	ABC	1.31619	0.686142	0	0.356308	1	-1.7312	-0.698176	5.72491e-140	-0.520168	1	0.100051	-0.145181	0.0115654	-0.0113471	0.294031	-0.406251	-0.17091	5.45784e-36	-0.0547164	0.443143	-0.234607	-0.0055464	0.68996	-0.0170502	0	-2.20752	-0.974787	2.64187e-21	-1.5316	1	0.483187	0.445205	2.89473e-193	0.19852	1	-0.282893	-0.304103	2.72818e-108	-0.10643	0.709782	0.252305	0.36461	1.09889e-17	0.288225	0.809061	-0.139491
GSM776266	male	progr.	ABC	-0.390665	0.00358009	0.845889	-0.0331568	0	-1.10163	-0.676582	2.40574e-128	-0.429833	1	-0.398048	-0.367278	4.52604e-11	-0.143408	0.761343	0.374078	0.548473	0	0.256646	1	0.149382	0.070577	3.72779e-07	0.0171742	0	1.84625	0.940835	8.63922e-16	1.39898	1	0.064764	0.0399569	0.0116653	0.00686397	0.0994524	-0.560633	-0.607047	0	-0.242848	1	-0.0473262	-0.0290154	0.510548	-0.00834168	0	0.0477701
GSM776267	female	progr.	ABC	-0.145387	0.104522	1.26929e-08	0.117485	0.237418	-1.48461	-0.794674	4.60467e-208	-0.59172	1	-0.40565	-0.353768	2.51296e-10	-0.167786	0.733339	0.212005	0.466398	3.04054e-284	0.210121	1	-0.100234	-0.0182085	0.190299	0.00280694	0	-2.34739	-0.977331	5.3597e-22	-1.66158	1	0.445333	0.36119	4.83173e-123	0.155785	0.920347	-0.347487	-0.44736	1.47468e-246	-0.181885	1	-0.03926	-0.0316616	0.472744	-0.0258786	0	-0.00205904
GSM776268	female	progr.	ABC	1.40216	0.760872	0	0.407366	1	0.817732	0.25572	1.13345e-15	0.185729	0.576747	-0.0376509	-0.177582	0.00195531	-0.0966271	0.366677	-0.372269	-0.255317	1.47099e-79	-0.0946335	0.661998	-0.1765	-0.0428995	0.00202308	-0.0216821	0	-2.2552	-0.976221	1.09777e-21	-1.60708	1	0.33778	0.3033	1.53377e-85	0.129234	0.772838	-0.230335	-0.216449	1.71532e-54	-0.0829051	0.505196	-0.140015	0.106921	0.0150527	0.0994512	0.230166	0.0319648
GSM776269	male	censored	ABC	1.18929	0.652594	0	0.354042	1	-0.812778	-0.358008	3.75499e-30	-0.233324	0.807445	-0.22403	-0.285277	4.64002e-07	-0.131529	0.591361	-0.883278	-0.230592	7.70225e-65	-0.0915625	0.597889	-0.171755	0.145883	5.15509e-26	0.0378386	0	1.78773	0.941977	6.47915e-16	1.21496	1	0.501447	0.424334	6.82027e-174	0.198886	1	-0.252829	-0.388176	6.8812e-181	-0.157952	0.90601	-0.21831	-0.175779	5.90353e-05	-0.100551	0.390004	1.28063
GSM776270	female	censored	ABC	-0.527261	0.353747	1.09118e-87	0.205682	0.803524	2.03539	0.831433	1.40862e-244	0.849299	1	-0.174019	-0.278531	8.81413e-07	-0.126154	0.577377	0.15905	0.16929	2.47238e-35	0.05575	0.438944	-0.199859	0.04578	0.000986666	0.0110529	0	-2.47946	-0.985009	1.07054e-24	-1.74018	1	0.456424	0.409377	7.93003e-161	0.156174	1	-0.241927	-0.409627	3.55877e-203	-0.170982	0.956077	-0.0237425	-0.0504849	0.252069	-0.001498	0	-0.293941
GSM776271	male	censored	GCB	0.690588	0.539625	1.29874e-222	0.268656	1	1.32043	0.60647	1.19565e-96	0.434382	1	-0.382183	-0.447816	2.72346e-16	-0.204562	0.928294	0.169402	0.432957	7.20332e-241	0.189017	1	-0.135869	0.0635602	4.73986e-06	0.00783611	0	1.54436	0.862429	1.79529e-10	1.04361	1	0.147493	0.190253	8.80335e-34	0.0437205	0.484783	-0.466304	-0.59235	0	-0.228799	1	-0.169598	0.182162	3.11459e-05	0.116358	0.404188	2.32975
GSM776272	male	censored	ABC	0.482012	0.176185	5.3825e-22	0.112824	0.400198	-1.08655	-0.372942	9.10015e-33	-0.327014	0.841128	-0.127291	0.0113634	0.84414	0.135927	0	0.208668	-0.0110105	0.423152	0.0125313	0	-0.0707165	-0.0750213	6.5435e-08	-0.0324455	0	1.5906	0.781941	1.0818e-07	1.17835	1	-0.336889	-0.180629	1.45516e-30	-0.125342	0.460259	-0.462728	-0.31286	7.82616e-115	-0.205205	0.73022	-0.00335209	0.300639	2.98884e-12	0.273441	0.667111	0.108997
GSM776273	male	progr.	unsure	0.242725	0.200272	4.54604e-28	0.087918	0.45491	1.22174	0.553494	1.75426e-77	0.389165	1	-0.33199	-0.277286	9.90411e-07	-0.0878387	0.574795	0.317199	0.248156	4.01447e-75	0.0999767	0.64343	-0.0613842	-0.1701	6.74752e-35	-0.0415939	0	1.51718	0.893955	4.33548e-12	1.167	1	-0.581966	-0.560874	0	-0.264583	1	0.0599778	0.0380355	0.00692961	0.0220932	0.0875494	-0.345255	-0.261663	1.56021e-09	-0.124151	0.580625	-0.139189
GSM776274	unknown	unknown	ABC	-1.04184	-0.304496	2.48475e-64	-0.133312	0.69165	-0.0837435	-0.272767	1.07139e-17	-0.199828	0.615194	-0.225794	-0.299482	1.13627e-07	-0.126187	0.620806	0.286657	0.313218	7.62156e-121	0.147098	0.812127	-0.141366	-0.0491895	0.000400221	-0.0301022	0	-1.54649	-0.87903	2.87385e-11	-1.17174	1	0.402526	0.130738	1.18541e-16	0.0685832	0.333133	0.0547472	0.0300388	0.0329891	0.0122007	0.0655615	0.255838	0.462447	9.86209e-29	0.399744	1	-0.176851
GSM776275	unknown	unknown	ABC	-0.184795	0.222129	2.66972e-34	0.179654	0.504557	0.0483674	-0.144606	7.52017e-06	-0.0961535	0.326138	-0.313385	-0.477247	1.42076e-18	-0.165506	0.989303	0.214757	0.546225	0	0.260361	1	-0.159536	-0.138167	1.77116e-23	-0.0428033	0	-2.74568	-0.981984	1.70061e-23	-1.88023	1	0.0167221	-0.149625	2.2202e-21	-0.0432633	0.381258	-0.30659	-0.587964	0	-0.249756	1	-0.0733717	0.181138	3.45625e-05	0.147167	0.401913	0.0661151
GSM776276	female	progr.	ABC	0.24563	-0.00633339	0.730961	0.06669	0	0.0940353	-0.280513	1.15115e-18	-0.183454	0.632665	-0.289829	-0.309765	3.90928e-08	-0.144074	0.642124	0.348928	0.24698	2.08297e-74	0.137994	0.64038	0.0455281	-0.206178	8.53274e-51	-0.0653755	0	-1.70758	-0.874182	5.03859e-11	-1.14074	1	-0.977347	-0.743659	0	-0.521969	1	-0.347109	-0.28258	3.8083e-93	-0.138613	0.659546	0.043356	0.202789	3.38342e-06	0.179601	0.449982	-0.122467
GSM776277	male	censored	unsure	0.306841	0.417465	9.14659e-125	0.214406	0.948255	0.971618	0.55358	1.64421e-77	0.400495	1	-0.0906208	0.187175	0.00108628	0.224995	0.387158	0.518152	0.29944	4.04729e-110	0.124546	0.776402	1.84561	0.50037	0	0.220943	1	1.61154	0.926069	2.2861e-14	1.19761	1	0.0284539	-0.0890935	1.775e-08	-0.0196944	0.227019	-0.32128	-0.33699	4.81521e-134	-0.141919	0.786541	0.875164	0.493676	4.36222e-33	0.263446	1	-0.14003
GSM776278	unknown	unknown	unsure	-0.251243	0.231402	3.72127e-37	0.153767	0.525621	2.38884	0.792575	3.31182e-206	1.39796	1	-0.514439	-0.227482	6.66294e-05	-0.174137	0.471493	-0.338827	-0.244852	4.00495e-73	-0.120769	0.634862	-0.0938147	0.224562	3.67436e-60	0.130335	0	1.77231	0.938157	1.65926e-15	1.31162	1	-0.06644	-0.203564	1.58612e-38	-0.0855982	0.518701	-0.195247	-0.12857	5.08691e-20	-0.109724	0.300085	-0.301148	-0.376587	7.54168e-19	-0.444543	0.835638	0.0505572
GSM776279	male	progr.	GCB	-1.74317	-0.604103	5.45637e-293	-1.54637	1	-1.62364	-0.386367	3.0758e-35	-0.463942	0.871405	-0.000477113	0.0263407	0.64854	-0.0113992	0	-1.00049	-0.734148	0	-0.773325	1	0.244506	-0.184818	5.42025e-41	-0.0859706	0	0.690006	0.409212	0.0193927	0.582822	0.792438	-0.963235	-0.496735	2.6559e-247	-0.555385	1	-0.998076	-0.439376	6.52029e-237	-0.41318	1	-0.382001	-0.0650293	0.139964	-0.0669539	0	0.0723602
GSM776280	female	censored	ABC	-0.220024	0.154561	3.11973e-17	0.144289	0.35108	1.01408	0.494257	9.19263e-60	0.36022	1	-0.110126	0.0359762	0.533538	0.187789	0	0.57288	0.369767	3.26359e-171	0.179971	0.95875	-0.1097	-0.00343174	0.80505	0.00443943	0	-2.7355	-0.983044	6.83311e-24	-1.89457	1	0.12317	-0.00381212	0.80992	0.00522969	0	-0.0800643	-0.392369	4.08028e-185	-0.172387	0.915796	0.223499	0.515215	2.31228e-36	0.312788	1	-0.15459
GSM776281	male	censored	unsure	0.781214	0.335862	1.05172e-78	0.156969	0.762899	-0.808861	-0.617728	3.3503e-101	-0.381899	1	-0.1443	-0.391638	1.66972e-12	-0.172978	0.81184	0.0375627	0.23608	5.80174e-68	0.100176	0.61212	-0.00672469	-0.0427703	0.00208732	-0.0228483	0	1.39033	0.847354	7.79977e-10	0.961428	1	0.524243	0.515908	6.7578e-270	0.242438	1	-0.0323891	-0.0955714	1.06163e-11	-0.0472739	0.223065	-0.0357542	0.00164251	0.970294	-0.0166487	0	0.372306
GSM776282	female	progr.	ABC	-0.661931	-0.416619	3.22601e-124	-0.155214	0.946335	-0.109765	-0.315689	1.83304e-23	-0.171024	0.711999	-0.280961	-0.291205	2.60364e-07	-0.0923642	0.603648	0.305099	0.272103	1.60375e-90	0.106074	0.70552	-0.0757747	-0.17172	1.52831e-35	-0.0579779	0	-3.7145	-0.974123	3.89845e-21	-2.56712	1	-0.39056	-0.202332	4.50696e-38	-0.0935846	0.515561	0.204583	0.336591	1.03511e-133	0.136953	0.785609	-0.19946	-0.0340383	0.440144	-0.0253882	0	-0.0125807
GSM776283	male	progr.	ABC	-0.588964	-0.450828	1.16456e-147	-0.263847	1	-1.32089	-0.691453	3.06739e-136	-0.551196	1	-0.212355	-0.068934	0.232467	-0.245509	0.0841809	0.340562	0.0972411	1.33642e-12	0.046547	0.252131	-0.116549	-0.131751	1.77815e-21	-0.0512083	0	1.59411	0.881776	2.06858e-11	1.08938	1	-0.448828	-0.329467	1.73298e-101	-0.184706	0.839513	0.36523	0.248457	9.2339e-72	0.116473	0.579902	0.00937028	0.306923	9.92939e-13	0.259129	0.681055	0.311587
GSM776284	male	progr.	ABC	-0.836089	-0.20413	4.05667e-29	-0.0931668	0.463673	0.158831	-0.124391	0.000119555	-0.0905805	0.280483	-0.398427	-0.386687	3.33876e-12	-0.188746	0.801578	0.57205	0.403	5.91185e-206	0.179656	1	-0.00734814	-0.117452	2.31654e-17	-0.0414887	0	1.37918	0.664848	3.01234e-05	1.03751	1	-0.334177	-0.211572	1.51385e-41	-0.0983526	0.539106	0.327189	0.236436	5.75599e-65	0.0912944	0.551846	-0.197487	-0.0615989	0.162138	-0.0540242	0	-0.182831
GSM776285	female	progr.	ABC	-0.358877	-0.291944	4.71768e-59	-0.107014	0.66314	-1.16137	-0.607574	4.35715e-97	-0.407089	1	-0.310916	-0.319216	1.41362e-08	-0.139475	0.661714	-0.137125	-0.0581248	2.31838e-05	-0.0325773	0.150702	-0.0270066	-0.0575254	3.46165e-05	-0.0183976	0	-2.40302	-0.96835	7.93602e-20	-1.73849	1	-0.402843	0.0314393	0.0472366	-0.00597467	0.0727208	0.503171	0.492807	1.21428e-306	0.245795	1	-0.19581	-0.199669	4.80571e-06	-0.123112	0.443058	0.020335
GSM776286	female	progr.	ABC	0.0538338	-0.042838	0.0199775	-0.00692464	0.093456	-0.266394	-0.394949	7.02681e-37	-0.193144	0.890763	-0.386474	-0.500272	1.61043e-20	-0.191983	1	0.085526	0.138593	4.03682e-24	0.0504126	0.359351	-0.0554223	-0.18515	3.89469e-41	-0.0467419	0	-2.3949	-0.984614	1.58232e-24	-1.65835	1	-0.527506	-0.268189	1.37012e-66	-0.115841	0.683371	0.313906	0.327759	1.73847e-126	0.130688	0.764994	-0.198319	-0.0952561	0.0304183	-0.0319682	0.198708	-0.052331
GSM776287	female	censored	GCB	-0.74091	-0.510873	7.07786e-196	-0.975144	1	-0.429992	-0.172962	7.92106e-08	-0.183114	0.390096	0.158089	0.12967	0.0242657	-0.0206429	0.25591	-0.163497	-0.516296	0	-0.407829	1	0.0743213	-0.149314	3.4611e-27	-0.0619892	0	-0.735417	-0.458371	0.00799495	-0.718105	0.908388	-0.811063	-0.542208	2.4231e-303	-0.531041	1	-0.222241	-0.0709342	4.64881e-07	-0.0553894	0.165561	-0.237626	0.199452	4.92373e-06	0.199742	0.442575	0.00528365
GSM776288	female	progr.	ABC	0.9823	0.319807	3.92578e-71	0.166619	0.726429	0.220088	0.0340571	0.293952	0.0517959	0	-0.312488	-0.117297	0.0417143	-0.144416	0.223287	-0.205527	-0.237957	4.75574e-69	-0.101421	0.616985	0.0192691	-0.189177	6.70616e-43	-0.0264831	0	-2.56317	-0.980165	7.21704e-23	-1.7685	1	-0.823194	-0.713523	0	-0.446565	1	0.105658	0.177849	4.41775e-37	0.0868871	0.415103	-0.153775	-0.0122208	0.781716	0.00861966	0	-0.0176983
GSM776289	male	censored	ABC	0.411469	0.555585	1.30767e-238	0.264771	1	1.18174	0.670654	2.51048e-125	0.493193	1	-0.168122	-0.175024	0.00227611	-0.0603594	0.361163	-0.522206	-0.180057	8.09617e-40	-0.0635361	0.466859	-0.137765	-0.0179212	0.19739	-0.0132825	0	1.73944	0.9496	8.07065e-17	1.2785	1	-0.52936	-0.578256	0	-0.244028	1	0.0367373	0.118996	2.35452e-17	0.0403773	0.277739	0.0393174	-0.0783726	0.0751372	0.0416382	0.148755	-0.214725
GSM776290	male	censored	ABC	-0.399566	0.258487	3.05572e-46	0.209655	0.587144	0.74727	0.260597	3.09142e-16	0.201762	0.587746	-0.216138	-0.0675358	0.242101	-0.0729652	0.080416	0.369118	0.502861	0	0.296271	1	1.19837	0.268821	2.2539e-86	0.118272	0	1.38317	0.76088	3.74528e-07	1.03237	1	0.144581	0.090365	1.10792e-08	0.0312323	0.230258	-0.628087	-0.778674	0	-0.416449	1	1.54923	0.80068	1.43035e-116	0.639079	1	-0.146066
GSM776291	female	censored	ABC	-0.296126	0.142866	6.37396e-15	0.160531	0.324515	0.16389	0.0291546	0.368999	0.0353178	0	-0.425529	-0.327343	5.72767e-09	-0.105367	0.678562	0.465513	0.508018	0	0.244644	1	0.0477072	-0.100926	3.4041e-13	-0.0240598	0	-3.95735	-0.97531	1.92967e-21	-2.72183	1	0.106328	-0.0112683	0.477083	-0.0213383	0	-0.232028	-0.386335	4.72915e-179	-0.164341	0.901712	-0.138118	-0.0288364	0.513162	0.00506531	0	-0.215747
GSM776292	male	progr.	ABC	0.339109	0.017421	0.344216	-0.0869477	0	0.634362	0.172586	8.45909e-08	0.14477	0.389247	-0.333182	-0.253145	8.49505e-06	-0.102269	0.524744	-0.0975411	-0.111275	4.66991e-16	-0.0427211	0.288519	-0.114999	-0.16276	4.6836e-32	-0.0535208	0	1.27738	0.823992	5.71226e-09	0.918404	1	-0.453066	-0.438239	1.19879e-186	-0.221859	1	0.249418	0.277082	1.73882e-89	0.117836	0.646715	-0.077274	0.292134	1.27342e-11	0.1707	0.64824	-0.195567
GSM776293	female	censored	GCB	-0.018058	0.191742	7.98633e-26	0.129403	0.435534	1.25169	0.508744	8.86778e-64	0.392887	1	-0.37798	-0.315959	2.01517e-08	-0.155826	0.654963	0.141087	0.261169	2.73129e-83	0.135013	0.67717	-0.189131	-0.0388949	0.00513485	-0.026123	0	-2.06913	-0.957049	7.52096e-18	-1.49045	1	0.469783	0.372925	1.15378e-131	0.18578	0.950248	0.116661	-0.0681681	1.27726e-06	-0.0345021	0.159105	-0.0560975	0.112332	0.0106213	0.112931	0.243995	-0.364021
GSM776294	female	censored	ABC	0.201468	0.271007	7.96616e-51	0.174472	0.615582	-0.520228	-0.353872	1.88243e-29	-0.184049	0.798117	-0.108337	0.112016	0.0518868	0.179668	0.20873	-0.101248	0.329847	1.42177e-134	0.131715	0.855243	-0.0272519	-0.0789469	1.29388e-08	-0.021173	0	-2.81558	-0.993124	8.36772e-30	-1.94597	1	0.131183	0.0722558	4.99518e-06	0.0370302	0.184113	-0.134223	-0.423072	5.29801e-218	-0.168644	0.987458	-0.163692	-0.066397	0.131801	-0.0391394	0	-0.162856
GSM776295	male	censored	ABC	-0.289609	-0.192395	5.42055e-26	-0.0658638	0.437018	-1.17511	-0.586332	6.04821e-89	-0.359601	1	-0.312999	-0.471355	4.23911e-18	-0.166948	0.977089	0.32588	0.251113	6.15713e-77	0.1036	0.651096	-0.166753	-0.0428066	0.00206909	-0.0205723	0	1.65611	0.877744	3.34281e-11	1.39192	1	0.527761	0.494503	9.15083e-245	0.226599	1	0.166294	0.242968	1.30175e-68	0.0782734	0.567092	0.191206	-0.0432893	0.326135	0.027916	0	-0.101816
GSM776296	male	progr.	ABC	-0.13094	-0.133349	3.53947e-13	-0.0617734	0.302897	-0.583399	-0.0190739	0.556762	0.13209	0	5.04145	0.958418	2.54032e-165	2.10357	1	-0.447256	-0.321844	7.40519e-128	-0.153957	0.834491	0.053067	0.166734	1.40704e-33	0.047103	0	1.4676	0.847803	7.483e-10	0.997388	1	0.54026	0.519383	3.78857e-274	0.27751	1	0.169117	0.167636	4.45163e-33	0.0694882	0.391265	-0.0348491	-0.0807056	0.0668364	-0.052379	0.155945	1.74173
GSM776297	male	censored	ABC	-0.459658	-0.542073	5.19173e-225	-1.04711	1	-1.69854	-0.557617	7.49497e-79	-0.558876	1	0.121163	0.0169912	0.768773	-0.0157907	0	-0.83433	-0.566508	0	-0.459458	1	-0.100917	-0.187483	3.74423e-42	-0.0773404	0	1.08126	0.703001	6.47267e-06	0.810124	1	-1.0825	-0.546879	0	-0.50424	1	-0.179658	-0.0761427	6.25313e-08	-0.0466583	0.177718	-0.0595297	0.0893056	0.0424768	0.123091	0.18169	0.140724
GSM776298	female	censored	ABC	-0.0909456	-0.0830081	6.35107e-06	-0.0548713	0.188547	-0.410877	-0.271628	1.47841e-17	-0.172346	0.612625	2.9086	0.858103	8.69465e-89	1.04665	1	-0.0592028	-0.0183566	0.181733	0.0237667	0.0318682	-0.00865319	0.129692	7.44354e-21	0.0291549	0	-2.48192	-0.971537	1.62297e-20	-1.71728	1	0.617116	0.608731	0	0.337631	1	-0.0190376	-0.0335233	0.0173275	-0.00828827	0.0755558	1.70147	0.746683	3.70375e-93	0.628708	1	-0.314918
GSM776299	male	censored	unsure	0.0886179	-0.05863	0.00144356	-0.00688167	0.132792	1.43927	0.525383	1.23186e-68	0.415974	1	-0.0628298	0.132609	0.0211999	0.170269	0.263357	-0.518658	-0.150768	2.72238e-28	-0.0715253	0.390918	2.53608	0.623143	0	0.328109	1	1.37934	0.882895	1.80507e-11	0.949616	1	0.390086	0.282025	9.86757e-74	0.135714	0.718625	0.149804	0.306499	4.65965e-110	0.151122	0.715373	0.325095	0.238831	3.91675e-08	0.125102	0.529961	-0.216471
GSM776300	male	censored	ABC	1.1956	0.559412	1.41355e-242	0.311874	1	-1.02735	-0.589805	3.10017e-90	-0.414723	1	-0.116773	-0.229008	5.93225e-05	-0.0794034	0.474663	0.0712898	0.257815	3.85994e-81	0.116966	0.668475	-0.101338	-0.0861473	5.38663e-10	-0.0409463	0	1.47478	0.885076	1.37831e-11	1.01999	1	0.481109	0.331235	1.26706e-102	0.151441	0.844019	-0.181578	-0.386562	2.80964e-179	-0.185493	0.902243	-0.140883	0.0290033	0.510725	0.0312937	0	-0.159636
GSM776301	female	progr.	ABC	0.699571	0.41437	9.05661e-123	0.183556	0.941226	0.866238	0.388851	1.0418e-35	0.242686	0.87701	-0.0612659	-0.201502	0.00042778	-0.0662913	0.417344	-0.259889	-0.318632	3.21761e-125	-0.128295	0.826164	-0.106221	0.011932	0.39078	0.0125907	0	-2.57616	-0.981997	1.68139e-23	-1.84426	1	-0.504714	-0.245087	1.41947e-55	-0.119245	0.624505	0.476118	0.378481	2.39042e-171	0.156579	0.883382	0.0324136	0.328148	1.96649e-14	0.189873	0.728154	-0.0268905
GSM776302	female	censored	GCB	0.131593	0.200639	3.61933e-28	0.140613	0.455744	0.629999	0.445158	1.67575e-47	0.281094	1	-0.371502	-0.365938	5.38404e-11	-0.181148	0.758566	0.525942	0.457745	1.49773e-272	0.201292	1	-0.145119	0.0315119	0.0233933	0.0262064	0	-2.81912	-0.984373	2.00107e-24	-1.9689	1	0.178426	0.168233	1.12099e-26	0.0504516	0.428674	-0.0653905	-0.120817	7.60155e-18	-0.0708702	0.281989	-0.11324	-0.124294	0.00466929	-0.0275762	0.273236	1.97984
GSM776303	female	censored	GCB	0.269571	-0.0341981	0.063286	-0.018553	0.0681587	1.4413	0.643111	3.55321e-112	0.630488	1	-0.0358857	0.0843494	0.143766	0.12143	0.128189	0.0979461	-0.0931508	1.11433e-11	-0.0394024	0.241526	0.623591	0.299259	1.48481e-107	0.123746	0.707036	-1.8264	-0.945292	2.71736e-16	-1.3795	1	0.375062	0.344432	2.41433e-111	0.18342	0.877646	0.368822	0.251389	1.78013e-73	0.108714	0.586747	1.28035	0.626047	1.46477e-57	0.475749	1	-0.0541162
GSM776304	female	progr.	ABC	0.0357882	-0.166484	8.86206e-20	-0.0708112	0.378161	-1.64022	-0.72376	3.64877e-155	-0.589728	1	-0.383237	-0.430628	4.67352e-15	-0.196666	0.892665	-0.0109037	-0.0283787	0.038943	-0.0192979	0.0679622	-0.0710805	0.00465461	0.737799	-0.0112202	0	1.12565	0.550491	0.00103163	1.04358	1	0.453394	0.454648	1.73975e-202	0.240979	1	0.0577571	0.0714687	3.80734e-07	0.0303549	0.166809	-0.0836768	-0.00277222	0.949884	-0.0239824	0	-0.127426
GSM776305	female	censored	GCB	0.272845	0.224769	4.23018e-35	0.136473	0.510555	0.866004	0.401024	4.52477e-38	0.304994	0.904463	-0.345716	-0.444366	4.88161e-16	-0.219015	0.921142	0.137675	0.0811652	3.33865e-09	0.0440718	0.210449	-0.0973694	0.0301448	0.0301162	0.0198528	0	-1.75203	-0.940206	1.00961e-15	-1.29359	1	0.262278	0.279735	1.60224e-72	0.142575	0.712792	0.10586	0.0552099	8.8176e-05	0.0228662	0.128838	-0.249626	-0.323027	5.21335e-14	-0.190513	0.716789	-0.16198
GSM776306	female	censored	GCB	-0.243387	0.193166	3.42626e-26	0.144811	0.438769	0.465091	0.44409	2.9469e-47	0.328621	1	5.26377	0.963906	2.34125e-174	2.5215	1	0.0908202	0.179595	1.27766e-39	0.0748987	0.465663	-0.113526	0.201255	1.95996e-48	0.0791411	0	-2.52756	-0.986963	1.30546e-25	-1.80443	1	0.320192	0.4145	3.15421e-165	0.183796	1	-0.294151	-0.299111	1.16411e-104	-0.157252	0.698131	0.847655	0.291429	1.4329e-11	0.106527	0.646675	-0.0252743
GSM776307	male	censored	ABC	-0.0124026	0.294484	4.23531e-60	0.202943	0.668909	0.108026	-0.00754324	0.816238	0.0154013	0	-0.212979	-0.136461	0.0176934	-0.0585715	0.272953	0.206669	0.359498	2.83446e-161	0.169685	0.932122	-0.103926	0.0319159	0.0216741	0.0105952	0	1.97052	0.824721	5.39218e-09	2.01368	1	0.322524	0.323253	1.4857e-97	0.141819	0.823679	-0.292531	-0.451781	5.18519e-252	-0.222221	1	0.239308	0.394984	9.85759e-21	0.217499	0.876461	0.1311
GSM776308	female	censored	ABC	1.17639	0.558478	1.32603e-241	0.320445	1	-0.998688	-0.583564	6.2917e-88	-0.407345	1	0.0202824	-0.234123	3.9958e-05	-0.0984314	0.485283	0.382689	0.253019	4.04492e-78	0.121084	0.656038	-0.0254667	-0.0637001	4.51656e-06	-0.018234	0	-2.79991	-0.983806	3.41986e-24	-1.90922	1	0.224688	0.10196	1.11835e-10	0.049501	0.259803	-0.219865	-0.344261	3.50447e-140	-0.140734	0.803512	0.335553	0.511131	1.00734e-35	0.377839	1	-0.417818
GSM776309	male	censored	ABC	1.14472	0.696939	0	0.326081	1	0.116143	-0.204434	1.94942e-10	-0.109234	0.461076	-0.1515	-0.363164	7.69386e-11	-0.117451	0.752815	0.240048	0.169285	2.48456e-35	0.067074	0.43893	-0.0749843	-0.151448	6.24304e-28	-0.0462253	0	1.69031	0.940821	8.66918e-16	1.25205	1	-0.460109	-0.390769	1.76539e-145	-0.146392	0.995717	-0.105569	-0.0608887	1.52502e-05	-0.0341164	0.142111	0.093261	0.181896	3.20011e-05	0.0633489	0.403597	-0.0687157
GSM776310	female	censored	GCB	-0.284984	0.118529	1.06228e-10	0.133564	0.269235	1.31506	0.626941	4.56227e-105	0.538711	1	0.177764	-0.0089432	0.877037	-0.145902	0	0.59823	0.520399	0	0.285729	1	-0.142447	0.0108961	0.433221	0.00229046	0	-1.56789	-0.917475	1.14087e-13	-1.24117	1	0.269389	0.293306	7.22672e-80	0.106076	0.747372	-0.11809	-0.258599	8.64596e-78	-0.132295	0.603575	-0.122419	0.0963045	0.0286307	0.0444825	0.201636	-0.193229
GSM776311	male	censored	GCB	0.0628797	-0.0437292	0.0175385	0.0303583	0.0958756	-0.681611	-0.463075	9.54121e-52	-0.346486	1	-0.419341	-0.351205	3.44792e-10	-0.19162	0.728025	-0.149326	0.0967528	1.72962e-12	0.044971	0.250865	-0.0437286	-0.116719	3.65667e-17	-0.0359021	0	1.64367	0.827508	4.31481e-09	1.39124	1	0.139908	-0.0305277	0.0540282	-0.00846225	0.069609	0.213384	0.0777916	3.22162e-08	0.0539905	0.181567	-0.228784	-0.363597	1.37115e-17	-0.207598	0.806815	-0.246249
GSM776312	male	censored	GCB	0.128426	0.0451805	0.0141226	0.0372962	0.0997476	0.662525	0.0816374	0.0117625	0.140484	0.179818	-0.340473	-0.251214	9.9984e-06	-0.0915646	0.520739	0.383533	0.351518	8.43095e-154	0.151423	0.911432	-0.0409689	-0.0730538	1.4313e-07	-0.0198754	0	1.16647	0.627196	0.000112532	0.99093	1	-0.396711	-0.0268246	0.0904898	-0.0426549	0.0565411	0.306949	0.269943	7.38112e-85	0.0721603	0.630052	-0.0805956	0.0921237	0.0363394	0.0451547	0.189834	0.766991
GSM776313	male	censored	ABC	-0.314369	-0.204853	2.56473e-29	-0.0886931	0.465316	-0.515426	-0.39098	4.09106e-36	-0.216808	0.88181	-0.161923	0.0764784	0.185148	0.0388884	0.105265	0.170554	0.234103	7.9086e-67	0.0943455	0.606993	0.032757	0.0693083	6.01381e-07	0.00659315	0	1.77235	0.956051	1.05777e-17	1.33798	1	-0.352131	-0.0200427	0.205967	-0.0417216	0.0321994	0.19355	0.109752	5.61546e-15	0.0390658	0.256164	0.129148	0.053222	0.227232	0.00831881	0	-0.197171
GSM776314	female	censored	ABC	0.438706	0.254957	5.4127e-45	0.133767	0.579124	-0.596171	-0.208328	8.62639e-11	-0.0982359	0.469861	0.597219	0.384015	4.82963e-12	0.321731	0.796039	0.248032	0.250395	1.7052e-76	0.0875031	0.649236	-0.205137	-0.0283819	0.0411826	-0.00812882	0	-3.03479	-0.910271	3.85927e-13	-2.1338	1	0.419589	0.392395	8.80978e-147	0.151416	0.999859	-0.0822719	-0.0504519	0.000340118	-0.0367329	0.117676	-0.169727	-0.174894	6.43946e-05	-0.077826	0.388037	-0.014265
GSM776315	female	censored	GCB	0.170092	0.297401	2.57869e-61	0.179711	0.675534	1.67155	0.706968	5.27131e-145	0.574377	1	-0.248591	-0.469661	5.78197e-18	-0.186483	0.973578	0.370466	0.38678	1.70525e-188	0.176064	1	-0.129234	-0.00307356	0.825049	-0.00323625	0	-1.4369	-0.924819	2.92253e-14	-1.151	1	0.250907	0.26861	8.42622e-67	0.0954969	0.684444	-0.256178	-0.508387	0	-0.220349	1	-0.130816	0.269628	4.70003e-10	0.164497	0.598298	0.0376786
GSM776316	male	censored	GCB	-0.0643444	0.0896924	1.06469e-06	0.0773345	0.203732	0.96836	0.532538	8.26967e-71	0.375253	1	-0.294587	-0.193903	0.000706967	-0.0983314	0.401381	0.394002	0.227299	5.2652e-63	0.098267	0.589351	-0.104688	0.0284525	0.040681	0.0025962	0	1.34499	0.776031	1.55339e-07	0.954735	1	0.283698	0.240816	1.16624e-53	0.0861345	0.613621	-0.0210279	0.101145	6.1854e-13	0.0169032	0.236074	-0.185216	-0.164501	0.000173183	-0.0444715	0.364898	-0.23265
GSM776317	male	progr.	ABC	-0.208926	0.0654328	0.000376263	0.018307	0.148516	-1.25553	-0.677211	1.13876e-128	-0.480463	1	-0.478759	-0.452578	1.20384e-16	-0.216585	0.938165	0.290286	0.526137	0	0.262852	1	0.141785	0.00604993	0.663471	-0.0108601	0	1.92093	0.919889	7.39711e-14	1.55851	1	0.291745	0.328469	7.52499e-101	0.14382	0.836971	-0.168471	-0.427107	1.38425e-222	-0.182914	0.996874	-0.116301	-0.0224516	0.610686	-0.0174222	0	0.0207027
GSM776318	male	censored	ABC	0.672538	0.49746	2.95657e-184	0.219023	1	-0.186387	-0.0464023	0.152638	0.0434787	0.0751446	-0.318984	-0.332706	3.10964e-09	-0.137611	0.689677	0.0535019	0.239408	6.76727e-70	0.087332	0.620747	-0.00611761	0.0248694	0.073627	0.0122507	0	1.57953	0.95329	2.61457e-17	1.05809	1	0.240338	0.116362	1.74519e-13	0.0602645	0.296502	-0.221781	-0.288278	4.99994e-97	-0.123988	0.672846	-0.181278	-0.346331	5.30611e-16	-0.147442	0.768501	0.210305
GSM776319	male	censored	unsure	-0.353873	-0.120297	5.57157e-11	-0.0590535	0.27325	0.768504	0.358599	2.97556e-30	0.273242	0.80878	4.04834	0.939795	7.68178e-142	1.54126	1	0.254791	0.281814	3.12413e-97	0.11161	0.730699	-0.0998017	0.0728256	1.56529e-07	0.0268384	0	1.92273	0.909114	4.64948e-13	1.39224	1	-0.580514	-0.307821	3.50487e-88	-0.141933	0.784357	0.18534	0.22644	1.33588e-59	0.084128	0.528515	0.664874	0.111296	0.0113674	0.0260647	0.24138	-0.221757
GSM776320	male	censored	GCB	-1.0314	-0.565709	3.23253e-249	-1.43239	1	-1.39714	-0.325591	6.17345e-25	-0.396914	0.734334	0.0513853	0.0172513	0.765335	-0.0839191	0	-1.49697	-0.731568	0	-0.870772	1	-0.16598	-0.199992	7.73241e-48	-0.113128	0	0.308152	0.227775	0.207526	0.5022	0.288073	-0.469551	-0.36745	1.34828e-127	-0.406964	0.936297	-0.65426	-0.45753	3.17449e-259	-0.466284	1	-0.0362965	0.00443107	0.919977	0.0718411	0	0.434616
GSM776321	unknown	unknown	ABC	0.478137	0.463144	8.82655e-157	0.243401	1	-0.390364	-0.328031	2.62547e-25	-0.17237	0.739836	-0.384194	-0.424779	1.18599e-14	-0.175961	0.880539	0.0723071	0.133049	2.43578e-22	0.0398963	0.344976	-0.274023	-0.0538945	0.000104885	-0.0153116	0	-2.47038	-0.981109	3.46844e-23	-1.73198	1	0.34218	0.261485	2.81365e-63	0.114108	0.66629	-0.115385	-0.104021	1.34111e-13	-0.0676829	0.242786	-0.215991	-0.405382	7.50741e-22	-0.250392	0.899535	-0.0915587
GSM776322	male	censored	ABC	0.61265	0.607293	6.73195e-297	0.327462	1	0.451499	0.23541	1.89748e-13	0.145094	0.53094	-0.358757	-0.35064	3.69506e-10	-0.139572	0.726855	0.240383	0.321584	1.21263e-127	0.142326	0.833818	-0.0790855	0.0611207	1.0824e-05	0.0201592	0	1.84332	0.907074	6.41744e-13	1.43067	1	0.25539	0.221707	1.50066e-45	0.0751011	0.56493	-0.346265	-0.546472	0	-0.224715	1	-0.0690852	0.190766	1.26979e-05	0.11025	0.423294	-0.178407
GSM776323	unknown	unknown	ABC	0.232087	0.286626	6.78231e-57	0.16452	0.651059	-1.09175	-0.698216	5.4355e-140	-0.475502	1	-0.492927	-0.566967	4.56529e-27	-0.234729	1	0.172094	0.444851	9.63731e-256	0.189689	1	-0.101015	-0.0117701	0.397241	0.00227214	0	1.78558	0.956525	9.00385e-18	1.32706	1	0.176923	0.0538667	0.000670855	0.0349254	0.137073	-0.244151	-0.491489	9.05677e-305	-0.189832	1	-0.309464	-0.25363	5.02797e-09	-0.146626	0.5628	-0.00188373
GSM776324	male	progr.	ABC	0.691637	0.496726	1.23538e-183	0.245421	1	-1.73232	-0.779089	9.09275e-195	-0.606291	1	-0.366887	-0.29659	1.52262e-07	-0.149131	0.614811	0.266914	0.336279	4.0397e-140	0.142974	0.87192	-0.0796371	-0.196902	2.13328e-46	-0.0423698	0	1.80131	0.93816	1.658e-15	1.31158	1	-0.669094	-0.570968	0	-0.256412	1	-0.257807	-0.234407	7.41306e-64	-0.101289	0.54711	-0.138014	-0.412535	1.21107e-22	-0.190737	0.915406	0.168718
GSM776325	female	censored	GCB	-0.420835	0.00480239	0.794304	-0.0108452	0	1.08683	0.389719	7.12216e-36	0.297251	0.878967	-0.402414	-0.464922	1.36554e-17	-0.214731	0.963753	0.739226	0.640941	0	0.358976	1	-0.157727	-0.10665	1.44394e-14	-0.0315789	0	-2.87771	-0.971064	2.07723e-20	-1.94203	1	-0.0707894	-0.341917	1.19626e-109	-0.144596	0.871237	-0.67735	-0.479545	3.69108e-288	-0.238662	1	0.008401	-0.0994478	0.0238016	-0.0298703	0.210293	-0.285757
GSM776326	unknown	unknown	GCB	-0.634649	-0.214367	5.23584e-32	-0.125224	0.486927	-1.4185	-0.688933	7.21207e-135	-0.560425	1	1.17768	0.426382	9.2052e-15	0.32679	0.883862	0.39316	0.223387	7.29773e-61	0.108739	0.579209	-0.0754329	-0.187446	3.88828e-42	-0.0591429	0	1.62277	0.855826	3.4867e-10	1.27568	1	-0.577567	-0.287828	7.47584e-77	-0.159666	0.733412	0.308871	0.352982	9.18516e-148	0.151918	0.823867	-0.373794	-0.441182	5.15459e-26	-0.293706	0.978973	-0.344031
GSM776327	female	progr.	GCB	0.092025	-0.0153494	0.404631	-0.0220281	0	0.225824	0.0491134	0.130041	0.0917861	0.0838336	-0.349884	-0.458977	3.93806e-17	-0.184557	0.951431	-0.0514159	0.0556652	5.06876e-05	0.0192701	0.144317	-0.112777	-0.0871011	3.4653e-10	-0.0478188	0	-1.49191	-0.870906	7.2691e-11	-1.21617	1	-0.270606	0.0743587	2.62451e-06	-0.00349398	0.189472	0.562943	0.609056	0	0.26833	1	-0.208336	-0.215076	8.0506e-07	-0.105766	0.477249	-0.0576953
GSM776328	female	censored	GCB	0.260968	0.116734	2.02638e-10	0.0575879	0.265158	1.04974	0.547163	2.04268e-75	0.388254	1	-0.348002	-0.186787	0.00111299	-0.0865056	0.386336	-0.16189	-0.305551	8.35346e-115	-0.132651	0.792247	-0.00772591	-0.071642	2.47943e-07	-0.028194	0	-1.92886	-0.963129	7.75135e-19	-1.37021	1	-0.523609	-0.269189	4.31265e-67	-0.141536	0.685918	0.55274	0.59277	0	0.289079	1	0.0595059	0.0985788	0.0250606	0.0807207	0.207918	0.0540071
GSM776329	female	censored	GCB	0.1696	0.180827	4.20916e-23	0.0567711	0.410741	0.388928	0.214353	2.3678e-11	0.116643	0.483449	-0.361915	-0.367203	4.56988e-11	-0.154708	0.761189	0.126482	0.0347453	0.0114629	0.0209643	0.0880356	-0.148393	-0.109003	3.74593e-15	-0.0276292	0	-3.29075	-0.977499	4.79333e-22	-2.26517	1	-0.4311	-0.449472	2.14386e-197	-0.204223	1	0.358579	0.442816	4.89371e-241	0.165857	1	-0.259436	-0.322101	6.20569e-14	-0.133659	0.714735	0.0686544
GSM776330	unknown	unknown	ABC	1.47289	0.709996	0	0.407276	1	-0.707555	-0.576297	2.64619e-85	-0.360675	1	-0.400899	-0.4931	6.74179e-20	-0.192403	1	-0.0330477	0.233458	1.84577e-66	0.106377	0.605319	-0.229469	-0.129587	8.00568e-21	-0.0493921	0	2.13601	0.786384	8.18096e-08	2.14175	1	0.397393	0.334986	4.65636e-105	0.156951	0.853575	-0.319871	-0.435007	9.6339e-232	-0.20831	1	-0.101731	0.0350789	0.426285	0.0192025	0	0.167065
GSM776331	female	censored	unsure	0.696752	0.396248	1.69826e-111	0.205137	0.900062	2.56832	0.865158	7.33937e-287	1.28287	1	-0.188422	-0.151892	0.00821285	-0.108437	0.309712	-0.79394	-0.496262	0	-0.243014	1	-0.0256111	0.234959	7.57673e-66	0.0833172	0	-2.88781	-0.970303	3.06225e-20	-1.99005	1	0.424772	0.367321	1.67782e-127	0.188559	0.935968	0.134671	0.0725017	2.57799e-07	0.0142661	0.16922	0.210226	0.244596	1.78839e-08	0.0944517	0.542754	3.57542
GSM776332	female	censored	unsure	1.40441	0.458979	1.18059e-153	0.266353	1	-1.54171	-0.582823	1.17245e-87	-0.478499	1	-0.0649314	-0.186613	0.00112519	-0.0623705	0.385967	-0.416086	-0.377236	1.13397e-178	-0.206576	0.978114	-0.0769624	-0.00531322	0.702358	-0.00509132	0	-2.66819	-0.952205	3.67534e-17	-1.88828	1	0.522822	0.215327	5.25351e-43	0.137208	0.548674	0.281092	0.296458	9.26027e-103	0.140581	0.691937	-0.0766614	-0.139813	0.0014448	-0.000160785	0.309347	-0.284391
GSM776333	male	censored	GCB	-0.0213092	0.0992649	6.57193e-08	0.0594326	0.225476	3.34217	0.886767	0	1.58291	1	-0.0592552	-0.130347	0.0235273	-0.0827818	0.257636	-1.51445	-0.59313	0	-0.400799	1	-0.223502	0.0941855	1.12852e-11	0.0283167	0	1.58654	0.883168	1.74558e-11	1.05701	1	0.247843	0.0147429	0.352234	0.0187399	0	0.209397	0.162481	3.7599e-31	0.0839294	0.379233	0.654065	0.322723	5.52068e-14	0.250505	0.716115	-0.17875
GSM776334	female	censored	ABC	1.52027	0.856115	0	0.57234	1	0.456968	0.349475	1.01791e-28	0.217333	0.7882	2.83349	0.865432	5.49111e-92	1.11265	1	-0.693195	-0.323869	1.54478e-129	-0.123291	0.839743	-0.23464	0.0824237	2.88241e-09	0.041102	0	1.75137	0.964002	5.42248e-19	1.27447	1	0.027945	-0.12898	3.02733e-16	-0.033595	0.328654	-0.408149	-0.501214	0	-0.212696	1	0.422877	0.0566361	0.198757	-0.0443518	0	-0.289839
GSM776335	male	censored	GCB	0.390756	0.410695	1.99541e-120	0.235307	0.932878	-0.209487	-0.300774	2.3916e-21	-0.164145	0.678362	2.38264	0.794853	5.2079e-67	0.77574	1	0.328863	0.307292	3.68736e-116	0.140175	0.796759	-0.0969055	-0.0702243	4.26137e-07	-0.0285992	0	-2.25804	-0.968907	6.08606e-20	-1.62556	1	0.352628	0.448593	1.53804e-196	0.204333	1	-0.021362	-0.22666	1.02467e-59	-0.125034	0.529028	-0.242857	-0.410617	1.98387e-22	-0.215112	0.91115	-0.0949451
GSM776336	male	censored	GCB	-0.441351	-0.0514493	0.00518896	-0.0180489	0.115655	1.11331	0.496946	1.70803e-60	0.378148	1	-0.269602	-0.227428	6.69035e-05	-0.139348	0.471381	0.566881	0.484701	0	0.248625	1	-0.0075188	-0.162378	6.53015e-32	-0.041796	0	1.71443	0.872871	5.84165e-11	1.49156	1	-0.671226	-0.53171	1.23028e-289	-0.261378	1	0.0661893	-0.0824773	4.54365e-09	-0.0272789	0.192503	-0.29681	-0.346503	5.12179e-16	-0.176146	0.768883	-0.0415878
GSM776337	unknown	unknown	ABC	1.34293	0.753133	0	0.451612	1	0.377014	-0.063474	0.0503003	-0.112515	0.129119	-0.198619	-0.085697	0.137451	-0.189101	0.132166	-0.170404	0.120673	1.24704e-18	0.0448497	0.312886	-0.0927546	-0.147274	1.7379e-26	-0.0397134	0	-2.70311	-0.985589	5.90562e-25	-1.89057	1	0.0575536	-0.089909	1.31292e-08	-0.0250707	0.229097	-0.410591	-0.335498	8.35442e-133	-0.15934	0.783059	-0.286569	-0.378784	4.55693e-19	-0.165707	0.840514	0.703497
GSM776338	female	censored	unsure	1.24257	0.748671	0	0.397615	1	0.307908	0.225055	2.16371e-12	0.0956458	0.507586	-0.0541718	-0.116678	0.0428127	-0.0233325	0.221599	0.0397328	0.135224	4.97748e-23	0.0547463	0.350615	-0.143064	-0.149529	2.9148e-27	-0.0297783	0	-2.2091	-0.987714	5.34204e-26	-1.54671	1	-0.595822	-0.719297	0	-0.336919	1	-0.353805	-0.321124	3.25025e-121	-0.130482	0.749508	0.125819	0.0365391	0.407273	0.0272358	0	0.0558581
GSM776339	female	censored	GCB	-0.658099	-0.382559	1.9493e-103	-0.228279	0.868969	-1.00127	-0.287832	1.30979e-19	-0.241459	0.649171	-0.347086	-0.190438	0.000883593	-0.105447	0.394068	0.442305	0.0720798	1.51951e-07	0.0360849	0.186892	0.0115966	-0.100408	4.49284e-13	-0.032616	0	-2.05207	-0.950212	6.73464e-17	-1.43956	1	-0.461377	-0.244918	1.69238e-55	-0.156874	0.624075	0.464096	0.495896	0	0.261024	1	-0.335789	-0.283725	5.09403e-11	-0.182662	0.629581	0.00934535
GSM776340	female	censored	ABC	0.148293	0.166031	1.11607e-19	0.0921644	0.377134	-0.926611	-0.523908	3.40524e-68	-0.364044	1	-0.327297	-0.373937	1.8868e-11	-0.175034	0.775148	-0.011098	-0.016328	0.234896	0.0167891	0.0247828	-0.108373	-0.0814372	4.44153e-09	-0.0303912	0	-2.79307	-0.978182	3.01749e-22	-1.94052	1	0.36639	0.40603	5.40618e-158	0.196411	1	0.07716	0.0134663	0.339227	0.00319451	0	0.0314177	0.137997	0.00166785	0.0864308	0.305193	0.106677
GSM776341	female	censored	ABC	0.375072	0.637819	0	0.334515	1	1.84706	0.762437	1.03106e-181	0.693979	1	-0.223427	-0.347782	5.23612e-10	-0.133601	0.72093	-0.730547	0.0550303	6.1718e-05	0.00828431	0.142667	-0.226261	0.0173566	0.21188	-0.00578458	0	-2.80198	-0.987971	3.88082e-26	-1.95014	1	0.344568	0.275507	2.57505e-70	0.0916131	0.702018	-0.422004	-0.564959	0	-0.238008	1	0.239754	0.447374	8.71562e-27	0.231351	0.992714	-0.121226
GSM776342	male	progr.	ABC	0.838033	0.694734	0	0.3776	1	1.62359	0.66682	2.06435e-123	0.479064	1	-0.190528	-0.373744	1.93585e-11	-0.146429	0.774747	0.232326	0.284789	2.41944e-99	0.115967	0.738414	-0.0488602	-0.132709	9.05829e-22	0.00579045	0	1.6134	0.957492	6.44496e-18	1.07224	1	-0.542813	-0.651499	0	-0.290136	1	-0.281752	-0.527887	0	-0.220845	1	-0.142291	0.133725	0.00232259	0.0689883	0.295356	-0.166836
GSM776343	male	censored	ABC	-0.36247	0.0174449	0.343554	-0.0467426	0	-1.61734	-0.80615	1.29489e-218	-0.76429	1	-0.501415	-0.505297	5.78631e-21	-0.252578	1	0.31777	0.636013	0	0.434807	1	-0.0241626	-0.0905352	6.80693e-11	-0.0527209	0	1.82726	0.932896	5.51711e-15	1.4974	1	0.259431	0.147726	7.09451e-21	0.0660748	0.37642	-0.689448	-0.817741	0	-0.459157	1	0.151791	0.338981	2.35204e-15	0.187707	0.752192	-0.0281514
GSM776344	female	censored	GCB	0.763675	0.651651	0	0.359837	1	1.59069	0.731045	8.25049e-160	0.636057	1	-0.0832357	-0.310928	3.45606e-08	-0.106607	0.644534	0.478299	0.399224	8.39277e-202	0.186314	1	-0.162633	-0.070788	3.44004e-07	-0.0206581	0	-1.4596	-0.925178	2.72424e-14	-1.14979	1	-0.546971	-0.573582	0	-0.255987	1	-0.238262	-0.477457	2.53001e-285	-0.212148	1	0.154174	0.406969	5.02723e-22	0.251624	0.903057	-0.171356
GSM776345	male	progr.	GCB	-0.345243	0.404741	1.08118e-116	0.246219	0.919354	1.29948	0.645958	1.79543e-113	0.649122	1	-0.455554	-0.34388	8.38008e-10	-0.177637	0.712842	0.544571	0.447878	1.26911e-259	0.231571	1	0.0420574	-0.0481693	0.000527421	-0.00065608	0	1.73398	0.939058	1.33638e-15	1.22308	1	-0.607765	-0.529668	5.01394e-287	-0.248265	1	-0.341165	-0.448041	2.15684e-247	-0.214704	1	-0.406888	-0.323255	4.99329e-14	-0.239208	0.717296	-0.313255
GSM776346	male	censored	unsure	0.93249	0.544461	2.27616e-227	0.285164	1	2.12672	0.740007	9.73157e-166	0.697697	1	-0.384523	-0.176499	0.00208569	-0.0861593	0.364346	-1.5817	-0.253056	3.83291e-78	-0.12804	0.656135	-0.182214	-0.00906871	0.51424	-0.0169299	0	1.70194	0.866857	1.12811e-10	1.34635	1	-0.0764722	-0.324993	1.20217e-98	-0.128999	0.828113	-0.477898	-0.458865	6.41971e-261	-0.201889	1	-0.0274456	0.0461914	0.29472	0.0243574	0	-0.164118
GSM776347	male	progr.	GCB	0.393111	0.275206	2.03172e-52	0.114579	0.625121	1.58153	0.636669	2.71423e-109	0.514302	1	-0.344316	-0.48269	5.07938e-19	-0.167655	1	-0.35516	-0.0539819	8.505e-05	-0.0185006	0.139943	-0.113621	-0.00972098	0.484448	-0.0127664	0	1.66273	0.870163	7.88843e-11	1.23565	1	-0.391989	-0.0640289	5.25264e-05	-0.0434197	0.163135	0.404172	0.226797	8.68054e-60	0.082452	0.529348	-0.343737	-0.294417	8.6706e-12	-0.154389	0.653305	0.0414574
GSM776348	male	progr.	GCB	-1.17295	-0.631995	0	-0.618572	1	0.190248	-0.153282	2.03183e-06	-0.129247	0.345709	-0.203014	-0.203063	0.000384941	-0.0790249	0.420614	-0.0309128	0.0381058	0.00555481	0.0496752	0.0977079	-0.0672295	-0.128943	1.24653e-20	-0.0594824	0	1.50092	0.85583	3.48523e-10	1.08921	1	-0.614213	-0.414861	1.53265e-165	-0.298125	1	0.652444	0.193782	7.94497e-44	0.134507	0.452291	-0.090902	-0.0356358	0.418974	-0.0372743	0	-0.225378
GSM776349	male	progr.	ABC	1.46592	0.770124	0	0.421944	1	1.48438	0.650739	1.11072e-115	0.506978	1	0.225655	-0.0418991	0.468328	-0.00301478	0	-0.125933	-0.161396	3.14719e-32	-0.048995	0.418475	-0.150984	-0.116759	3.56546e-17	-0.0366655	0	1.62202	0.929087	1.24088e-14	1.21997	1	-0.570895	-0.634838	0	-0.304921	1	-0.360275	-0.342375	1.42256e-138	-0.123887	0.799109	-0.197255	0.175013	6.3653e-05	0.148963	0.3883	-0.148281
GSM776350	female	progr.	unsure	0.782564	0.767754	0	0.536627	1	-0.106713	0.443804	3.42628e-47	0.492791	1	0.130258	0.0582662	0.313021	-0.00245377	0.057002	-0.553654	-0.224233	2.53416e-61	-0.0799225	0.5814	0.0678765	0.176363	1.99682e-37	0.0904237	0	-2.74258	-0.990365	1.36632e-27	-1.90275	1	-0.0693237	-0.204209	9.15866e-39	-0.0620416	0.520343	-0.377704	-0.536966	0	-0.273883	1	-0.0293652	0.0551979	0.210417	-0.0504137	0	-0.272019
GSM776351	female	censored	unsure	0.911979	0.449726	7.30891e-147	0.29083	1	-1.65507	-0.677523	7.85985e-129	-0.519311	1	-0.279387	-0.356209	1.85468e-10	-0.154767	0.738398	0.13339	0.30543	1.0373e-114	0.168948	0.791933	-0.0910426	-0.256264	2.1341e-78	-0.0637818	0	-2.6074	-0.958624	4.31479e-18	-1.78537	1	-0.971757	-0.782923	0	-0.553323	1	-0.512189	-0.461039	1.07359e-263	-0.21801	1	0.191846	0.253515	5.11154e-09	0.130738	0.562545	-0.154202
GSM776352	female	censored	GCB	-0.198728	-0.384931	8.33886e-105	-0.168069	0.874355	-0.95073	-0.569467	6.75643e-83	-0.441727	1	-0.420235	-0.411639	9.00508e-14	-0.203843	0.853301	0.376811	0.39523	1.81239e-197	0.19358	1	-0.0877307	-0.113046	3.44608e-16	-0.0517498	0	-0.507014	-0.545317	0.00117573	-0.763713	1	0.265125	-0.014177	0.371028	0.00334296	0	-0.331691	-0.118461	3.27142e-17	-0.0515843	0.27649	-0.136865	-0.0741013	0.0924989	-0.0615069	0.135417	-0.468812
GSM776353	female	censored	GCB	0.550904	0.663526	0	0.376643	1	0.812891	0.53065	3.13357e-70	0.404922	1	4.86542	0.964815	5.47253e-176	1.9897	1	-0.339789	0.120614	1.29641e-18	0.0404382	0.312732	-0.10502	0.178674	2.20328e-38	0.0799288	0	-2.97295	-0.985962	3.98169e-25	-2.05533	1	0.0819517	0.0283978	0.0731109	0.00756674	0.0621664	-0.499891	-0.588013	0	-0.262392	1	-0.0806425	-0.360347	2.77624e-17	-0.211168	0.799602	0.1627
GSM776354	female	censored	GCB	0.213135	-0.0886474	1.41975e-06	0.15293	0.201359	1.22425	0.234298	2.47809e-13	0.27974	0.528432	0.330212	0.11893	0.0389325	0.0441455	0.227711	-0.568761	-0.578942	0	-0.536603	1	0.0320013	-0.028889	0.0376931	0.00262592	0	-2.11298	-0.914216	2.00637e-13	-1.52162	1	-0.171022	-0.264766	6.92236e-65	-0.220542	0.674649	-0.0861397	-0.0655289	3.23453e-06	-0.00833762	0.152945	3.72795	0.901316	4.32628e-189	1.75171	1	-0.0645029
GSM776355	male	censored	GCB	-0.70243	-0.0941656	2.99609e-07	-0.0989003	0.213893	-1.30217	-0.544632	1.33061e-74	-0.447479	1	-0.441005	-0.437886	1.43499e-15	-0.230561	0.90771	0.673851	0.4816	1.27727e-305	0.276884	1	-0.0617366	-0.0486452	0.000464002	-0.0180074	0	1.94731	0.837887	1.81475e-09	1.77236	1	0.253084	0.1213	1.56741e-14	0.0448112	0.309085	-0.221782	-0.310293	6.82645e-113	-0.136557	0.72423	-0.0518121	-0.0107034	0.808254	-0.0384099	0	-0.0387515
GSM776356	female	censored	ABC	0.183367	0.240282	5.18994e-40	0.174223	0.545792	-0.409683	-0.525675	1.00643e-68	-0.325129	1	-0.277189	-0.15471	0.00708509	-0.111044	0.316175	0.215197	0.454654	1.86684e-268	0.205032	1	-0.098433	-0.148151	8.7083e-27	-0.0465987	0	-3.26191	-0.979443	1.23504e-22	-2.24152	1	0.13526	0.173602	2.52078e-28	0.0533695	0.442355	-0.191934	-0.400788	8.6184e-194	-0.151587	0.935445	-0.105591	0.131164	0.00282	0.0951808	0.289411	0.0958722
GSM776357	male	censored	GCB	0.34503	0.142558	7.29095e-15	0.083568	0.323816	-1.44463	-0.614242	9.00426e-100	-0.434462	1	-0.3021	-0.293781	2.01707e-07	-0.100256	0.608989	0.292812	0.368439	6.61208e-170	0.17412	0.955304	-0.139881	-0.0247961	0.0744806	-0.00342319	0	1.6833	0.89157	5.97286e-12	1.24486	1	-0.575029	-0.428979	4.35796e-178	-0.211484	1	-0.0720016	-0.12205	3.50122e-18	-0.0561389	0.284867	0.0263398	0.0489395	0.266897	0.0154861	0	-0.247116
GSM776358	male	censored	GCB	-1.03759	-0.445401	9.27057e-144	-0.461344	1	2.59906	0.743726	2.85839e-168	0.941299	1	-0.130237	-0.204962	0.000338232	-0.10265	0.424585	-0.290126	-0.437256	3.54765e-246	-0.303588	1	-0.0941439	-0.1252	1.56403e-19	-0.0456223	0	1.31743	0.776035	1.553e-07	0.906133	1	-0.194365	-0.417923	3.27839e-168	-0.308331	1	0.323985	0.226868	7.96784e-60	0.175131	0.529514	-0.29863	-0.23159	1.01944e-07	-0.168628	0.513894	-0.210354
GSM776359	unknown	unknown	unsure	-0.11623	-0.00507763	0.782802	-0.0148405	0	1.11746	0.55957	1.65743e-79	0.792995	1	-0.213583	0.201382	0.000431266	0.0656623	0.417091	-0.701724	-0.296842	3.67276e-108	-0.168092	0.769665	0.303923	0.244407	2.91341e-71	0.0954988	0	-2.172	-0.965148	3.34696e-19	-1.53839	1	0.484105	0.294701	1.20433e-80	0.180451	0.750926	0.00179596	-0.146299	1.65391e-25	-0.0521327	0.341465	-0.353589	-0.127677	0.00365348	-0.151746	0.281245	0.0906329
GSM776360	female	censored	GCB	-0.791656	-0.251368	9.60202e-44	-0.119663	0.570972	0.95145	0.408542	1.40207e-39	0.302683	0.921419	-0.354747	-0.429772	5.3617e-15	-0.176948	0.890891	-0.151264	0.17641	2.88276e-38	0.0766998	0.457404	-0.0778389	0.0201647	0.14694	-0.0118889	0	-2.52521	-0.931998	6.70622e-15	-1.78594	1	0.592821	0.523579	2.38761e-279	0.286178	1	0.287685	0.178952	1.57685e-37	0.06058	0.417678	-0.127077	0.126669	0.00393275	0.123072	0.27887	-0.138747
GSM776361	female	censored	GCB	0.0638229	0.442469	1.11048e-141	0.22242	1	1.61876	0.695241	2.50203e-138	0.625394	1	0.162503	0.0603857	0.295714	-0.00668817	0.0620894	-0.428912	0.0260461	0.0580911	0.0153088	0.0599152	0.0640043	0.0266239	0.05547	0.0144519	0	-2.24012	-0.974877	2.50293e-21	-1.56342	1	-0.439593	-0.465284	3.16782e-213	-0.237056	1	-0.223946	-0.354114	9.15768e-149	-0.159255	0.826508	0.477729	0.358783	3.88683e-17	0.25174	0.796132	-0.153723
GSM776362	male	censored	GCB	-0.424229	0.0229905	0.211909	-0.0301337	0.0324345	0.862184	0.345925	3.89945e-28	0.244627	0.780195	-0.467171	-0.585069	4.10989e-29	-0.278564	1	0.681677	0.619507	0	0.367058	1	-0.149715	-0.0480237	0.000548369	-0.0113496	0	1.84246	0.86505	1.36626e-10	1.60168	1	0.0653285	-0.0445644	0.00490487	-0.0396172	0.112443	-0.410547	-0.513793	0	-0.251386	1	-0.332535	-0.25662	3.26783e-09	-0.128067	0.569434	1.70605
GSM776363	female	progr.	GCB	-1.26714	-0.206341	9.92902e-30	-0.147001	0.468696	0.390342	-0.141308	1.21318e-05	-0.131128	0.318696	-0.375219	-0.435528	2.11251e-15	-0.222617	0.902822	0.488704	0.710126	0	0.431265	1	-0.10566	-0.111421	9.08658e-16	-0.0378831	0	-2.46159	-0.981485	2.56444e-23	-1.72949	1	-0.666751	-0.50793	2.55021e-260	-0.25338	1	-0.340983	-0.540153	0	-0.252912	1	-0.0104774	0.000907253	0.983589	-0.0980305	0	-0.129208
GSM776364	female	censored	GCB	-0.988631	-0.271201	6.73047e-51	-0.145484	0.616024	-0.681287	-0.392235	2.34971e-36	-0.285588	0.884642	-0.45834	-0.456607	5.97332e-17	-0.229264	0.946517	0.271861	0.559096	0	0.327422	1	-0.133648	0.00479171	0.730373	0.000567791	0	-1.99371	-0.971727	1.46868e-20	-1.4045	1	0.0126588	-0.0802536	3.94006e-07	-0.0281159	0.204494	-0.192611	-0.370496	9.90991e-164	-0.171793	0.864744	-0.179572	-0.363241	1.48193e-17	-0.209324	0.806025	-0.285016
GSM776365	male	censored	ABC	-0.0787866	0.0469185	0.0108144	0.0548941	0.104281	0.462043	0.317464	1.00727e-23	0.19522	0.716004	-0.079432	0.216684	0.000148264	0.133209	0.449039	0.0570133	0.169366	2.30466e-35	0.0572345	0.43914	0.137095	0.140717	2.66444e-24	0.0426426	0	1.48531	0.823972	5.72134e-09	0.9933	1	-0.548462	-0.179902	2.50525e-30	-0.101283	0.458407	0.266198	0.201566	2.4023e-47	0.0789924	0.470459	-0.292502	-0.185161	2.28856e-05	-0.101678	0.41085	0.199424
GSM776366	female	censored	GCB	0.134509	0.369289	5.54374e-96	0.242296	0.838826	1.00998	0.567911	2.34508e-82	0.576698	1	-0.312613	-0.0737419	0.201417	-0.0485668	0.0974857	0.677924	0.439294	1.0179e-248	0.246708	1	-0.000531323	-0.103018	1.09391e-13	-0.0073561	0	-2.57478	-0.961267	1.61487e-18	-1.75311	1	-0.74562	-0.730397	0	-0.444221	1	-0.778318	-0.601344	0	-0.316481	1	-0.244467	-0.291289	1.46684e-11	-0.200277	0.646365	-0.0124024
GSM776367	female	censored	ABC	0.833324	0.252529	3.80534e-44	0.0850102	0.57361	-0.766134	-0.32149	2.55314e-24	-0.191341	0.725084	-0.139721	-0.0533041	0.356083	-0.18159	0	-0.26577	-0.392478	1.62153e-194	-0.185537	1	-0.0158659	0.0855477	7.09136e-10	0.0486401	0	-2.24039	-0.973459	5.70023e-21	-1.52948	1	0.252563	-0.0024903	0.875144	0.0247566	0	0.105005	0.286972	3.95076e-96	0.129847	0.669797	-0.155016	-0.149075	0.000676605	0.00137418	0.330347	-0.366941
GSM776368	male	censored	GCB	-0.751499	-0.195806	7.01032e-27	-0.13204	0.444766	1.5771	0.587101	3.14106e-89	0.480893	1	-0.380055	-0.357156	1.64738e-10	-0.169205	0.740361	0.61994	0.430411	9.22488e-238	0.229976	1	-0.191891	0.0650849	2.78619e-06	0.00576183	0	1.92361	0.861427	1.98979e-10	1.85193	1	0.43362	0.510804	9.70136e-264	0.259227	1	0.00555056	-0.0211415	0.133485	-0.0304625	0.0370504	-0.160648	0.0361267	0.412591	0.0426026	0	2.50358
GSM776369	female	censored	ABC	-0.473173	-0.386453	1.08657e-105	-0.179905	0.877814	-0.523235	-0.281189	9.44359e-19	-0.178797	0.634189	-0.196608	-0.26973	1.98502e-06	-0.128304	0.559131	0.249895	0.110322	8.2934e-16	0.0497251	0.286047	-0.0135047	-0.026093	0.0605221	-0.00327771	0	-2.12684	-0.933318	5.02805e-15	-1.52929	1	-0.50217	-0.38497	6.78732e-141	-0.202292	0.98094	0.185516	0.273503	3.78412e-87	0.132448	0.638361	-0.195617	-0.342116	1.25244e-15	-0.181752	0.759147	0.211363
GSM776370	female	censored	GCB	0.252986	0.226415	1.32518e-35	0.101996	0.514294	-0.468837	-0.203303	2.4625e-10	-0.0974774	0.458526	-0.390961	-0.422729	1.63665e-14	-0.141907	0.87629	0.142651	0.226374	1.70377e-62	0.0830819	0.586953	-0.0777998	-0.0216109	0.120072	-0.00743431	0	-2.53716	-0.986284	2.80648e-25	-1.76983	1	-0.428585	-0.203355	1.89378e-38	-0.0861794	0.518169	0.220428	0.385373	4.2606e-178	0.124305	0.899468	-0.23789	-0.398409	4.26388e-21	-0.194868	0.88406	-0.0912816
GSM776371	male	censored	ABC	-1.35835	-0.535842	6.02935e-219	-1.0591	1	-1.70927	-0.355567	9.75052e-30	-0.436274	0.80194	4.79745	0.757997	1.38921e-57	1.59425	1	-1.00646	-0.592477	0	-0.57975	1	-0.00603242	-0.131257	2.51177e-21	-0.0584175	0	0.80021	0.469854	0.00637921	0.747219	0.93418	-0.866651	-0.459868	1.04146e-207	-0.481679	1	-0.139564	-0.197473	1.77811e-45	-0.125746	0.460905	0.517283	0.166157	0.000148497	0.162349	0.36859	-0.0141498
GSM776372	female	censored	ABC	-1.73613	-0.60107	2.59489e-289	-1.12396	1	-1.7648	-0.482533	1.18857e-56	-0.569861	1	-0.13043	0.018541	0.748363	-0.12455	0	-0.607323	-0.665324	0	-0.680972	1	0.232687	-0.0176485	0.204296	-0.00231486	0	1.06068	0.610483	0.000191495	0.855123	1	-0.316445	-0.0162011	0.306645	-0.0374755	0	-1.20244	-0.410393	5.30747e-204	-0.432167	0.957865	-0.0557054	-0.00515975	0.906873	-0.0897193	0	-0.0959581
GSM776373	female	censored	ABC	-0.253637	-0.0888178	1.35493e-06	-0.0422167	0.201746	-1.89152	-0.820717	4.49168e-233	-0.681428	1	-0.352384	-0.2377	3.01496e-05	-0.102365	0.492708	0.158967	0.345014	7.21975e-148	0.142057	0.894568	-0.0620669	-0.053225	0.000127756	-0.0112588	0	-1.96518	-0.965372	3.03933e-19	-1.41811	1	0.180252	0.0249413	0.115503	0.0255277	0.0497196	-0.261198	-0.262531	3.35758e-80	-0.110547	0.612753	0.167559	0.0946501	0.0314947	0.0372619	0.197005	-0.194421
GSM776374	female	censored	GCB	0.16902	0.506177	9.49417e-192	0.269723	1	1.20785	0.56335	8.67574e-81	0.429121	1	-0.41388	-0.407388	1.70271e-13	-0.184562	0.84449	0.335813	0.329947	1.16857e-134	0.145877	0.855502	-0.199692	-0.103379	8.97407e-14	-0.0341707	0	1.59217	0.958843	3.98756e-18	1.08914	1	0.247907	0.15166	6.2837e-22	0.0477529	0.386444	-0.280185	-0.507507	0	-0.202942	1	-0.144092	-0.304855	1.43111e-12	-0.198965	0.676466	-0.262749
GSM776375	female	censored	ABC	0.712991	0.617032	0	0.368785	1	0.993243	0.311659	7.02623e-23	0.23418	0.702912	-0.188814	-0.36531	5.83907e-11	-0.16831	0.757264	0.115624	0.308009	1.01266e-116	0.150551	0.798619	-0.265946	-0.112414	5.03288e-16	-0.0449006	0	-1.5737	-0.939626	1.1642e-15	-1.18892	1	0.144111	0.0708256	7.66242e-06	0.0364377	0.180468	-0.533273	-0.724923	0	-0.350475	1	0.163336	0.477116	1.01024e-30	0.326113	1	-0.363632
GSM776376	female	progr.	GCB	-0.335557	-0.16035	1.91395e-18	-0.077702	0.364229	-0.268904	-0.398791	1.24819e-37	-0.241387	0.899428	-0.366472	-0.319331	1.39587e-08	-0.1529	0.661953	0.259203	0.455894	4.2984e-270	0.213915	1	-0.0327598	-0.0169689	0.222266	0.0254361	0	-1.65372	-0.940975	8.34183e-16	-1.25935	1	-0.332774	-0.0624025	8.10862e-05	-0.0421437	0.158982	0.1137	0.00684749	0.627006	-0.00177403	0	-0.188646	0.177442	5.00835e-05	0.156084	0.3937	-0.166538
GSM776377	female	censored	GCB	0.127661	0.376453	5.79523e-100	0.228992	0.855099	0.293193	0.136891	2.26385e-05	0.10483	0.308729	-0.461444	-0.483613	4.25859e-19	-0.238362	1	0.510061	0.647491	0	0.345396	1	-0.109657	-0.19988	8.7274e-48	-0.0636913	0	1.69457	0.952297	3.5723e-17	1.22105	1	-0.638913	-0.5374	5.26631e-297	-0.2567	1	-0.198114	-0.49538	0	-0.20684	1	-0.107112	-0.203777	3.02426e-06	-0.0854584	0.452173	1.10099
GSM776378	female	progr.	GCB	0.508229	0.689114	0	0.396902	1	2.46843	0.768184	4.28435e-186	0.829054	1	-0.353272	-0.425845	1.00218e-14	-0.181362	0.882749	0.132965	0.114463	6.60135e-17	0.0377918	0.296786	-0.0949449	-0.159555	7.42492e-31	-0.0375527	0	1.89801	0.956724	8.41014e-18	1.39275	1	-0.608038	-0.606645	0	-0.277178	1	-0.274198	-0.368192	1.42632e-161	-0.146588	0.859366	-0.369688	-0.291236	1.47999e-11	-0.178611	0.646246	-0.0154814
GSM776379	male	censored	GCB	-0.358957	-0.0786649	1.89093e-05	-0.0836886	0.178678	-0.962846	-0.530612	3.21818e-70	-0.370714	1	-0.494336	-0.587829	1.95221e-29	-0.28549	1	0.485375	0.54247	0	0.330918	1	-0.121089	-0.0452329	0.00113436	-0.0319512	0	-2.4979	-0.98766	5.70496e-26	-1.73787	1	0.336971	0.223508	2.7766e-46	0.0804981	0.569519	-0.37856	-0.45114	3.24247e-251	-0.224697	1	-0.1541	-0.206318	2.26003e-06	-0.13836	0.457812	-0.326682
GSM776380	female	progr.	ABC	0.776233	0.563514	6.9367e-247	0.295668	1	1.36572	0.604598	6.56604e-96	0.422922	1	-0.0330654	-0.128089	0.0260679	-0.0498275	0.251857	-0.421948	-0.255199	1.74478e-79	-0.0959145	0.661692	-0.179668	-0.146416	3.40299e-26	-0.038228	0	1.45396	0.853656	4.30564e-10	1.03218	1	-0.525055	-0.601551	0	-0.322077	1	-0.185593	-0.11507	2.54102e-16	-0.0461323	0.268576	0.218634	0.361917	1.97653e-17	0.220682	0.803086	-0.277987
GSM776381	female	censored	GCB	0.5152	0.238794	1.59194e-39	0.134232	0.542412	0.696403	0.265971	7.15483e-17	0.175672	0.599866	-0.181447	-0.16603	0.00382144	-0.0716334	0.341544	0.451851	0.164203	2.58046e-33	0.0908391	0.425753	-0.184083	-0.0834817	1.80282e-09	-0.0539906	0	-2.73208	-0.975143	2.1342e-21	-1.89378	1	0.460824	0.37379	2.58223e-132	0.190837	0.952453	-0.0694157	-0.2536	8.75465e-75	-0.115697	0.591908	-0.158123	0.220726	4.04123e-07	0.19672	0.489787	-0.27272
GSM776382	male	progr.	ABC	1.12707	0.644276	0	0.280716	1	-1.5904	-0.663489	9.02673e-122	-0.425228	1	-0.160679	-0.39368	1.25037e-12	-0.141629	0.816074	-0.270763	-0.0771714	1.88628e-08	-0.0249108	0.200094	-0.204108	-0.128268	1.97698e-20	-0.0334704	0	-2.12903	-0.974183	3.76693e-21	-1.50041	1	-0.462642	-0.427695	6.38292e-177	-0.163902	1	0.086924	0.213031	8.40261e-53	0.0573111	0.497218	-0.0129338	-0.011906	0.787202	0.00584059	0	-0.0727595
GSM776383	female	censored	GCB	0.111189	0.449488	1.08644e-146	0.259073	1	1.12769	0.527057	3.86311e-69	0.370759	1	-0.495051	-0.504447	6.88814e-21	-0.231372	1	0.310478	0.51918	0	0.265944	1	-0.0467527	-0.0556981	6.09727e-05	-0.00725247	0	-1.96229	-0.973464	5.68425e-21	-1.42354	1	0.121473	0.104817	3.31656e-11	0.0321072	0.267084	-0.469735	-0.575041	0	-0.268537	1	-0.194545	-0.0581881	0.186709	-0.0389643	0	-0.114031
GSM776384	male	censored	GCB	-0.113768	0.111553	1.2381e-09	0.0568021	0.253388	-0.546487	0.021	0.517623	-0.128802	0	4.60836	0.961273	7.36368e-170	1.77597	1	0.175622	0.0398813	0.00370471	0.0132779	0.102641	-0.0567374	0.10541	2.90633e-14	0.0675123	0	-2.42582	-0.987525	6.72145e-26	-1.67652	1	-0.445332	-0.33124	1.25712e-102	-0.150303	0.844032	0.188804	0.332106	5.17107e-130	0.109907	0.775142	-0.39016	-0.445565	1.47029e-26	-0.317399	0.9887	-0.152935
GSM776385	unknown	unknown	GCB	-0.560247	0.138376	4.39085e-14	0.135404	0.314316	1.9727	0.719623	1.36242e-152	0.695486	1	-0.293482	-0.302221	8.58565e-08	-0.117848	0.626485	0.347054	0.512601	0	0.277523	1	-0.0788954	0.0872852	3.18063e-10	0.0172573	0	1.64349	0.893225	4.78607e-12	1.33958	1	0.198574	0.203166	2.22389e-38	0.062616	0.517687	-0.542091	-0.696154	0	-0.354185	1	-0.20911	0.202508	3.49282e-06	0.156541	0.449358	0.0584649
GSM776386	female	censored	ABC	1.18177	0.788949	0	0.48853	1	-1.08865	-0.668145	4.52849e-124	-0.405423	1	-0.515931	-0.520856	2.18069e-22	-0.236814	1	0.28865	0.335388	2.41703e-139	0.146764	0.869608	-0.161546	-0.0843246	1.23531e-09	-0.0248372	0	1.77966	0.93052	9.19597e-15	1.43873	1	0.210287	0.127647	6.11261e-16	0.0547256	0.325256	-0.679081	-0.766645	0	-0.337909	1	-0.0311729	-0.0550276	0.21183	-0.0201933	0	-0.12656
GSM776387	female	censored	ABC	-0.257079	0.179586	8.37268e-23	0.153019	0.407924	-0.0427925	-0.221806	4.53312e-12	-0.103603	0.500257	1.71339	0.672185	4.95655e-41	0.529605	1	0.150687	0.439792	2.41656e-249	0.211219	1	0.0355493	0.00894423	0.520031	-0.0123418	0	-0.861756	-0.789343	6.76713e-08	-0.855524	1	0.473789	0.507771	3.93627e-260	0.22236	1	-0.370589	-0.611862	0	-0.258033	1	0.581346	0.520412	3.45146e-37	0.266655	1	-0.0224615
GSM776388	female	censored	GCB	1.77786	0.856717	0	0.580101	1	-0.413111	-0.145373	6.71839e-06	-0.0856212	0.327869	-0.176612	-0.193782	0.000712544	-0.0764978	0.401126	-0.313365	-0.301297	1.56735e-111	-0.110147	0.781218	-0.180331	-0.0344855	0.0131016	-0.0136474	0	1.43271	0.909712	4.22386e-13	1.0445	1	0.268584	-0.0206513	0.192525	0.0115462	0.03431	-0.259984	-0.390715	1.93107e-183	-0.165754	0.911935	0.107364	0.0948339	0.0311649	0.0381537	0.197522	-0.325565
GSM776389	male	censored	GCB	-0.403849	-0.188153	6.5413e-25	-0.0571436	0.427384	1.10387	0.4175	1.98503e-41	0.318018	0.941623	-0.311548	-0.189211	0.000955281	-0.0799786	0.391474	0.045928	-0.118147	6.42852e-18	-0.0524721	0.306336	-0.143038	-0.0592872	1.97417e-05	-0.0523372	0	-2.48582	-0.966912	1.54111e-19	-1.72317	1	0.552534	0.434626	2.82211e-183	0.222959	1	0.452953	0.234628	5.62145e-64	0.104379	0.547625	-0.0653048	0.257558	2.8512e-09	0.183361	0.571517	-0.438467
GSM776390	male	censored	GCB	0.615091	0.408544	4.54414e-119	0.195674	0.927993	1.22843	0.603121	2.49538e-95	0.493223	1	-0.344714	0.0132662	0.818462	-0.0034156	0	0.105042	-0.0286522	0.0370971	-0.0220666	0.0688809	-0.0578573	-0.0495843	0.000359193	-0.0015879	0	-2.26314	-0.98097	3.87328e-23	-1.59262	1	0.329894	0.133544	2.58368e-17	0.0676916	0.340284	-0.164396	-0.208447	1.39652e-50	-0.0851048	0.486519	-0.253794	-0.125849	0.00417423	-0.10914	0.27693	1.05048
GSM776391	male	censored	GCB	0.891863	0.550891	8.15784e-234	0.298629	1	-0.483696	-0.387608	1.79267e-35	-0.206699	0.874206	-0.305616	-0.541715	2.04631e-24	-0.23485	1	0.349883	0.463312	4.92349e-280	0.209236	1	-0.203432	-0.146454	3.30372e-26	-0.0428709	0	-2.80534	-0.985458	6.77268e-25	-1.94146	1	0.259258	0.0140904	0.373958	0.0195202	0	-0.177656	-0.39136	4.30271e-184	-0.168604	0.91344	-0.113789	-0.254147	4.66858e-09	-0.100892	0.563948	-0.247983
GSM776392	female	censored	GCB	0.203125	0.0734595	6.50897e-05	0.0693861	0.166839	-1.66684	-0.787552	7.5512e-202	-0.632253	1	-0.398596	-0.524137	1.06867e-22	-0.251902	1	-0.202156	0.370844	2.82423e-172	0.171296	0.96154	-0.0566136	-0.0152988	0.271166	-0.0132891	0	-0.793731	-0.724149	2.48099e-06	-0.832059	1	0.417038	0.326438	1.4718e-99	0.146962	0.831794	-0.14416	-0.362371	3.37705e-156	-0.130699	0.84578	0.239921	0.0752533	0.0875271	-0.0148837	0.139033	-0.190349
GSM776393	male	censored	GCB	-0.0319628	-0.334384	5.47223e-78	-0.305299	0.759541	0.624304	0.330848	9.68747e-26	0.281176	0.74619	-0.0184873	0.142615	0.0131375	0.0915528	0.287914	-0.039508	-0.362888	1.62945e-164	-0.234715	0.940912	-0.00157946	-0.0768616	3.09086e-08	-0.0116347	0	-1.92996	-0.911489	3.16382e-13	-1.29158	1	-0.981555	-0.668287	0	-0.596027	1	0.156015	0.210696	1.15438e-51	0.137866	0.491767	-0.271414	-0.207323	2.01186e-06	-0.12667	0.460044	-0.232256
GSM776394	male	censored	GCB	0.797071	0.669332	0	0.416969	1	2.08759	0.782394	1.70227e-197	0.719626	1	-0.225969	-0.423349	1.48506e-14	-0.206287	0.877576	0.117448	0.334403	1.73053e-138	0.161798	0.867055	0.00502683	0.116408	4.43441e-17	0.0191543	0	1.6326	0.929984	1.02942e-14	1.24766	1	0.381819	0.28401	8.6126e-75	0.108877	0.723683	-0.413192	-0.681221	0	-0.341573	1	0.398418	0.432257	6.2675e-25	0.280135	0.95917	0.298342
GSM776395	female	censored	ABC	0.333156	0.354232	6.10952e-88	0.177989	0.804625	-0.694939	-0.379394	6.1073e-34	-0.205788	0.855679	-0.231332	-0.142041	0.0135131	-0.076585	0.286539	0.0669789	0.212937	2.42962e-55	0.0887141	0.552114	-0.0779313	0.0733128	1.29264e-07	0.0247932	0	-2.28101	-0.980567	5.30411e-23	-1.62549	1	0.550539	0.545704	5.14527e-308	0.243262	1	-0.157013	-0.417642	6.22601e-212	-0.158957	0.974784	0.0496417	0.191332	1.19522e-05	0.0292891	0.424552	-0.0209913
GSM776396	female	censored	GCB	-0.218661	-0.277999	1.70919e-53	-0.094765	0.631463	-1.09632	-0.521204	2.16694e-67	-0.378401	1	-0.237138	-0.0638421	0.268882	-0.00849374	0.0707404	0.548149	0.00994894	0.469225	0.0346448	0	-0.0362975	-0.0714067	2.71456e-07	-6.74093e-05	0	-2.49744	-0.968147	8.73405e-20	-1.70612	1	-0.597667	-0.542163	2.77958e-303	-0.324347	1	0.282516	0.420634	2.90829e-215	0.219279	0.981767	-0.159086	-0.36787	5.35805e-18	-0.219293	0.816297	-0.273322
GSM776397	male	progr.	unsure	0.453834	0.55333	2.69175e-236	0.305576	1	-0.102479	0.00425106	0.895805	-0.0327221	0	-0.24597	-0.110297	0.0556117	-0.0787173	0.203916	0.287871	0.346375	4.25483e-149	0.148422	0.898097	-0.038423	0.0886012	1.71496e-10	0.0437078	0	1.75723	0.958632	4.30259e-18	1.27546	1	0.154229	-0.0142366	0.369019	-0.00347619	0	-0.57565	-0.550775	0	-0.251465	1	0.13381	0.22214	3.39142e-07	0.107589	0.492924	-0.110201
GSM776398	male	censored	ABC	1.72479	0.88049	0	0.603989	1	-0.213432	0.116427	0.000319471	-0.0473317	0.26242	-0.0783959	-0.114698	0.0464887	-0.0800912	0.216169	-0.49907	-0.305623	7.34602e-115	-0.117241	0.792433	-0.211491	0.0835655	1.73655e-09	0.0295909	0	1.65689	0.921968	5.03747e-14	1.26141	1	-0.515218	-0.441287	1.59624e-189	-0.186233	1	-0.413692	-0.380814	1.29569e-173	-0.174355	0.888826	-0.213977	0.117893	0.00731259	0.146881	0.25779	-0.20766
GSM776399	male	censored	ABC	0.706931	0.441004	1.19224e-140	0.243583	1	-1.55958	-0.796092	2.48891e-209	-0.69551	1	-0.532639	-0.498322	2.38474e-20	-0.217011	1	0.100615	0.320304	1.3749e-126	0.149314	0.830499	-0.0900834	-0.09216	3.08522e-11	-0.0557778	0	1.64856	0.927013	1.89363e-14	1.27826	1	0.35298	0.355191	8.99726e-119	0.157148	0.90506	-0.231696	-0.543148	0	-0.227787	1	-0.174229	0.138193	0.00164238	0.120208	0.305641	-0.252677
GSM776400	female	censored	GCB	-0.221029	0.099919	5.37996e-08	0.0657394	0.226962	1.91008	0.750678	3.99528e-173	0.826152	1	-0.268051	-0.256775	6.23158e-06	-0.125007	0.532272	-0.181347	-0.212261	5.41105e-55	-0.0962693	0.550359	-0.137558	-0.00135276	0.922494	-0.00795991	0	-2.7195	-0.965942	2.37245e-19	-1.88532	1	0.189929	0.122576	8.27341e-15	0.0654039	0.312336	0.231682	0.225953	2.40339e-59	0.0871695	0.527378	0.0478566	-0.275472	1.89997e-10	-0.199452	0.611266	2.73291
GSM776401	female	censored	ABC	-0.250363	-0.315837	2.49015e-69	-0.111883	0.717412	-0.890917	-0.46426	4.89738e-52	-0.302212	1	-0.341024	-0.203943	0.000362593	-0.0963676	0.422455	0.186845	-0.138196	5.44811e-24	-0.0781698	0.35832	-0.0209186	-0.0302433	0.0295816	0.00969321	0	-1.77005	-0.910004	4.02957e-13	-1.31328	1	-0.473671	-0.208348	2.57838e-40	-0.120164	0.530889	0.269438	0.48985	1.88623e-302	0.267851	1	-0.00911729	-0.126577	0.00395938	-0.0583593	0.278651	-0.177008
GSM776402	unknown	unknown	ABC	0.930539	0.807617	0	0.461606	1	2.02225	0.82697	1.08856e-239	0.840165	1	-0.175233	-0.363895	7.00495e-11	-0.137651	0.754331	0.0685951	0.15738	1.04283e-30	0.0578358	0.408062	-0.235805	-0.0483495	0.000502515	-0.0199705	0	1.56419	0.943757	4.08943e-16	1.0532	1	0.402596	0.267714	2.37042e-66	0.0976008	0.68216	-0.475443	-0.622645	0	-0.266974	1	-0.108162	0.312588	3.59347e-13	0.181248	0.693626	-0.372076
GSM776403	male	censored	GCB	0.447902	0.410984	1.30871e-120	0.210735	0.933534	1.6595	0.668794	2.15005e-124	0.649325	1	-0.180312	-0.316957	1.80849e-08	-0.123174	0.657032	0.224977	-0.0646179	2.53287e-06	-0.0256275	0.167543	-0.129302	-0.0652859	2.59537e-06	-0.0516064	0	1.74421	0.936224	2.61033e-15	1.35762	1	0.402278	0.410285	1.3324e-161	0.202717	1	0.148732	-0.170577	3.32005e-34	-0.057621	0.398129	0.172755	0.492978	5.52107e-33	0.408866	1	-0.21082
GSM776404	male	censored	GCB	-0.179234	0.16782	4.46697e-20	0.162937	0.381196	1.37089	0.48985	1.40371e-58	0.369989	1	-0.475681	-0.510126	2.12961e-21	-0.289086	1	0.274203	0.570223	0	0.285947	1	-0.0138818	-0.0625421	6.71459e-06	-0.0327424	0	1.7228	0.933668	4.65332e-15	1.29656	1	0.35509	0.272476	9.29426e-69	0.0957323	0.694294	-0.216182	-0.536318	0	-0.22384	1	-0.0982794	-0.110316	0.0121147	-0.0785829	0.238894	-0.250911
GSM776405	male	censored	GCB	0.458113	0.368333	1.85019e-95	0.144718	0.836655	-0.374651	-0.221468	4.89194e-12	-0.122109	0.499496	-0.309281	-0.360987	1.01561e-10	-0.138798	0.748303	-0.112346	0.0737708	7.71443e-08	0.0307745	0.191276	-0.208307	-0.00861898	0.535322	-0.0119363	0	1.65439	0.914352	1.96061e-13	1.2064	1	0.48081	0.288337	3.94602e-77	0.131902	0.73471	-0.125359	-0.0456306	0.00119566	-0.0232522	0.106248	0.17676	-0.0579235	0.188724	-0.0299149	0	-0.336019
GSM776406	male	censored	ABC	0.370295	0.580631	1.5456e-265	0.33271	1	1.59378	0.757669	3.59078e-178	0.72482	1	-0.0614363	0.0788007	0.172117	0.178493	0.111958	0.0461993	0.0347992	0.0113353	0.0190881	0.0881949	-0.0461309	0.180594	3.45041e-39	0.0586732	0	1.4861	0.938703	1.45607e-15	1.04545	1	0.311789	0.249972	8.24596e-58	0.100577	0.636953	-0.518532	-0.595066	0	-0.302801	1	0.718163	0.663643	7.17796e-67	0.453981	1	-0.0296139
GSM776407	male	censored	ABC	1.53728	0.743959	0	0.46497	1	-1.52332	-0.656581	1.96034e-118	-0.480644	1	-0.202162	-0.376143	1.40584e-11	-0.151379	0.77972	-0.467154	0.0668241	1.13608e-06	0.0249474	0.173264	-0.202012	-0.163635	2.18228e-32	-0.0402656	0	1.6483	0.896404	3.0951e-12	1.20754	1	-0.635179	-0.697747	0	-0.372408	1	-0.270059	-0.38728	5.40866e-180	-0.14881	0.903919	-0.0507144	0.101954	0.0204725	0.0592056	0.217065	-0.145456
GSM776408	female	censored	ABC	-0.0752793	0.160994	1.39414e-18	0.0658925	0.365691	2.78326	0.830559	1.30955e-243	1.12678	1	-0.191999	-0.268898	2.14023e-06	-0.110646	0.557407	-0.252835	-0.307701	1.76516e-116	-0.1324	0.79782	-0.180469	0.0538514	0.000106234	0.00831402	0	-2.96405	-0.973334	6.1158e-21	-2.05044	1	0.433012	0.34544	5.00426e-112	0.180067	0.880214	0.286252	0.117517	5.82341e-17	0.0392023	0.274287	0.260333	0.5752	7.88227e-47	0.479458	1	-0.192711
GSM776409	male	censored	GCB	-1.49497	-0.635974	0	-0.580232	1	-1.24301	-0.55932	2.01073e-79	-0.445858	1	-0.262775	-0.202977	0.000387192	-0.129652	0.420434	0.354001	-0.059019	1.7312e-05	-0.0453949	0.153022	-0.0605019	-0.0930488	1.98963e-11	-0.0309184	0	1.54282	0.776368	1.52211e-07	1.13215	1	0.267704	0.0307222	0.0525142	0.0292569	0.0702771	0.470082	0.348623	6.06607e-144	0.229126	0.813693	0.0580023	-0.240653	3.06401e-08	-0.150951	0.534003	-0.036752
GSM776410	female	censored	ABC	0.453899	0.490191	3.59436e-178	0.272379	1	0.260497	0.0217368	0.503036	0.0500684	0	-0.401677	-0.352599	2.90415e-10	-0.167134	0.730914	0.253569	0.339241	1.01695e-142	0.150793	0.879599	-0.153852	-0.0955282	5.72591e-12	-0.0163135	0	-2.64887	-0.9804	6.0325e-23	-1.82007	1	-0.717951	-0.657291	0	-0.345657	1	-0.287026	-0.299717	4.26144e-105	-0.145349	0.699544	-0.284401	-0.332688	8.15925e-15	-0.156501	0.738228	-0.314604
GSM776411	male	censored	ABC	-0.862119	-0.350148	7.82342e-86	-0.144077	0.795348	-0.549678	-0.514779	1.64801e-65	-0.328657	1	-0.262606	-0.222925	9.38269e-05	-0.0723423	0.462023	0.132414	0.407999	1.54937e-211	0.191066	1	-0.127584	-0.0773767	2.49783e-08	-0.0410272	0	1.50424	0.889535	7.80626e-12	1.21621	1	0.458308	0.418762	6.00453e-169	0.206538	1	0.0724026	-0.113851	5.23335e-16	-0.0422875	0.265731	0.0256126	0.15526	0.000397722	0.178499	0.344244	0.272861
GSM776412	male	censored	ABC	1.22988	0.61122	8.99336e-302	0.318724	1	-0.140293	-0.133818	3.45574e-05	-0.0661972	0.301791	0.120598	-0.00896578	0.876729	-0.188232	0	-0.0864169	-0.0161549	0.239896	-0.028159	0.0242007	-0.153659	0.0361917	0.00921905	0.00550268	0	1.45447	0.9518	4.16611e-17	0.975342	1	0.36875	0.280934	3.73352e-73	0.125123	0.715847	0.0111927	-0.0908389	1.04815e-10	-0.0287593	0.21202	0.196533	0.421065	1.29691e-23	0.292551	0.934334	-0.0344813
GSM776413	male	censored	ABC	0.808061	0.403301	8.43264e-116	0.171883	0.916082	-1.33036	-0.836359	3.84515e-250	-0.648954	1	-0.221423	-0.431558	4.02371e-15	-0.173827	0.894592	0.171453	0.15039	3.71336e-28	0.0621877	0.389939	-0.193866	-0.123808	3.93168e-19	-0.0410595	0	1.79273	0.926961	1.91343e-14	1.43099	1	0.479952	0.424129	1.03989e-173	0.176631	1	0.00374234	-0.130851	1.09817e-20	-0.0332634	0.305409	-0.0825396	-0.00936775	0.8318	-0.107252	0	0.109212
GSM776414	male	progr.	GCB	-0.454132	-0.168777	2.72427e-20	-0.100024	0.383371	-1.37224	-0.769035	9.38488e-187	-0.574771	1	-0.454549	-0.398283	6.46757e-13	-0.197215	0.825615	0.342347	0.311271	2.70917e-119	0.144228	0.807079	-0.00101091	-0.0418404	0.00260776	-0.013361	0	2.03632	0.855444	3.61931e-10	1.83937	1	0.390539	0.367731	8.36467e-128	0.176951	0.937014	-0.236919	-0.0117535	0.404209	-0.0248513	0	-0.186945	-0.33459	5.61941e-15	-0.186236	0.742448	-0.271657
GSM776415	female	censored	GCB	-0.593518	-0.29526	2.0168e-60	-0.104306	0.670673	0.993236	0.490312	1.05643e-58	0.34469	1	-0.371343	-0.546339	6.9519e-25	-0.204073	1	0.531259	0.487661	0	0.238683	1	-0.0717252	-0.0456626	0.00101677	-0.0112576	0	-2.40292	-0.989437	5.47211e-27	-1.68554	1	-0.602392	-0.456983	8.23654e-205	-0.214957	1	0.306267	0.238026	7.64037e-66	0.0954978	0.555556	-0.115103	-0.432472	5.90793e-25	-0.260365	0.959645	-0.140227
GSM776416	female	censored	ABC	-0.0624685	-0.457529	1.41369e-152	-0.354884	1	-1.8565	-0.728625	2.99833e-158	-0.639421	1	-0.161411	-0.127157	0.0271826	-0.0586514	0.249454	-0.173859	-0.331983	2.11937e-136	-0.196457	0.86078	-0.0517533	-0.13011	5.57836e-21	-0.0324322	0	-1.5979	-0.921528	5.46859e-14	-1.16539	1	-0.430643	-0.31546	9.43129e-93	-0.193971	0.803823	0.574407	0.576797	0	0.367216	1	-0.199014	-0.342593	1.13714e-15	-0.208444	0.760206	0.219633
GSM776417	female	censored	ABC	0.212393	0.179386	9.354e-23	0.10087	0.407468	-1.33402	-0.505964	5.41353e-63	-0.322972	1	-0.238261	-0.472647	3.34187e-18	-0.176346	0.979767	0.396642	0.149927	5.42999e-28	0.0613208	0.388737	-0.226622	-0.082592	2.67609e-09	-0.0234807	0	-1.8167	-0.957086	7.42317e-18	-1.31437	1	0.493333	0.37034	9.83364e-130	0.172499	0.94366	0.274749	0.0510732	0.000286922	0.0160685	0.119137	-0.115945	-0.153465	0.000464967	-0.0487589	0.34022	-0.0694206
GSM776418	female	censored	ABC	-0.0405925	-0.225165	3.20279e-35	-0.110633	0.511454	-0.957908	-0.620868	1.66685e-102	-0.475462	1	-0.333893	-0.381161	7.13828e-12	-0.152469	0.790122	-0.0542652	-0.0463288	0.000746407	-0.0265766	0.119944	-0.0618952	-0.0953257	6.34675e-12	-0.0611469	0	-2.81679	-0.970871	2.29413e-20	-1.98535	1	0.713018	0.521282	1.71229e-276	0.362153	1	0.263585	0.115242	2.29367e-16	0.0720761	0.268977	-0.0867746	0.155701	0.000382625	0.220962	0.345233	0.506067
GSM776419	male	progr.	GCB	-0.352907	-0.534239	2.09081e-217	-0.369961	1	-0.44224	-0.309542	1.41182e-22	-0.226786	0.698137	-0.372397	-0.4128	7.55495e-14	-0.184773	0.855708	0.418537	-0.0051725	0.706717	-0.0350656	0	-0.20694	-0.132574	9.96763e-22	-0.0561091	0	1.75081	0.864666	1.42264e-10	1.29606	1	-0.375543	-0.265079	4.85023e-65	-0.167468	0.675445	0.895208	0.587446	0	0.349325	1	-0.148437	-0.244316	1.85857e-08	-0.102454	0.542133	-0.208184
GSM776420	male	progr.	ABC	0.634315	0.544296	3.31618e-227	0.248307	1	-0.688165	-0.0108936	0.737167	0.153645	0	-0.000730738	-0.143484	0.0125851	-0.0889461	0.289994	-0.249767	-0.134629	7.70428e-23	-0.0475637	0.349073	0.0792036	0.145388	7.56694e-26	0.0644706	0	1.7658	0.891402	6.10784e-12	1.25802	1	-0.483108	-0.208	3.48897e-40	-0.0952277	0.530005	0.205117	0.265652	3.82792e-82	0.0880371	0.620036	0.232827	0.22495	2.38527e-07	0.184875	0.499159	-0.256768
GSM776421	female	censored	GCB	-0.605605	0.0478344	0.00936472	0.0172515	0.106629	1.01542	0.547281	1.87143e-75	0.435826	1	-0.0664336	0.164063	0.00426598	0.236796	0.337197	0.407937	0.461898	4.03005e-278	0.223894	1	-0.136787	-0.114284	1.63034e-16	-0.0359286	0	-2.38625	-0.984672	1.49609e-24	-1.67877	1	-0.37275	-0.207868	3.91544e-40	-0.0959147	0.529667	0.0906607	0.139908	1.90613e-23	0.0214532	0.326547	-0.430681	-0.452946	1.70653e-27	-0.257354	1	-0.0764621
GSM776422	unknown	unknown	ABC	-0.0517134	-0.192223	6.00251e-26	-0.10805	0.436628	-0.555646	-0.530048	4.78425e-70	-0.382936	1	-0.233126	-0.322921	9.39545e-09	-0.113982	0.669394	-0.101123	-0.0303417	0.0272671	-0.0157908	0.0744395	-0.0502266	-0.0980102	1.59376e-12	-0.0691612	0	-2.49307	-0.946688	1.85388e-16	-1.77542	1	0.662538	0.499744	9.38781e-251	0.356001	1	0.317899	0.0678973	1.40725e-06	0.0309912	0.158473	-0.185714	0.13042	0.00298167	0.108062	0.287677	0.494435
GSM776423	male	censored	GCB	0.941716	0.312142	1.12017e-67	0.150528	0.709018	0.844495	0.448423	2.94789e-48	0.309107	1	-0.153726	-0.165317	0.00397751	-0.102569	0.339971	0.137167	-0.186319	1.46352e-42	-0.0826481	0.483096	0.0663566	0.153087	1.64784e-28	0.048054	0	1.66119	0.909905	4.09443e-13	1.32102	1	0.529864	0.405886	7.14129e-158	0.221779	1	0.116698	0.22273	1.12734e-57	0.0739136	0.519857	-0.216692	-0.150606	0.000594345	-0.0428107	0.333793	-0.21327
GSM776424	female	progr.	ABC	-0.565409	-0.35617	5.95713e-89	-0.215232	0.809028	0.602663	0.249556	5.63147e-15	0.196738	0.562845	-0.133924	-0.0539675	0.35012	-0.0112787	0	0.0635347	-0.284243	5.92914e-99	-0.161726	0.736998	-0.138873	-0.129571	8.09438e-21	-0.040351	0	-2.03587	-0.874494	4.86301e-11	-1.44309	1	-0.766057	-0.398234	1.61346e-151	-0.257105	1	0.674222	0.592805	0	0.363575	1	-0.244751	-0.296886	5.69968e-12	-0.200047	0.658783	-0.0760296
GSM776425	male	censored	unsure	0.0226531	-0.265811	6.81553e-49	-0.396871	0.603781	2.47151	0.611932	7.79484e-99	0.800644	1	0.206433	-0.00583153	0.919638	-0.00654525	0	-1.42964	-0.755785	0	-0.739974	1	-0.209146	-0.0455456	0.0010476	-0.011495	0	1.32162	0.75649	4.77626e-07	0.911573	1	0.118137	-0.282147	8.49061e-74	-0.224058	0.718938	0.147872	0.0717557	3.41824e-07	0.0829998	0.167479	0.42377	0.412103	1.35375e-22	0.461998	0.914448	0.0910465
GSM776426	male	censored	GCB	-2.03242	-0.576791	2.94603e-261	-1.61971	1	-1.60685	-0.29327	2.49763e-20	-0.40899	0.661437	0.125273	0.022693	0.694574	-0.0830737	0	-1.7912	-0.680645	0	-0.969304	1	-0.123074	-0.177854	4.83358e-38	-0.103456	0	0.530287	0.303677	0.0893963	0.540855	0.507105	-1.06152	-0.424223	8.57362e-174	-0.584638	1	-1.69602	-0.610021	0	-0.882565	1	-0.293632	-0.0422877	0.337464	-0.0962563	0	-0.0141598
GSM776427	male	censored	GCB	-0.120745	-0.124885	9.98383e-12	0.0527266	0.283671	0.476425	0.269285	2.85358e-17	0.187395	0.607341	-0.286322	-0.162304	0.00470236	-0.0904748	0.33329	-0.0987409	-0.252466	8.9347e-78	-0.132492	0.654604	-0.154631	0.0171261	0.218013	0.021575	0	1.50907	0.887004	1.08111e-11	1.14087	1	0.17009	0.0125227	0.429435	0.0040596	0	0.393402	0.250188	9.02859e-73	0.141623	0.583943	0.123328	0.117254	0.00763914	0.0698401	0.256223	-0.284693
GSM776428	male	progr.	GCB	0.305751	-0.0029578	0.872423	0.0169174	0	-0.219261	0.157768	1.00342e-06	0.0363444	0.355826	-0.213117	-0.279753	7.85679e-07	-0.128483	0.57991	-0.359359	-0.083459	1.18892e-09	-0.0298032	0.216396	-0.238228	0.0631113	5.53011e-06	0.0241801	0	1.66919	0.91693	1.25597e-13	1.20426	1	0.446701	0.402081	1.08307e-154	0.216401	1	0.332322	0.210089	2.26746e-51	0.09754	0.490352	0.736712	0.336791	3.63803e-15	0.191826	0.747332	0.142547
GSM776429	female	progr.	GCB	0.26245	-0.130414	1.1549e-12	-0.0746028	0.296231	0.164847	0.0189392	0.559553	0.0684188	0	-0.381297	-0.227303	6.7544e-05	-0.12222	0.47112	0.0921301	-0.337167	6.76325e-141	-0.202201	0.874222	-0.228554	0.0370045	0.00775996	0.00543274	0	-1.27113	-0.758849	4.19383e-07	-1.07059	1	0.686641	0.497322	5.66172e-248	0.336127	1	0.265172	0.339139	7.69242e-136	0.191146	0.791556	-0.285801	-0.28664	3.1669e-11	-0.166959	0.636048	0.228683
GSM776430	female	censored	GCB	-0.257643	0.0869795	2.23264e-06	0.0882266	0.19757	1.4505	0.612598	4.192e-99	0.520373	1	-0.310228	-0.2777	9.52809e-07	-0.116996	0.575654	0.320944	0.386235	6.33047e-188	0.183842	1	-0.0504577	0.0389837	0.00503414	0.00513048	0	-2.54356	-0.981899	1.8246e-23	-1.79261	1	0.430059	0.454861	1.07107e-202	0.196927	1	-0.151884	-0.145182	3.85191e-25	-0.084313	0.338858	-0.109268	0.127753	0.00363308	0.081848	0.281425	-0.258701
GSM776431	female	progr.	GCB	-0.419505	-0.34042	6.13793e-81	-0.171227	0.773252	-1.1256	-0.556548	1.7052e-78	-0.404498	1	-0.0767085	-0.0701395	0.224382	0.02712	0.0874671	0.196629	0.177023	1.58995e-38	0.0781455	0.458993	0.274651	0.0728089	1.57555e-07	-0.0229179	0	-2.20916	-0.932428	6.10932e-15	-1.56178	1	0.473378	0.378363	8.77654e-136	0.216023	0.964104	-0.357244	0.122939	1.99236e-18	0.0377269	0.286941	-0.196576	-0.422808	8.15209e-24	-0.300672	0.938201	-0.261064
GSM776432	female	censored	GCB	-0.552306	0.0528658	0.00407723	0.00352246	0.119105	0.0127053	-0.156254	1.27606e-06	-0.101248	0.352411	-0.402973	-0.549111	3.61002e-25	-0.229231	1	0.270199	0.606812	0	0.29938	1	-0.102189	-0.0950642	7.24663e-12	-0.0421159	0	-1.06728	-0.827783	4.22023e-09	-0.947318	1	-0.218994	-0.0594183	0.000175187	-0.0311286	0.15135	0.023695	-0.121467	5.0571e-18	-0.0689623	0.283506	-0.151253	0.0967478	0.0279024	0.0470403	0.202868	-0.183869
GSM776433	unknown	unknown	ABC	-0.156734	0.192918	3.97233e-26	0.121639	0.438205	-0.90132	-0.53281	6.82394e-71	-0.312354	1	3.72138	0.925777	1.11358e-128	1.35743	1	-0.0502202	0.196592	2.81787e-47	0.071993	0.509731	-0.112514	-0.0113817	0.413006	-0.00931019	0	1.506	0.879386	2.75493e-11	1.0248	1	0.426127	0.470947	4.21922e-219	0.209487	1	-0.171659	-0.234063	1.14011e-63	-0.0872306	0.546308	-0.127921	-0.0198321	0.652938	-0.0274704	0	0.0139437
GSM776434	male	censored	GCB	-0.235359	0.233384	8.78141e-38	0.128762	0.530124	1.68718	0.805023	1.51064e-217	0.735686	1	-0.294506	-0.361756	9.20973e-11	-0.148728	0.749896	-0.0170076	0.252508	8.40912e-78	0.0956896	0.654714	-0.0634281	0.131317	2.40864e-21	0.0262044	0	1.75264	0.936911	2.22597e-15	1.26974	1	-0.263081	-0.135052	1.12469e-17	-0.0619846	0.344124	-0.00686043	0.0676697	1.52626e-06	0.0298073	0.157942	0.112025	-0.0767962	0.0812074	-0.0403871	0.143856	-0.153417
GSM776435	female	progr.	ABC	0.692194	0.0733201	6.72087e-05	1.97968e-05	0.166521	-1.20283	-0.693912	1.36376e-137	-0.467962	1	-0.197499	-0.307008	5.22519e-08	-0.0977681	0.636408	0.054755	0.101196	1.57937e-13	0.0480505	0.262385	0.00719557	-0.0913622	4.55806e-11	-0.00467931	0	-2.1213	-0.977957	3.51964e-22	-1.51916	1	-0.626389	-0.462556	1.96023e-210	-0.220193	1	0.226179	0.227826	2.49544e-60	0.0936275	0.53175	-0.0408363	-0.0883636	0.0447141	-0.00918197	0.178934	-0.223601
GSM776436	male	censored	GCB	-0.38078	-0.011627	0.527871	-0.041009	0	1.21428	0.531063	2.34341e-70	0.381909	1	-0.450253	-0.483667	4.21428e-19	-0.251285	1	0.191016	0.476269	5.31685e-298	0.224035	1	-0.149299	0.0497587	0.000342347	-0.00121389	0	1.84998	0.939815	1.11156e-15	1.38114	1	-0.38638	-0.119408	3.99425e-14	-0.0674432	0.304263	0.0638636	-0.0811616	7.96308e-09	-0.0359129	0.189433	-0.0569734	-0.106416	0.0155393	-0.0574712	0.228852	-0.192133
GSM776437	male	censored	GCB	-0.582697	-0.16146	1.10731e-18	-0.0627049	0.36675	1.63913	0.601251	1.33911e-94	0.462941	1	-0.331679	-0.373512	1.99633e-11	-0.15773	0.774267	0.519796	0.366188	1.04506e-167	0.167726	0.949469	-0.0962773	-0.00207599	0.88131	-0.0178689	0	1.7547	0.946029	2.22352e-16	1.24203	1	0.399303	0.381603	2.82679e-138	0.152692	0.972361	-0.35709	-0.0382268	0.00665169	-0.0237077	0.088039	-0.191837	-0.136772	0.00183576	-0.0825288	0.302381	-0.240856
GSM776438	female	censored	unsure	1.11676	0.411771	4.13932e-121	0.201653	0.935323	-0.222415	-0.352983	2.65345e-29	-0.21665	0.796113	-0.190322	-0.280004	7.67343e-07	-0.109296	0.580429	-0.271909	-0.198197	4.88279e-48	-0.0807142	0.513893	-0.121331	-0.0340806	0.0142124	-0.0114211	0	-2.60015	-0.960675	2.02468e-18	-1.74135	1	0.0820735	-0.0731515	3.80554e-06	-0.0174451	0.186396	-0.299728	-0.110591	3.47938e-15	-0.0475395	0.258122	-0.161106	-0.144036	0.00102792	-0.0627242	0.318957	0.00858313
GSM776439	unknown	unknown	ABC	1.45949	0.814896	0	0.444285	1	-1.60947	-0.504391	1.49523e-62	-0.336074	1	-0.420451	-0.381473	6.84104e-12	-0.160049	0.790769	-0.706314	-0.429178	2.88639e-236	-0.155864	1	-0.231163	-0.013123	0.345235	-0.00858515	0	-2.27294	-0.976673	8.23127e-22	-1.61938	1	0.423069	0.346439	1.04536e-112	0.14381	0.882759	-0.27187	-0.112013	1.53315e-15	-0.0533151	0.261441	-0.201129	-0.310483	5.2555e-13	-0.189049	0.688955	0.0688443
GSM776440	female	censored	GCB	-0.108494	-0.228977	2.13764e-36	-0.0842918	0.520112	-1.117	-0.488094	4.1138e-58	-0.336993	1	-0.483565	-0.224208	8.52704e-05	-0.108172	0.464689	0.254216	0.0362623	0.00832192	0.028713	0.0924641	0.0242794	0.0804367	6.85112e-09	0.0299347	0	-1.23629	-0.826475	4.68873e-09	-1.04721	1	0.427963	0.171678	9.96531e-28	0.0921792	0.437451	0.0707859	0.192819	2.11628e-43	0.0737827	0.450042	-0.245574	-0.384499	1.20748e-19	-0.23808	0.853195	-0.259339
GSM776441	female	censored	ABC	1.54482	0.626649	0	0.374629	1	-1.00856	-0.505083	9.56906e-63	-0.314862	1	-0.373031	-0.32284	9.48007e-09	-0.12739	0.669227	-0.28789	-0.170483	8.14052e-36	-0.0684231	0.442036	-0.208179	-0.199012	2.22651e-47	-0.0419741	0	-2.8798	-0.977673	4.26781e-22	-1.94225	1	-0.738836	-0.710393	0	-0.423698	1	-0.0181649	0.122953	1.97454e-18	0.0658946	0.286974	-0.162863	-0.297148	5.44956e-12	-0.121522	0.659366	-0.0726609
GSM776442	male	progr.	ABC	-0.534659	-0.113082	7.31734e-10	-0.0973918	0.256862	0.113656	-0.0446092	0.169147	-0.0353829	0.0694535	-0.359499	-0.345012	7.31661e-10	-0.141484	0.715187	0.172451	0.481011	9.01391e-305	0.264224	1	0.00584142	-0.0585473	2.50403e-05	-0.0159467	0	1.26302	0.646488	5.85632e-05	1.06762	1	-0.65428	-0.393162	2.12927e-147	-0.185031	1	-0.0824293	-0.342274	1.73189e-138	-0.161924	0.798874	-0.178304	-0.14452	0.00098808	-0.0936709	0.320052	1.02859
GSM776443	male	censored	GCB	0.0589534	0.29046	1.90817e-58	0.168078	0.659768	0.391094	0.186479	6.8023e-09	0.114944	0.420583	-0.515508	-0.541072	2.37456e-24	-0.228991	1	0.281041	0.406985	2.13671e-210	0.153879	1	-0.13922	-0.0564305	4.86932e-05	-0.0175192	0	1.77256	0.949436	8.46853e-17	1.41055	1	0.443059	0.264264	1.22385e-64	0.0993969	0.673371	-0.295376	-0.0981395	2.92184e-12	-0.0690268	0.229059	-0.2525	-0.506089	6.03249e-35	-0.24803	1	0.000330071
GSM776444	female	progr.	GCB	0.246905	0.4994	6.64026e-186	0.299705	1	0.725606	0.178084	3.19408e-08	0.179444	0.401648	-0.416572	-0.400851	4.45705e-13	-0.217642	0.830939	0.497565	0.5381	0	0.282927	1	-0.0547891	-0.186741	7.91019e-42	-0.0332891	0	-3.01708	-0.967631	1.11033e-19	-2.06609	1	-0.563822	-0.599763	0	-0.287003	1	-0.451966	-0.465844	6.6604e-270	-0.20854	1	-0.123408	-0.270492	4.11627e-10	-0.118596	0.600216	0.283407
GSM776445	female	censored	GCB	-0.102584	0.114668	4.21133e-10	0.0778513	0.260463	0.803504	0.471834	6.47075e-54	0.319822	1	-0.0471136	0.223865	8.74817e-05	0.118191	0.463976	0.488955	0.203171	1.93837e-50	0.0778106	0.52679	-0.0205318	-0.0118583	0.393715	-0.0101705	0	-2.58471	-0.986632	1.90598e-25	-1.80107	1	-0.533836	-0.386911	2.03014e-142	-0.168801	0.985886	0.0749194	0.163488	1.59859e-31	0.0588877	0.381583	0.0167498	0.0412762	0.349157	0.0350687	0	-0.209202
GSM776446	male	censored	GCB	0.0128061	0.549482	2.16604e-232	0.282493	1	0.695148	0.461522	2.27895e-51	0.266402	1	-0.285875	-0.228447	6.19174e-05	-0.112568	0.473497	0.216445	0.438044	3.70433e-247	0.197055	1	-0.212101	-0.0621534	7.65879e-06	-0.0105619	0	1.61074	0.895781	3.37458e-12	1.27326	1	-0.465346	-0.437966	2.16541e-186	-0.176699	1	-0.13677	-0.339658	2.81757e-136	-0.153247	0.792767	-0.101031	0.248022	1.11181e-08	0.105478	0.550355	-0.0845473
GSM776447	female	censored	ABC	0.424056	0.408533	4.6232e-119	0.229296	0.927966	0.677831	0.0829623	0.0104608	0.152439	0.183218	-0.382071	-0.51634	5.74682e-22	-0.172358	1	0.475645	0.536922	0	0.271673	1	-0.0428437	-0.150848	1.01286e-27	-0.05613	0	-0.77466	-0.695399	8.95793e-06	-0.872917	1	-0.516169	-0.479387	4.57171e-228	-0.209779	1	-0.355515	-0.554293	0	-0.231303	1	-0.192258	0.137372	0.00175167	0.126908	0.303759	0.135291
GSM776448	male	censored	ABC	0.750514	0.515439	5.94581e-200	0.303011	1	-0.794823	-0.6169	7.34809e-101	-0.41297	1	-0.44183	-0.4337	2.84513e-15	-0.213046	0.899033	0.143162	0.431987	1.10648e-239	0.233206	1	-0.145479	-0.147429	1.53782e-26	-0.0634279	0	1.72833	0.916034	1.46842e-13	1.47097	1	0.212781	0.16331	3.25985e-25	0.0597936	0.416131	-0.500154	-0.67236	0	-0.320059	1	-0.186886	-0.125959	0.00414112	-0.11793	0.27719	0.069218
GSM776449	female	censored	GCB	0.709901	0.606703	3.58795e-296	0.277672	1	1.4172	0.714907	1.02347e-149	0.609767	1	-0.38089	-0.221661	0.000103046	-0.112413	0.459394	-0.0690763	-0.162377	1.32021e-32	-0.0525248	0.421018	-0.145734	-0.0294337	0.0342277	-0.0170475	0	-2.42521	-0.972731	8.54609e-21	-1.71333	1	0.345703	0.338358	2.8145e-107	0.11409	0.862168	-0.107398	0.121067	6.50144e-18	0.0174374	0.282572	-0.330661	-0.326162	2.87646e-14	-0.156788	0.723746	-0.0298645
GSM776450	male	progr.	ABC	0.336568	0.320769	1.42287e-71	0.192073	0.728614	-0.70701	-0.573397	2.82928e-84	-0.367986	1	-0.0707263	-0.295418	1.71273e-07	-0.0905875	0.612383	0.320832	0.419159	2.4049e-224	0.173993	1	0.0178887	-0.0266831	0.0549292	-0.0170581	0	1.85818	0.94525	2.74829e-16	1.41267	1	0.356351	0.387944	3.1024e-143	0.153689	0.988519	-0.421508	-0.456479	6.78343e-258	-0.179859	1	0.100562	0.335565	4.63737e-15	0.214137	0.744611	0.0732036
GSM776451	male	censored	ABC	0.941559	0.732146	0	0.390344	1	-0.366015	-0.134599	3.10637e-05	-0.0209306	0.303554	2.33654	0.845195	1.4467e-83	0.864509	1	0.0832463	0.210454	4.52493e-54	0.0736885	0.545675	-0.0507682	0.07393	1.01256e-07	0.0248451	0	1.69076	0.937279	2.04222e-15	1.30044	1	0.332983	0.373315	5.88134e-132	0.131481	0.951241	-0.446288	-0.533986	0	-0.211328	1	0.147062	0.458372	3.386e-28	0.232741	1	0.0252185
GSM776452	female	censored	GCB	-0.601097	0.177246	3.02438e-22	0.185597	0.402608	-0.343406	-0.149883	3.4231e-06	-0.0698787	0.33804	-0.455848	-0.239297	2.65506e-05	-0.150436	0.496021	0.645714	0.53321	0	0.304794	1	0.0860554	-0.019617	0.158238	-0.0133678	0	1.7611	0.874228	5.01234e-11	1.55553	1	-0.734425	-0.531006	9.81306e-289	-0.297431	1	-0.397724	-0.3786	1.83314e-171	-0.214443	0.88366	0.0614775	-0.230956	1.10695e-07	-0.079614	0.512486	0.972441
GSM776453	male	progr.	GCB	0.016197	0.41178	4.08426e-121	0.220167	0.935343	1.09836	0.636095	4.86534e-109	0.522261	1	0.0522859	0.374197	1.82275e-11	0.273723	0.775686	-0.0914905	0.379676	3.75497e-181	0.170447	0.98444	0.301853	0.322805	8.31769e-126	0.148476	0.762665	1.54433	0.882335	1.93267e-11	1.03719	1	-0.614602	-0.401592	2.75165e-154	-0.177254	1	-0.236138	-0.374543	1.45281e-167	-0.164934	0.87419	0.0940341	0.0786149	0.0742379	-0.0106205	0.149505	-0.164884
GSM776454	male	censored	ABC	0.315131	0.172122	4.73404e-21	0.147812	0.390968	-0.857728	-0.610764	2.30555e-98	-0.383274	1	-0.508293	-0.528134	4.43659e-23	-0.233036	1	0.104269	0.472726	5.19381e-293	0.231376	1	0.106689	0.0352918	0.0111158	-0.00744384	0	1.79341	0.924758	2.95737e-14	1.40716	1	0.239463	0.271236	3.97781e-68	0.109075	0.691134	-0.498321	-0.632576	0	-0.284579	1	-0.0860451	0.0439405	0.318903	0.0363747	0	0.0249333
GSM776455	female	censored	unsure	-0.678181	0.151121	1.55943e-16	0.156758	0.343265	0.393454	0.170157	1.28807e-07	0.114418	0.383769	-0.192869	-0.185932	0.00117409	-0.0789859	0.384521	0.309707	0.561646	0	0.258651	1	-0.0883217	0.0672993	1.26117e-06	0.0131091	0	-1.14229	-0.859151	2.50649e-10	-1.04015	1	0.29936	0.309222	5.20856e-89	0.104304	0.787927	-0.484876	-0.565509	0	-0.236589	1	0.969651	0.550945	2.42904e-42	0.300877	1	0.0122257
GSM776456	female	censored	unsure	0.71992	0.689649	0	0.369077	1	1.41578	0.761824	2.97369e-181	0.749442	1	0.209465	0.453242	1.07326e-16	0.420299	0.939541	-0.141572	-0.0783558	1.13862e-08	-0.00773518	0.203165	0.474602	0.380086	1.54695e-177	0.182127	0.897999	-2.40648	-0.97697	6.79306e-22	-1.66533	1	-0.661845	-0.483693	9.75053e-233	-0.20569	1	-0.141939	-0.308517	1.46564e-111	-0.12549	0.720084	-0.190649	0.284642	4.38932e-11	0.178604	0.631615	-0.0821267
GSM776457	male	censored	ABC	1.29027	0.784493	0	0.505784	1	0.260909	0.332251	5.87429e-26	0.207676	0.749354	-0.235102	-0.0457357	0.428551	-0.182365	0	-0.00257073	0.225714	3.93014e-62	0.099253	0.58524	-0.0445965	0.038101	0.00611998	0.0208496	0	1.76295	0.926504	2.09665e-14	1.39045	1	0.159552	-0.0205681	0.194323	-0.00739159	0.0340198	-0.881939	-0.794391	0	-0.394946	1	-0.203282	-0.283785	5.0453e-11	-0.14068	0.629712	0.0141972
GSM776458	male	censored	GCB	0.397885	0.20677	7.54501e-30	0.159659	0.46967	-0.282746	0.0637953	0.0491452	-0.024848	0.130088	-0.429138	-0.508971	2.70864e-21	-0.213714	1	0.474281	0.507135	0	0.265061	1	-0.0178085	0.0251474	0.0704615	0.0226846	0	1.90893	0.875432	4.36895e-11	1.69952	1	0.121749	-0.145961	2.06138e-20	-0.0366899	0.371922	-0.47087	-0.38532	4.81078e-178	-0.189911	0.899343	-0.0266568	-0.377246	6.48577e-19	-0.217925	0.837102	-0.191912
GSM776459	male	censored	ABC	1.10456	0.202108	1.44771e-28	0.0353081	0.459082	-0.504713	-0.309622	1.37546e-22	-0.223422	0.698316	0.0100271	0.0265442	0.646008	-0.00454217	0	0.204675	0.0207032	0.132018	0.0729775	0.0404423	0.00449549	-0.178903	1.76844e-38	-0.0433984	0	1.63136	0.857341	3.00292e-10	1.20917	1	-1.08371	-0.7849	0	-0.609874	1	-0.278423	-0.254602	2.21463e-75	-0.121428	0.594246	0.0942141	0.283232	5.51773e-11	0.205668	0.628486	0.0462875
GSM776460	male	progr.	GCB	-1.55446	-0.410357	3.26441e-120	-0.233748	0.932111	-0.639996	-0.549589	3.34002e-76	-0.409989	1	-0.283119	-0.216637	0.000148775	-0.0900017	0.44894	0.0560484	0.553281	0	0.366862	1	-0.0210238	-0.0141648	0.308295	0.00115842	0	1.03875	0.467339	0.00670682	1.10023	0.928568	-0.46347	-0.357913	1.06621e-120	-0.198664	0.911997	-0.402264	-0.609734	0	-0.326021	1	-0.172648	-0.126646	0.00393945	-0.124021	0.278815	-0.280923
GSM776461	male	censored	GCB	-0.491193	0.17916	1.05929e-22	0.147023	0.406956	0.507033	0.510242	3.32318e-64	0.541671	1	5.52287	0.964798	5.86864e-176	2.88462	1	-0.260941	-0.00201738	0.883328	-0.0176448	0	0.0947929	0.297219	4.73683e-106	0.136884	0.702215	1.73113	0.949481	8.35891e-17	1.2175	1	-0.566208	-0.330335	4.80665e-102	-0.177922	0.841726	-0.0949577	-0.272923	8.99095e-87	-0.150669	0.637006	-0.47471	-0.241807	2.61972e-08	-0.17477	0.536565	-0.267701
GSM776462	male	censored	ABC	-1.05434	-0.525072	9.29881e-209	-0.826412	1	0.408773	0.201954	3.24872e-10	0.148543	0.455483	5.05636	0.902705	7.8491e-112	1.86661	1	-0.579441	-0.601958	0	-0.465252	1	-0.0665646	-0.0374889	0.00699227	-0.00964815	0	0.724922	0.448371	0.00967342	0.707726	0.885566	-0.934085	-0.488506	4.8659e-238	-0.397992	1	0.415124	0.253686	7.7859e-75	0.149849	0.592108	0.256571	0.102542	0.0197524	0.0400027	0.218639	-0.0423205
GSM776463	female	censored	ABC	-0.798758	-0.556263	2.6137e-239	-0.337881	1	-1.88488	-0.789365	2.08118e-203	-0.701771	1	-0.376366	-0.402133	3.69668e-13	-0.182691	0.833596	-0.0983195	-0.0258311	0.0601948	-0.018955	0.0591555	-0.0699215	-0.100657	3.93288e-13	-0.0506536	0	-0.74382	-0.679069	1.74332e-05	-0.818541	1	0.638002	0.383665	7.09306e-140	0.229042	0.977614	0.294979	0.285677	3.03558e-95	0.151515	0.666775	-0.0792026	0.19511	7.94777e-06	0.1538	0.432938	-0.0449791
GSM776464	male	censored	ABC	-0.428073	0.068641	0.00019075	0.0922607	0.155856	0.511272	0.368701	5.19881e-32	0.219733	0.831562	-0.224131	-0.065278	0.25824	-0.0422582	0.0744526	0.392564	0.307219	4.2002e-116	0.125165	0.796572	1.41069	0.274178	6.55776e-90	0.101448	0.647779	1.62056	0.946593	1.90358e-16	1.15581	1	-0.361375	-0.212299	7.93843e-42	-0.0946122	0.540958	0.234963	0.15244	1.40863e-27	0.0553662	0.355798	0.896575	0.573841	1.4392e-46	0.317111	1	-0.0765239
GSM776465	female	progr.	unsure	-0.0109097	-0.00292911	0.87365	-0.0294702	0	-0.570519	-0.116729	0.000308103	-0.0738326	0.263107	-0.376189	-0.123725	0.0316507	-0.0889879	0.240496	-0.233473	-0.320214	1.62967e-126	-0.211549	0.830266	-0.138311	0.0666568	1.59135e-06	0.0368306	0	-2.71055	-0.939667	1.15252e-15	-1.83148	1	0.339402	0.229519	8.91662e-49	0.146416	0.584836	0.115172	0.210324	1.74663e-51	0.101904	0.4909	-0.344295	-0.5417	1.00339e-40	-0.502597	1	-0.0296713
GSM776466	male	censored	ABC	-0.00976535	-0.193223	3.31087e-26	-0.104594	0.438899	-0.368246	-0.341988	1.69593e-27	-0.222929	0.771314	0.403521	0.18959	0.000932574	0.181367	0.392276	0.306739	0.0620333	6.27562e-06	0.0335442	0.160841	0.100954	-0.0223635	0.107699	0.00586606	0	1.10439	0.537572	0.00142438	1.01605	1	0.429696	0.344595	1.87304e-111	0.200809	0.878061	0.135505	0.122364	2.87067e-18	0.0570141	0.285599	-0.241234	-0.190633	1.28792e-05	-0.109593	0.422999	-0.102054
GSM776467	male	progr.	ABC	1.1134	0.556423	1.78772e-239	0.278843	1	1.56448	0.651448	5.18471e-116	0.471252	1	-0.182136	-0.0510643	0.376683	-0.168799	0	-0.472837	-0.364139	1.01351e-165	-0.149957	0.944157	-0.174273	0.0320013	0.0213253	0.00654782	0	1.40127	0.865945	1.24312e-10	0.992623	1	0.379404	0.192426	1.56186e-34	0.0761155	0.490319	-0.157965	0.0475644	0.000731827	0.00926237	0.110854	0.458496	0.428264	1.87188e-24	0.256537	0.950308	-0.140521
GSM776468	female	progr.	ABC	0.679759	0.142834	6.46435e-15	0.0599053	0.324442	-1.77862	-0.715837	2.80523e-150	-0.612174	1	-0.304348	-0.294932	1.79822e-07	-0.119905	0.611374	-0.137738	-0.300324	8.64663e-111	-0.166316	0.778693	-0.167942	-0.0364647	0.00870381	-0.0181138	0	-2.33259	-0.959491	3.14827e-18	-1.63394	1	0.488778	0.318604	1.13293e-94	0.194573	0.811834	0.219889	0.175186	5.16155e-36	0.0986804	0.408888	-0.174817	-0.21005	1.46362e-06	-0.0875784	0.466094	0.154971
GSM776469	female	censored	GCB	-0.214881	-0.321176	9.24514e-72	-0.115148	0.72954	0.762404	0.471297	8.8252e-54	0.473037	1	-0.372416	-0.264314	3.22601e-06	-0.138783	0.547902	0.304721	-0.152139	8.76155e-29	-0.0813715	0.394474	-0.0887575	0.0974815	2.09851e-12	0.036282	0	-1.67538	-0.912903	2.50303e-13	-1.18828	1	0.498648	0.0898017	1.36626e-08	0.0713349	0.228823	0.281851	0.362289	4.00966e-156	0.172703	0.845589	-0.509449	-0.416911	3.88076e-23	-0.285286	0.925116	-0.0727756
GSM776470	male	censored	GCB	0.327964	0.473272	1.44724e-164	0.238207	1	1.71085	0.769207	6.90305e-187	0.917352	1	0.0492234	0.386731	3.31834e-12	0.346969	0.80167	-0.58473	-0.43083	2.85273e-238	-0.203732	1	0.231815	0.365595	2.01988e-163	0.168911	0.863763	1.53462	0.919895	7.38923e-14	1.00053	1	0.254383	0.0269662	0.0888009	0.0234828	0.0570508	-0.0790748	0.0818457	5.95457e-09	0.0160643	0.191029	0.191171	0.25442	4.48927e-09	0.154093	0.564553	-0.182597
GSM776471	male	progr.	ABC	0.958419	0.269804	2.25042e-50	0.14497	0.61285	-0.100771	-0.192965	1.95954e-09	-0.154006	0.435211	-0.0715449	-0.114862	0.0461743	-0.0757923	0.216621	-0.149012	-0.0652428	2.02349e-06	-0.0235957	0.169164	-0.0198975	0.0277526	0.0458904	-0.00365125	0	1.3861	0.759983	3.93767e-07	1.00809	1	0.280229	0.245396	1.02837e-55	0.113061	0.625293	-0.153749	-0.105581	5.74886e-14	-0.0623516	0.246428	-0.0520654	0.262024	1.47888e-09	0.244528	0.581426	-0.342244
GSM776472	male	progr.	ABC	1.45817	0.426359	1.27898e-130	0.263863	0.968459	-1.14267	-0.425647	3.68969e-43	-0.332438	0.959997	0.0202305	-0.104943	0.0686643	-0.0356216	0.188692	-0.537007	-0.350465	7.87267e-153	-0.217087	0.908701	-0.0494437	0.0656497	2.28152e-06	0.0187487	0	1.67928	0.832137	2.9535e-09	1.20706	1	0.3902	0.184904	5.69087e-32	0.110012	0.471152	-0.120636	-0.058566	3.18568e-05	-0.0608864	0.136685	0.0886594	0.0358595	0.416059	-0.00183161	0	0.0936427
GSM776473	female	progr.	ABC	0.325022	-0.179125	1.07984e-22	-0.120435	0.406876	-1.73017	-0.650845	9.91078e-116	-0.615694	1	-0.303141	-0.183987	0.00132479	-0.128812	0.380383	-0.22065	-0.147189	4.9961e-27	-0.101422	0.381638	-0.101248	-0.0347871	0.0123249	-0.0233205	0	-0.887225	-0.653371	4.58813e-05	-0.831574	1	0.507789	0.320898	4.34958e-96	0.219454	0.817678	0.174337	0.198372	6.96271e-46	0.110562	0.463004	-0.0506367	-0.142328	0.001181	-0.0928917	0.315077	-0.286683
GSM776474	male	censored	GCB	-1.06749	-0.501503	1.05362e-187	-0.327167	1	-0.600938	-0.347851	1.88583e-28	-0.220176	0.784538	-0.307027	-0.241622	2.20284e-05	-0.0933072	0.500845	0.0954818	-0.107086	5.61523e-15	-0.0527192	0.277657	-0.195415	-0.149726	2.49148e-27	-0.0438087	0	1.40233	0.862329	1.81385e-10	1.03475	1	-0.338593	-0.344971	1.04095e-111	-0.20053	0.87902	0.631839	0.594547	0	0.319238	1	-0.28724	-0.366864	6.69387e-18	-0.216052	0.814063	0.0362912
GSM776475	female	progr.	unsure	0.709742	0.128452	2.50986e-12	0.0397229	0.291773	-0.994648	-0.399677	8.35462e-38	-0.305927	0.901425	-0.359781	-0.209335	0.000249968	-0.110013	0.43372	-0.603339	-0.422364	4.08609e-228	-0.252089	1	-0.02378	0.107107	1.11372e-14	0.0467402	0	-2.37512	-0.946753	1.82081e-16	-1.63498	1	0.537865	0.40783	1.63057e-159	0.252016	1	0.245067	0.300246	1.76606e-105	0.149178	0.70078	-0.078208	-0.175815	5.88248e-05	-0.0515272	0.390085	-0.196347
GSM776476	female	progr.	ABC	0.20489	0.155309	2.18849e-17	0.110696	0.352778	0.156702	-0.14299	9.51904e-06	-0.0999416	0.322491	-0.353855	-0.25694	6.14411e-06	-0.115796	0.532613	0.113843	0.102114	9.5049e-14	0.0338622	0.264765	-0.126188	-0.0447917	0.00126806	-0.0287417	0	-1.70908	-0.886869	1.09973e-11	-1.1904	1	0.504268	0.498509	2.47274e-249	0.255922	1	-0.290803	-0.153073	8.52158e-28	-0.0982618	0.357275	0.0128009	0.0128309	0.771113	0.018113	0	-0.15298
[truncated: 479 more columns]

## Sheet: validation cohort, sample space
Supplementary Data 2b: Sample strengths in GSE10846/RCHOP for all 105 signatures detected in GSE31312 by SDCM. (See Supplementary Note 11 for signature transfer to a new cohort. Sort by sample strengths |u^{Val,s}> of a signature to display its top samples at the top of this table.)
Sample GSM ID	gender	outcome	subtype	k=001, |u^{V,s}> (sample strengths for samples in M^V)	k=002, |u^{V,s}> (sample strengths for samples in M^V)	k=003, |u^{V,s}> (sample strengths for samples in M^V)	k=004, |u^{V,s}> (sample strengths for samples in M^V)	k=005, |u^{V,s}> (sample strengths for samples in M^V)	k=006, |u^{V,s}> (sample strengths for samples in M^V)	k=007, |u^{V,s}> (sample strengths for samples in M^V)	k=008, |u^{V,s}> (sample strengths for samples in M^V)	k=009, |u^{V,s}> (sample strengths for samples in M^V)	k=010, |u^{V,s}> (sample strengths for samples in M^V)	k=011, |u^{V,s}> (sample strengths for samples in M^V)	k=012, |u^{V,s}> (sample strengths for samples in M^V)	k=013, |u^{V,s}> (sample strengths for samples in M^V)	k=014, |u^{V,s}> (sample strengths for samples in M^V)	k=015, |u^{V,s}> (sample strengths for samples in M^V)	k=016, |u^{V,s}> (sample strengths for samples in M^V)	k=017, |u^{V,s}> (sample strengths for samples in M^V)	k=018, |u^{V,s}> (sample strengths for samples in M^V)	k=019, |u^{V,s}> (sample strengths for samples in M^V)	k=020, |u^{V,s}> (sample strengths for samples in M^V)	k=021, |u^{V,s}> (sample strengths for samples in M^V)	k=022, |u^{V,s}> (sample strengths for samples in M^V)	k=023, |u^{V,s}> (sample strengths for samples in M^V)	k=024, |u^{V,s}> (sample strengths for samples in M^V)	k=025, |u^{V,s}> (sample strengths for samples in M^V)	k=026, |u^{V,s}> (sample strengths for samples in M^V)	k=027, |u^{V,s}> (sample strengths for samples in M^V)	k=028, |u^{V,s}> (sample strengths for samples in M^V)	k=029, |u^{V,s}> (sample strengths for samples in M^V)	k=030, |u^{V,s}> (sample strengths for samples in M^V)	k=031, |u^{V,s}> (sample strengths for samples in M^V)	k=032, |u^{V,s}> (sample strengths for samples in M^V)	k=033, |u^{V,s}> (sample strengths for samples in M^V)	k=034, |u^{V,s}> (sample strengths for samples in M^V)	k=035, |u^{V,s}> (sample strengths for samples in M^V)	k=036, |u^{V,s}> (sample strengths for samples in M^V)	k=037, |u^{V,s}> (sample strengths for samples in M^V)	k=038, |u^{V,s}> (sample strengths for samples in M^V)	k=039, |u^{V,s}> (sample strengths for samples in M^V)	k=040, |u^{V,s}> (sample strengths for samples in M^V)	k=041, |u^{V,s}> (sample strengths for samples in M^V)	k=042, |u^{V,s}> (sample strengths for samples in M^V)	k=043, |u^{V,s}> (sample strengths for samples in M^V)	k=044, |u^{V,s}> (sample strengths for samples in M^V)	k=045, |u^{V,s}> (sample strengths for samples in M^V)	k=046, |u^{V,s}> (sample strengths for samples in M^V)
GSM275076	male	censored	ABC	0.122661	0.134522	-0.106408	0.0128217	0.00420538	1.31081	0.0279484	-0.0664048	-0.251138	0.00512412	-0.0259499	0.17954	0.0697641	-0.0811994	0.0401218	-0.0128375	-0.0758898	0.00142251	-0.0368402	-0.0294586	1.11148e-05	-0.150679	0.110611	-0.00971686	-0.0163008	0.264137	-0.104741	1.28034	0.0804247	0.232856	0.242691	0.182063	0.123743	0.0516039	-0.00967159	0.013603	0.11006	0.124566	0.0289	-0.0738281	1.37042	-0.095297	-0.103322	-0.0493892	1.00987	-0.117217
GSM275077	female	censored	GCB	0.0135792	-0.209283	0.161389	-0.0444751	0.0284479	-1.63829	-0.0457425	-0.0841526	0.143773	-0.012757	-0.0721213	-0.118376	-0.0402568	0.910991	0.028133	7.45111e-05	-0.265693	0.135367	0.0587002	0.0452601	-0.168917	0.137244	0.427584	0.0834131	-0.0050588	-0.23235	0.132458	1.88855	0.321104	0.0170415	0.0214975	-0.0321262	-0.00161035	0.189813	0.00892261	-0.0429099	-0.0274968	-0.325541	-0.0391027	-0.0122023	0.983981	0.364519	-0.322202	-0.254034	-0.0256067	-0.0500123
GSM275078	male	progr.	GCB	0.0693353	-0.391328	-0.0391099	-0.0470439	0.0182799	1.41848	-0.0465786	-0.0249139	-0.191711	0.000365169	0.0482084	-0.238257	-0.0212694	0.993887	-0.113711	-0.0211945	0.0622794	-0.00970989	0.345782	0.0389967	-0.0245721	0.0641374	-0.810942	-0.193268	-0.0345913	0.113792	0.290808	0.867533	-0.160285	0.0927488	-0.120709	-0.0417641	-0.0536411	-0.102623	-0.0682974	-0.0217344	0.00730709	0.413412	-0.032565	0.00945664	-1.12933	-0.601736	0.105316	-0.0581305	-0.133118	-0.237203
GSM275079	male	censored	unsure	0.130175	-0.804338	-0.169542	0.0536886	-0.037694	1.17929	0.0141725	-0.0736978	-0.256314	-0.0462707	0.062147	0.0448772	0.0144885	-0.164669	0.024794	-0.0340974	-0.410913	0.106448	0.251142	-0.0328064	-0.112689	-0.183595	0.06015	-0.103387	-0.0306838	-0.475545	0.0686933	0.854106	-0.0755991	0.138622	0.0491044	-0.146908	0.0292047	-0.135965	-0.018081	-0.0222167	-0.00822207	-0.187389	0.152539	-0.0841742	0.855741	-0.181322	0.0381682	0.0475546	-0.816372	-0.326917
GSM275080	male	censored	ABC	0.0959833	-0.0752927	-0.0969872	0.00467487	-0.010587	0.821912	0.0564341	-0.0561273	-0.223056	-0.0162314	-0.0461553	0.351706	0.0408825	-0.192003	0.138788	-0.0104638	0.246909	-0.121921	0.175278	-0.00872883	-0.120419	-0.43327	0.538939	0.0612458	-0.0333191	-0.00604095	-0.365303	-3.32819	-0.129472	0.257211	0.0788697	0.211229	0.0263966	-0.239558	0.0296872	0.0141384	-0.0101943	-0.289726	0.0638476	-0.203962	-0.239606	0.759845	0.218018	0.0377988	-0.432921	-0.0324093
GSM275081	male	censored	GCB	0.213047	0.653308	0.0443391	-0.0586073	0.00379027	1.34434	-0.0859094	-0.0157586	0.162288	0.0131319	0.0719339	-0.027022	0.0140174	-0.375156	0.101943	-0.079095	0.885041	-0.00832162	0.2859	-0.0165815	-0.116815	-0.0424252	-0.451956	-0.308119	-0.0121809	0.911097	-0.0741747	1.78727	-0.0181867	0.306168	-0.0780255	0.0274691	0.0263469	0.229251	-0.0228481	0.0224775	0.0193329	0.479734	0.205176	0.0524194	1.12573	1.21679	0.121427	0.160551	0.750953	0.674882
GSM275082	male	censored	GCB	-0.0378344	-0.339912	-0.0509453	-0.0476915	-0.016243	1.16684	-0.130327	0.0041782	-0.172509	0.126806	0.132759	-0.00563625	0.200093	-0.241223	0.1345	-0.0299299	0.287619	-0.072969	-0.132994	-0.0386301	-0.0720397	0.103812	1.37217	-0.241638	0.0127524	1.11537	-0.0593177	0.979491	0.0564824	-0.161071	-0.0286933	0.0391949	-0.0649329	-0.204004	0.00561816	-0.0313143	0.0283776	0.749565	0.196484	0.00302055	1.13749	-0.646368	0.0348407	0.0978062	-0.803851	-0.25836
GSM275083	male	censored	GCB	0.0269255	0.925706	0.0335753	-0.0147107	0.0439562	1.04301	-0.00278848	-0.0178187	-0.0107435	0.0474181	-0.00647538	-0.197458	0.00273209	0.465465	-0.0872301	0.00802822	0.0558026	0.125587	-0.0623667	-0.0469423	0.381886	0.183248	-0.0851219	-0.087047	0.0332774	-0.27783	0.140731	-0.654153	-0.129998	-0.0991515	-0.0298473	0.151636	-0.119753	0.083861	-0.0409904	-0.0248166	0.0429906	0.326374	-0.0951161	0.0323614	1.25408	0.667859	-0.0217916	-0.0880805	0.0161073	-0.273361
GSM275084	female	censored	GCB	-0.39727	-0.864756	-0.197888	0.167482	-0.077083	-1.78045	0.00466294	0.0191079	-0.264559	-0.0265415	0.419209	-0.355916	-0.00699979	-0.217295	-0.157835	0.00543043	-0.205831	-0.25185	-0.474007	-0.0673222	0.349539	0.0473628	0.762644	0.0833607	0.00372492	0.769808	0.572994	0.902962	-0.561223	-0.645472	-0.0685341	-0.351978	0.125759	-0.516725	0.0596432	-0.0904111	-0.06504	-0.602045	-0.0478848	0.293317	-1.23138	-1.5732	0.10619	0.0172691	-0.174494	-0.770053
GSM275085	male	censored	GCB	0.133263	-0.0980414	0.0365286	-0.113496	-0.029587	1.00981	-0.0207897	0.0475817	0.233389	-0.00861463	-0.125715	-0.277318	-0.117318	-0.519154	-0.183603	0.0821251	-0.436495	-0.0137005	0.1068	0.124083	0.0355097	0.263341	-0.188191	0.125841	0.0287196	0.120175	-0.0567321	-2.13285	-0.129796	0.211558	-0.125821	-0.237344	0.0498164	0.881189	-0.141217	-0.015989	-0.0302916	-0.230396	-0.263097	-0.114011	1.43401	0.898885	-0.155775	-0.316522	0.893497	-0.381409
GSM275086	female	censored	ABC	-0.171017	-0.321604	-0.0333728	-0.106075	-0.0242466	-0.935581	-0.098065	-0.0575066	0.302728	-0.0816381	-0.116423	0.3109	-0.0555338	-0.332226	0.201251	0.0328498	-0.218032	-0.0852132	-0.105013	0.00327969	-0.01334	-0.115221	0.0675582	0.317596	0.0401916	-0.11049	-0.493699	-2.13997	0.186423	-0.142069	0.217319	-0.109092	-0.228291	0.243363	0.117769	-0.071368	-0.0662012	0.650763	0.0219672	-0.246465	-1.19564	-0.82513	-0.0409919	-0.215311	-0.55342	0.253993
GSM275087	male	progr.	GCB	-0.574516	-0.403918	-0.175142	0.135256	-0.0581936	1.11192	-0.0340014	-0.0136991	-0.369404	-0.0510237	0.783769	0.0793307	0.00405366	-0.610765	-0.510624	0.0703668	-0.344562	-0.257208	-1.05841	-0.0691444	-0.0326437	0.148365	0.111341	0.246471	0.0133016	-0.839666	0.331744	0.925531	-0.110183	-0.585712	-0.0391996	-0.0456861	0.0281649	-0.809084	0.265405	-0.112599	-0.0474329	0.42579	0.15745	-0.00183635	0.609177	-0.511822	-0.0881451	-0.0659761	1.48004	-0.551056
GSM275088	female	censored	ABC	-0.0261257	-0.287078	-0.0074139	-0.0591663	-0.00282902	-1.02225	0.00331435	0.0154815	0.220047	-0.0444927	-0.193622	0.060499	-0.0655135	1.06126	0.733475	0.0442404	-0.266876	0.318316	-0.304243	0.0288807	-0.139345	0.0757129	2.57288	-0.009157	0.0118513	-0.472193	-0.380156	-1.31723	0.0971404	-0.22777	0.0195575	-0.100628	0.0397425	0.159335	-0.0645568	0.0360076	0.00563651	-0.393203	-0.102978	-0.145494	-1.00738	-0.36875	-0.108371	-0.111755	-0.0402978	-0.253316
GSM275089	female	censored	GCB	-0.266381	-0.32005	-0.171644	0.121351	-0.0718146	-1.60477	0.0379289	-0.0874145	-0.102754	-0.0252124	0.0746683	-0.0272198	0.0168246	-0.743106	-0.114205	0.0193807	-0.527466	0.0147245	-0.334208	-0.0887751	0.126002	0.1344	-1.01016	0.271198	0.024599	-0.631394	0.175749	1.43145	0.527819	-0.517551	-0.0145325	-0.320679	-0.0852505	-0.36989	0.0860643	-0.0312753	-0.0849031	-0.302598	0.0395617	0.11507	-0.515344	-0.912671	-0.294513	-0.0926429	-0.407294	-0.147025
GSM275090	male	censored	ABC	0.148775	-0.0474783	0.0621012	-0.078703	-0.016775	0.926648	-0.0872321	-0.127857	0.288859	-0.0613558	-0.0967077	0.33221	0.0312893	-0.185322	0.133852	-0.0212473	-0.0985967	0.155821	0.390085	-0.0377536	0.0576045	-0.110261	0.241389	0.181007	0.0305273	-0.528486	-0.313415	0.827733	-0.0930633	0.361048	0.329518	-0.168562	-0.212258	0.512614	0.0615505	0.0119287	-0.0273166	0.0742936	0.103016	-0.213113	-0.88649	1.31942	-0.00879801	-0.148847	-0.0092738	-0.243225
GSM275091	male	progr.	ABC	-0.0883985	-0.26912	-0.0794075	-0.0358374	0.0331944	1.15523	-0.0479917	-0.100518	-0.100978	-0.0397724	-0.0803317	0.352452	-0.00766583	0.615605	-0.13009	0.0789816	0.28189	0.12636	-0.130459	-0.008759	-0.0761468	-0.0175712	0.0241286	0.223387	0.0313087	-0.13615	-0.163993	0.149719	-0.0179439	0.102434	0.224113	0.280687	-0.117139	-0.513041	0.138949	-0.033382	0.0214794	0.110712	-0.00902818	-0.162772	0.772076	0.119535	-0.156061	-0.234617	0.555039	-0.124457
GSM275092	female	censored	GCB	-0.0135682	0.545344	-0.0629594	0.039879	0.0125315	-1.42234	-0.0447343	0.0433858	-0.303798	0.0584025	0.163981	-0.220977	0.00973771	0.733701	-0.428746	-0.087321	-0.545068	0.246578	0.213843	-0.0208098	0.0734577	0.128546	-0.899195	-0.0232366	-0.022859	-0.298278	0.58229	1.41149	0.149961	-0.000321761	-0.108677	-0.0473171	-0.0236117	-0.102771	0.0242337	-0.0505346	0.0160473	-0.548574	-0.0131494	0.196169	1.62623	-0.514448	-0.0805365	0.0682636	-0.0502353	-0.051083
GSM275093	female	censored	ABC	-0.0529333	0.84987	0.567551	-0.232582	0.217129	-1.70317	-0.0935897	0.0429276	0.64354	0.0288055	-0.276362	0.168883	-0.130444	0.650911	0.23951	0.11612	1.1466	0.0448124	-0.483832	0.090939	-0.0678767	0.248783	-0.28196	0.139497	0.0875098	-0.344585	-0.437307	-1.93774	-0.324824	0.0651017	0.175832	0.459314	-0.207039	-0.00304048	-0.011748	-0.0200025	0.0732727	-0.658709	-0.086529	-0.10523	0.905335	1.27626	-0.0503587	-0.251279	0.170469	1.4451
GSM275094	male	censored	GCB	-0.120046	0.268488	0.16824	0.0765206	-0.0122447	1.15342	-0.0963136	-0.0434231	-0.181089	0.0233654	0.0401373	-0.330583	0.0144481	-0.630813	-0.237077	-0.0616761	0.286719	-0.090261	0.103303	-0.104995	0.310773	0.119582	0.16386	0.0155017	0.0077029	0.301849	0.428601	1.916	-0.201036	-0.250533	-0.108338	-0.0911127	-0.115961	-0.123058	0.0191927	-0.072433	0.0421505	0.709957	0.0906439	0.415844	1.38982	-0.751606	-0.00227587	-0.0175761	1.56466	-0.437929
GSM275095	female	censored	GCB	0.085811	0.480825	0.0701353	-0.0801289	-0.00610108	-1.57854	-0.0949828	0.0113105	0.0618114	0.0593684	-0.134701	-0.0281674	0.0452304	-0.446589	0.0335359	0.00168671	0.0951098	0.211236	-0.066837	0.00900739	-0.132472	0.241453	-0.76188	-0.0115879	0.0155436	-0.780769	0.101824	0.775988	-0.363743	-0.0481596	-0.053127	-0.0641812	-0.17296	0.586936	-0.0724436	-0.0324318	0.0081781	0.0536844	0.0254571	0.150295	-1.1252	0.441268	-0.0609783	-0.123014	-0.238225	-0.0650354
GSM275096	male	progr.	GCB	-0.13469	-0.812559	-0.22538	0.121115	-0.0647554	1.19277	0.0175211	0.0312954	-0.277477	-0.0434742	0.538443	-0.131774	-0.029577	-0.156005	-0.245034	0.0527304	-0.189242	-0.144708	-0.233532	-0.0162134	-0.115836	0.101983	-0.0559961	0.0178694	-0.0248564	-0.730226	0.336781	1.08293	-0.214267	-0.12336	-0.168417	-0.24302	0.152382	-0.26131	0.0881366	-0.0565003	-0.0489937	0.798614	0.0465201	-0.00127188	1.38925	-0.602591	0.203868	0.0895372	-0.295488	-0.698622
GSM275097	male	censored	ABC	-0.0902072	0.491689	-0.0358542	0.00457355	-0.036381	1.37384	-0.0144335	0.0916425	0.515957	-0.0269913	-0.195524	0.0490663	-0.0887189	-0.533142	0.262496	0.0717369	-0.406932	-0.155338	-0.390298	0.040306	-0.10671	0.094037	0.145237	0.212679	0.0437412	0.090608	-0.234271	1.0764	0.0912553	-0.180309	0.0618428	-0.204875	0.113475	0.396532	-0.0929801	-0.0135426	-0.054452	-0.270679	-0.137444	-0.150842	-1.38054	0.267564	0.0830438	-0.0133221	-0.505767	0.364249
GSM275098	male	censored	unsure	-0.456549	-0.863863	-0.279372	0.200911	-0.0570717	0.479103	-0.0105789	-0.0431944	-0.344243	-0.088269	0.272543	0.292312	0.0466375	-0.171294	-0.364647	-0.0244396	-0.701489	0.181619	-0.998109	-0.146881	0.0279361	-0.190057	0.273389	0.327135	0.0178862	-0.963675	0.387154	1.83374	0.144391	-0.689837	0.146264	-0.405292	0.0280305	-0.588908	0.26899	-0.0468291	-0.0659324	0.530716	0.207204	-0.107865	-0.868508	-1.28887	-0.19784	0.0703773	-0.660349	-0.467452
GSM275099	female	censored	GCB	-0.254981	-0.625928	-0.220153	0.201858	-0.0580942	-1.59038	0.0648035	-0.0374622	-0.222429	-0.0564717	0.350748	0.113729	0.0605171	-0.249404	-0.209575	0.00530605	-0.509361	0.646447	-0.654392	-0.100736	0.231316	0.0114994	-0.309782	0.238241	0.0221417	-0.94527	0.395649	1.44434	0.066501	-0.431347	0.129608	-0.247268	0.022801	-0.204706	0.218922	-0.0715525	-0.0527323	-0.346256	0.0562744	-0.0738831	-0.801081	-0.997307	-0.279711	-0.0983152	-0.19156	-0.391072
GSM275100	male	progr.	ABC	-0.146333	-0.668597	-0.183701	0.0925533	-0.0368789	0.599197	0.0473822	-0.0722924	-0.110689	-0.0751212	0.0334172	0.473295	0.0629061	-0.248464	0.353218	-0.0207545	-0.471775	-0.0306265	-0.552486	-0.103189	-0.0348016	-0.379111	0.363188	0.168539	0.0241679	0.0278309	-0.236048	-1.29816	0.503011	-0.228923	0.0922095	-0.182566	-0.0830264	-0.327301	0.160204	0.0115616	-0.00695241	0.34178	0.157497	-0.1569	1.44666	-0.872989	0.124909	0.102286	-0.077393	-0.152545
GSM275101	female	censored	unsure	-0.112072	0.178319	-0.0840516	0.132851	-0.0222672	-1.7121	0.0453473	-0.0058892	-0.14984	-0.00661968	0.0747331	0.00703093	0.004696	0.890032	0.226274	-0.063399	-0.231492	0.293807	-0.369014	-0.0492259	-0.034451	-0.0976878	0.773682	0.0329997	-0.0281626	0.165074	0.14183	1.46417	0.10186	-0.313445	-0.0402711	-0.0642048	0.183916	-0.271752	-0.0394833	-0.0220494	0.0120017	-0.484894	-0.0205634	-0.0371383	1.33971	-0.083645	-0.103402	0.0441769	0.336571	-0.148489
GSM275102	female	censored	GCB	0.225638	0.471933	-0.00580165	-0.0463529	-0.0148369	-2.04083	-0.0239	-0.0517224	0.231478	-0.00056578	-0.125192	-0.0752454	0.00304463	-0.71254	0.0289704	-0.0444149	-0.021621	0.0411754	0.0534428	-0.0217781	-0.0859112	0.125479	-1.07244	-0.0503941	0.0313102	0.117444	-0.0226224	0.679921	0.129474	0.17773	0.0313952	-0.0541989	-0.116594	1.02679	-0.0392253	0.0345424	-0.00347234	-0.31469	0.03086	-0.0259261	-0.253141	0.390617	-0.00191077	-0.114786	1.30803	0.187841
GSM275103	male	censored	GCB	0.0299718	-0.441831	-0.150099	0.113954	-0.0310065	1.01601	0.028087	-0.00952414	-0.217797	-0.00145261	0.0544974	-0.201352	0.0422265	0.0849309	-0.247265	-0.0715838	-0.427978	0.155602	-0.136168	-0.0460621	0.198961	0.033109	-0.311829	-0.0491917	-0.0288662	1.05031	0.559014	1.77871	0.0425887	-0.0384949	-0.117325	-0.157109	-0.027204	0.100879	-0.0444995	0.00575931	-0.0121063	-0.0445046	0.0536291	0.201992	-0.45439	-0.25006	-0.0455852	0.00434206	-0.0328598	-0.162115
GSM275104	female	censored	GCB	-0.0680162	-0.547621	-0.215592	0.105631	-0.079479	-1.76986	0.0252418	0.0958897	-0.265056	-0.0138448	0.0397578	-0.140452	-0.0306766	-0.396546	-0.100031	-0.0558024	-0.351556	0.301949	0.310287	0.054115	-0.135503	0.125322	-1.07883	0.0330748	-0.0499592	-0.709299	0.462074	0.62886	-0.458474	-0.184102	-0.181395	-0.0934198	0.141219	-0.190053	-0.0776683	0.00216473	-0.0555977	0.560503	-0.0403287	0.21551	0.851566	-0.197205	-0.123363	0.124263	0.111117	-0.289846
GSM275105	male	censored	unsure	0.514537	-0.310244	-0.0525987	-0.324653	-0.0216523	1.22611	-0.109857	0.0139125	0.0880674	0.00238863	-0.276806	-0.114154	-0.05001	-1.19785	-0.33621	-0.0682478	0.130877	0.187661	0.920551	0.146849	-0.381307	0.163439	-0.759616	-0.403726	-0.0237196	-1.04887	-0.415655	-3.01312	-0.210397	0.977329	-0.199235	-0.0078666	-0.119895	0.604614	-0.160854	0.111045	0.0331226	-0.0170115	0.0179254	-0.0738951	-0.17505	2.34263	0.0760498	0.0780751	0.29109	-0.0330629
GSM275106	male	progr.	GCB	0.0931145	0.48844	-0.0583349	0.0761182	-0.0110372	1.2789	0.00395715	-0.0184431	-0.0169391	0.028324	0.0886751	-0.140011	0.0341649	-0.50554	-0.348718	-0.097438	-0.0339452	-0.0441508	-0.0159775	0.00332014	-0.00317781	0.121463	-1.00047	0.0348914	-0.0183744	-0.753758	0.539549	1.06965	-0.41702	0.167913	-0.0583264	0.0973375	-0.0533759	0.370592	0.00211767	-0.0245048	-0.00903496	0.231887	0.0417177	0.167855	1.14145	0.160964	-0.134886	-0.0352398	-0.0554988	-0.0913004
GSM275107	female	censored	GCB	-0.070929	-0.0570137	-0.265073	0.148308	-0.00681474	-1.06398	0.0397318	-0.0310215	-0.363042	0.0391118	0.350726	-0.213524	0.104777	-0.417259	-0.379806	-0.128482	-0.0564317	-0.244989	-0.23424	-0.027589	-0.0200504	-0.07962	0.375207	-0.139977	-0.0455834	0.946361	0.644191	1.47228	-0.169924	-0.0477745	-0.0283587	0.15488	0.169419	-0.533756	0.00626864	-0.024748	0.0344465	0.334477	0.166696	0.251816	1.66005	-1.34884	0.133466	0.216958	1.16471	-0.0812958
GSM275108	male	progr.	GCB	-0.275357	-0.667761	-0.267443	0.187638	-0.0406	1.39289	0.0635179	-0.0299838	-0.28002	0.00248878	0.378601	-0.271047	-0.00286974	-0.659311	-0.69348	-0.00110872	-0.298654	-0.234623	0.647712	-0.0757876	0.045146	0.074758	-0.435177	0.0927303	-0.0179596	-0.77001	0.610455	1.67924	-0.446943	-0.478108	-0.107874	0.000676563	0.0303665	-0.570481	0.101351	-0.0845461	-0.0407317	-0.226249	0.0857036	0.154222	1.38535	-0.794641	-0.0863141	0.016544	0.800944	0.25896
GSM275109	female	progr.	ABC	0.0721286	0.0254338	-0.125796	0.107495	-0.0306883	-1.73385	-0.00864765	-0.0401006	-0.0976522	-0.0223563	0.245494	0.193675	0.116311	-0.581467	0.298991	-0.0434963	0.286805	0.024988	0.150732	0.00936762	-0.103028	-0.0923714	0.739181	-0.0539179	-5.64889e-06	1.08012	-0.0651188	1.37475	0.169489	0.155124	0.00747113	0.26835	0.255625	0.00973383	0.00934928	0.0161531	-0.0133106	-0.290593	0.131132	0.063243	-1.15862	0.831353	0.0985626	0.166756	-0.524697	-0.319778
GSM275110	female	progr.	unsure	0.0946261	0.818428	1.03545	-0.314715	0.328039	-2.05911	-0.124308	0.131133	0.0541545	0.0992002	0.00597963	0.166185	0.0488139	1.3072	0.0032514	-0.0442726	1.22485	-0.180905	0.302284	0.107156	-0.306615	0.104996	-0.26715	-0.516962	-0.0198758	-0.71755	-0.290925	-2.5246	-0.30104	0.225609	0.0555699	0.977774	-0.137535	-0.198395	-0.033954	0.0511082	0.212553	-0.188907	0.0428865	0.250721	-0.104569	0.569226	0.286838	0.241118	0.340544	1.60218
GSM275111	male	censored	unsure	-0.00052315	0.0829861	-0.0317594	0.00569233	-0.0514675	0.665306	-0.0265995	0.111369	-0.255025	0.0906703	-0.103855	-0.0592322	0.137439	-0.390518	0.0894117	0.0180618	-0.109069	0.0395243	0.656702	0.0921558	0.105557	0.0519351	-0.148424	0.0117322	0.0042126	1.0707	-0.0845886	0.907016	-0.169907	-0.0962684	-0.116652	-0.068492	0.0781948	0.0769909	-0.188885	-0.0602436	-0.0187874	0.0210098	-0.116694	0.295036	-1.02093	-0.146233	0.202987	0.0920069	-0.153686	-0.438526
GSM275112	male	progr.	ABC	0.23155	-0.682459	-0.0916889	-0.0831648	-0.0490862	1.32279	0.0189641	0.239883	-0.157641	-0.0442936	-0.0974696	0.0453855	-0.0996588	-0.226227	0.250581	0.0187062	-0.215482	0.0249544	0.766745	0.146882	-0.266915	0.0101749	0.061628	-0.200882	-0.0252282	-0.0176183	-0.356367	0.227865	-0.20524	0.382798	-0.208903	-0.11509	0.156941	0.152748	-0.159038	0.0630524	-0.0250212	0.157276	0.0279684	-0.104275	1.05152	0.173557	0.107807	0.411513	-0.505884	-0.30946
GSM275113	male	censored	GCB	0.118012	0.635499	0.304846	-0.0157592	0.0965633	1.10694	-0.0167309	0.0366311	-0.0860929	0.0314803	0.0214951	-0.227973	-0.00175397	0.749674	-0.252148	0.00467658	-0.408567	0.079486	0.506759	0.0186313	0.149652	0.214202	-1.14984	-0.0803868	0.018325	-0.471066	0.3297	0.126447	-0.254192	0.108775	-0.0706842	0.00770774	-0.175059	0.0434122	-0.00262385	0.00384836	0.0740854	-0.167636	0.0135911	0.0887321	1.08482	0.431026	-0.0419882	-0.0135605	0.100652	-0.141655
GSM275114	male	progr.	GCB	-0.205047	0.505502	1.29944	-0.0442084	0.124017	1.27553	0.0256576	-0.00390358	0.929012	0.00221518	0.0801349	0.00728805	-0.0651529	1.23264	-0.167166	0.120878	0.628671	0.12178	-0.819684	0.0820996	-0.173037	0.331724	-1.27243	0.238433	0.0313391	-0.881598	0.0756012	0.11055	-0.470562	-0.350561	0.0611592	-0.0362439	-0.106599	-0.0534262	0.117764	-0.0512303	-0.0163183	-0.122381	-0.282691	-0.0894906	-0.410805	0.149801	-0.363496	-0.334443	0.0501821	0.269263
GSM275115	male	censored	ABC	-0.215467	-0.690323	-0.019743	-0.189544	-0.0459598	0.58149	-0.15974	0.0437992	0.1469	-0.093508	-0.239123	0.23524	-0.167702	-0.132587	0.32064	0.135721	-0.213303	0.173439	-0.49074	0.135048	-0.13074	0.177998	-0.40584	0.292267	0.0487461	-0.639293	-0.560535	-0.132477	-0.00896161	-0.0720208	0.00859268	-0.186247	-0.0576145	-0.117864	-0.0327411	-0.0846098	-0.0511756	-0.211051	-0.176176	-0.306072	1.14977	0.61051	-0.206832	-0.243885	0.529943	-0.45516
GSM275116	female	progr.	ABC	-1.48497e-06	-0.0124324	0.114646	-0.170068	0.0331087	-0.737917	0.0247459	0.0188898	0.464614	-0.0304566	-0.29058	0.283058	-0.115161	-0.496722	0.250251	0.171782	0.730499	-0.177855	0.584463	0.154593	0.0803298	0.149756	-0.452767	0.344764	0.0510833	-0.700116	-0.573458	-2.74898	0.274556	0.305804	0.276787	0.12699	-0.187449	0.00388768	0.0516376	0.0375581	-0.0465859	-0.555594	-0.379713	-0.348191	0.558152	1.00141	0.0342237	-0.389837	-0.841925	-0.104918
GSM275117	male	progr.	GCB	-0.28732	-0.615607	-0.176717	0.0990946	-0.0366678	0.464604	-0.0134492	-0.00143555	-0.177186	-0.0149723	0.103643	-0.270356	-0.0359722	-0.063407	-0.373855	0.0552591	-0.137425	-0.107722	-0.49372	0.00714444	0.314636	0.210369	-0.964446	0.219547	0.00852063	-0.480276	0.544946	0.673698	0.31031	-0.500442	-0.0465966	-0.295214	0.0116396	-0.290731	0.0482407	-0.0659081	-0.0274222	0.0117792	-0.179668	-0.112605	-1.26158	-0.88468	-0.0649905	-0.257955	-0.400915	-0.637184
GSM275118	female	censored	GCB	-0.122295	0.232202	-0.00148842	0.0423658	0.0304631	-1.21005	0.0431589	-0.0628737	0.181704	0.0908284	0.233197	0.0881508	0.159427	0.3461	-0.242426	0.0767452	-0.0941877	-0.124104	0.355261	-0.0405514	0.208554	0.180678	-1.07713	0.27818	0.0616317	-0.776315	-0.00947368	-2.34297	-0.352444	-0.209794	0.0703878	-0.197108	-0.133528	0.167218	0.141981	-0.0071239	-0.0464058	-0.129031	-0.0548153	-0.0495735	0.726883	0.44052	-0.273574	-0.32979	0.0373908	-0.644342
GSM275119	female	censored	ABC	-0.262899	-0.648503	-0.115236	0.0476357	-0.0213958	-0.139932	0.0220265	-0.0936754	0.0382953	-0.085254	-0.132722	0.315904	-0.0532231	-0.362828	-0.0259767	0.0558677	-0.715105	-0.144164	0.0156979	-0.0534624	0.078777	-0.321487	1.55019	0.429331	0.0332289	0.311244	-0.206724	0.72634	0.213711	-0.358275	0.11564	-0.293112	-0.00339008	-0.517445	0.130644	-0.0426386	-0.067209	-0.800725	-0.0199775	-0.244532	-1.0068	-0.26017	-0.0363088	-0.248275	-0.354749	-0.493863
GSM275120	male	progr.	ABC	-0.0217306	-0.668996	-0.163688	0.108356	-0.0472775	1.09052	0.0345863	-0.0182918	-0.302807	-0.0279193	0.106188	0.107265	0.0240345	0.280118	0.198949	-0.0808806	-0.339644	0.0126455	-0.157582	-0.0541763	-0.201255	-0.492523	-0.541227	-0.0789372	-0.0492306	-0.546239	0.237075	1.20304	0.291055	-0.0830957	0.0372818	0.0546694	0.197556	-0.253384	0.00987714	-0.0329145	0.00453311	-0.545204	0.109972	-0.127349	1.79467	-0.658946	0.338428	0.140032	0.801522	-0.281087
GSM275121	female	censored	ABC	0.280427	0.846577	0.0648706	-0.252595	0.0480216	-1.83274	-0.0511692	0.118554	0.157218	0.0396744	-0.248668	-0.0447743	-0.0841921	0.953417	-0.193742	-0.0360636	-0.413715	-0.154521	0.14674	0.157431	-0.392869	-0.032677	0.798949	-0.276347	-0.0221735	-0.651255	-0.272953	-0.848161	-0.0867236	0.430474	-0.138159	0.0198347	0.011695	0.657682	-0.177616	0.0149759	0.0248789	-0.135748	-0.109103	-0.0525569	-1.09968	0.889762	0.182549	0.0374252	-0.244736	0.115181
GSM275122	female	censored	ABC	0.188776	0.435602	0.0227226	-0.11738	0.0473087	-1.02235	0.0100157	-0.0652072	0.560797	-0.00513985	-0.331946	0.0562431	-0.0321224	1.21717	0.275387	0.0172912	-0.0507921	0.188996	0.147043	0.0458147	-0.0463644	0.196251	0.501742	0.145227	0.0427787	-0.718793	-0.268816	0.299658	-0.113953	0.214725	0.168077	-0.0405858	-0.212136	0.735113	-0.030706	0.0514349	-0.00592316	-0.705541	-0.25	-0.121591	-1.27484	0.215733	-0.216275	-0.333017	0.178407	0.2648
GSM275123	male	progr.	ABC	0.213726	0.188999	-0.101015	-0.0453084	0.0300259	1.30537	0.0215054	-0.0406385	0.149541	0.0164143	-0.182345	0.0262381	-0.0251442	-0.0337445	-0.41935	0.010094	0.343773	0.098847	0.558033	-0.0100311	-0.0168356	0.0347942	0.0883688	0.0806619	0.041744	-0.604017	-0.130118	1.00771	0.185061	0.472128	0.00412396	0.0418008	0.0473739	0.0274929	-0.00457921	0.02013	-0.0326316	-0.684123	-0.0121828	-0.116093	-0.806585	0.858224	0.0455687	-0.132669	-0.603626	0.521124
GSM275124	male	censored	unsure	-0.145119	-0.326872	-0.235552	0.185873	-0.0567865	1.39829	0.0697572	-0.00675645	-0.111135	-0.0451762	0.0307087	0.0653549	0.0047255	-0.536988	0.229464	0.043308	-0.553893	-0.0682075	-0.491708	-0.0548148	0.0244609	-0.0554694	1.77057	0.138152	-0.0169103	0.316863	0.201904	0.863217	0.270289	-0.338419	0.109667	-0.116974	0.111104	-0.0936391	0.0585495	-0.0209891	-0.0150841	-0.303847	-0.000877129	-0.140426	-0.650916	-0.514261	-0.249603	0.00432167	-0.717653	-0.393677
GSM275125	female	progr.	ABC	-0.0270661	0.0235182	-0.163756	0.0349465	-0.0683814	-1.17237	0.0220622	0.000200422	0.0640239	-0.0603749	-0.150725	0.22451	-0.05778	-0.625447	-0.119083	0.0776754	-0.330528	0.0692967	0.00115557	-0.0133648	-0.0211001	-0.0004814	0.868304	0.333733	0.0376786	-0.332704	-0.264475	0.58831	-0.243477	0.0113475	0.0991635	-0.305747	0.0377812	0.0102434	0.0402073	-0.0290885	-0.0768586	0.330672	-0.0436104	-0.256926	-0.683663	0.107308	-0.245222	-0.152601	-0.669908	-0.310879
GSM275126	female	censored	GCB	-0.20348	0.343892	-0.0838789	0.11054	-0.0417127	-1.46308	0.0976102	0.206799	-0.0487826	0.005262	0.207564	-0.234694	0.0188202	-0.656761	-0.0231283	-0.00248304	-0.778308	-0.188203	-0.678618	0.0409351	0.309507	0.0980056	-0.623821	-0.0103148	0.00740926	0.00985911	0.236967	-0.688782	-0.480592	-0.478989	-0.113875	-0.20475	0.126466	0.296543	-0.0975994	-0.0074931	-0.0436756	0.409618	-0.0793903	0.182449	1.44702	-0.595515	0.227747	0.239623	-0.354471	0.18532
GSM275127	female	censored	GCB	-0.164346	0.130541	-0.0439847	0.101522	-0.0148514	-1.28414	0.0323963	0.0587861	-0.259112	0.0666909	0.0163642	-0.572757	-0.0757134	-0.137178	-0.541037	0.019777	-0.48346	-0.134505	-0.534966	-0.0383921	0.326472	0.21261	-0.82172	-0.00212206	-0.0322794	-0.00419652	0.741179	0.755647	-0.398137	-0.328874	-0.218162	-0.0768161	-0.0143902	-0.148398	-0.0517681	-0.0862888	0.0448525	-0.321525	-0.0699076	0.198417	1.52077	-0.516918	-0.162467	-0.103566	0.226143	-0.319464
GSM275128	female	progr.	ABC	-0.0347347	-0.445725	-0.0848339	0.0503558	-0.0135547	-1.42923	0.0191638	-0.0713058	0.107716	-0.0537007	-0.0960621	0.195815	-0.0282435	-0.344386	0.396439	0.0252092	0.26904	-0.024962	-0.44157	-0.0740373	-0.0575112	-0.149825	2.03945	0.0910762	0.00880133	0.433359	-0.0962487	0.652917	0.233924	-0.0501045	0.143501	-0.0135798	-0.0127294	-0.117521	0.0243036	-0.0168058	-0.00290281	-0.391854	0.0579067	-0.124271	-0.721329	0.593246	0.0662965	-0.0978504	1.26903	0.155809
GSM275129	male	censored	GCB	0.00637637	0.438981	-0.0147367	0.0862886	-0.0194664	1.50243	-0.0345815	-0.0663598	-0.127108	0.039093	-0.0015193	-0.327135	-0.0017414	-0.337521	-0.396044	-0.0557288	0.607362	0.0779104	-0.12238	-0.152349	0.140976	0.130793	-1.07611	-0.0110476	-0.00522129	0.852293	0.503155	1.09685	-0.129168	-0.125607	-0.0847701	-0.207416	-0.232208	0.15134	0.0437097	-0.0456627	0.0263485	0.131967	0.138161	0.112498	-1.05493	-0.41284	-0.14587	0.00487508	-0.206372	0.284184
GSM275130	male	progr.	ABC	-0.222132	-0.677668	-0.123731	0.0819465	-0.0247205	1.25702	0.0735857	-0.100348	-0.110691	-0.047578	-0.0743246	0.375637	0.00323375	-0.243135	0.313543	0.0128644	0.672142	-0.231194	-0.511076	-0.0786371	-0.0477552	-0.329289	0.18924	0.302109	-0.00508458	0.676794	-0.328731	-0.159011	0.705655	-0.298686	0.120964	0.182136	-0.0204823	-0.423944	0.163217	0.00242938	-0.0415844	-0.184119	-0.037267	-0.338731	-0.228013	-0.232067	-0.102733	-0.22282	-1.06084	-0.335881
GSM275131	male	censored	unsure	0.0109474	-0.478453	-0.0473744	-0.022425	0.00636028	1.23863	0.0186256	-0.0305796	0.00386061	-0.0149229	-0.203791	-0.0854062	-0.0483911	0.154691	-0.0778164	0.118777	0.0226002	-0.0264194	-0.10843	0.0559573	0.0227081	0.106311	-0.0140784	0.190341	0.0166036	0.28999	-0.147654	-1.10084	0.444023	0.127305	-0.0385681	0.110624	-0.0135175	-0.0590291	-0.00231158	-0.0119856	-0.0214658	-0.114565	-0.196894	-0.163709	-0.638538	1.03773	-0.1825	-0.189115	-0.405956	-0.356397
GSM275132	male	progr.	ABC	0.216025	-0.768836	-0.0288098	-0.130707	-0.0378676	1.1782	-0.0450509	-0.0585311	-0.00909848	-0.0601321	-0.212693	0.1672	-0.0703051	0.0530486	0.0131507	0.0851139	-0.421088	0.0601559	0.428416	0.105742	-0.169314	-0.0447159	-0.867297	0.150305	0.00184788	1.20244	-0.40967	-3.2636	0.149487	0.589838	0.0152837	-0.17719	-0.0431566	0.0300821	-0.0802745	0.00180952	-0.0204385	0.0582928	-0.145594	-0.387314	-1.08937	0.631359	-0.0143073	-0.252833	-0.504621	-0.445342
GSM275133	male	censored	GCB	-0.201571	0.0717542	-0.065893	0.00947895	-0.0323684	-1.63171	-0.0511506	-0.0114491	-0.170503	-0.0235181	0.115299	-0.120152	-0.0354359	-0.316453	-0.261475	0.0789886	-0.114192	-0.128644	-0.346442	0.028064	0.381175	0.131271	0.576855	0.223294	0.078157	0.670522	-0.030884	-3.12226	0.463325	-0.200866	-0.0141973	-0.00250294	-0.0747868	0.0168385	0.074043	-0.0781736	0.0284283	0.61637	-0.233916	-0.208422	-1.27309	-0.362632	-0.0173053	-0.168726	-0.118204	0.121088
GSM275134	male	censored	GCB	-0.0951035	-0.124534	-0.043435	0.0759247	-0.0231473	1.19147	0.00638074	0.00150447	-0.172243	0.0141698	-0.0448518	-0.420438	-0.0633629	-0.12125	-0.201506	0.0397938	-0.159239	0.00765573	-0.280401	-0.0113218	0.390394	0.187901	-0.854687	0.0208465	-0.0160376	0.590307	0.359757	0.693067	-0.0931129	-0.209444	-0.19258	-0.0920089	-0.0499428	-0.354976	-0.0331702	-0.0379517	0.0234361	0.550452	-0.0994499	0.0210239	-1.29069	-0.145962	-0.188322	-0.116463	0.309085	-0.12351
GSM275135	female	progr.	ABC	0.299699	0.0140902	0.0813319	-0.144764	0.00785816	-1.21853	-0.0108576	-0.0254197	0.464503	-0.0263854	-0.287803	0.155491	-0.0709543	-0.524604	0.161372	0.017945	-0.353516	0.196431	0.234136	0.0991944	-0.164297	-0.0264427	0.212704	0.0843672	0.00245336	0.838502	-0.228052	-0.0908537	-0.253147	0.551818	0.0274274	-0.147448	-0.187418	0.701644	-0.0804422	0.0415949	-0.0302131	-0.146532	-0.0914623	-0.273868	-0.456221	2.12954	0.0206012	-0.185691	-1.28748	-0.117339
GSM275136	female	progr.	ABC	0.241018	-0.741031	-0.0726774	-0.119609	-0.0477177	-1.73552	-0.111252	-0.0548382	0.0370546	-0.0669592	-0.172528	0.203319	-0.0339481	-0.0105933	0.0165823	-0.0174108	-0.288364	-0.00778423	0.528928	0.0429683	-0.19162	-0.203026	-0.159125	-0.0292595	-0.0126589	2.02037	-0.326081	0.748003	0.573187	0.647077	-0.0251024	-0.141056	-0.0681504	0.0819944	-0.0267383	0.00922429	-0.0341196	0.217748	0.129746	-0.250794	1.45206	1.94305	0.0949593	-0.0101875	-0.967126	-0.428836
GSM275137	female	censored	GCB	-0.168344	0.453954	-0.0561985	0.0801276	0.0265762	-0.642513	0.0158108	-0.0811895	-0.136159	0.0182795	0.164781	0.2471	0.0827799	-0.329485	-0.263817	0.0171371	0.312784	0.205839	-0.332514	-0.0691451	0.00737626	0.0722961	-0.171391	0.240594	0.041878	-0.584943	0.0152023	0.202093	-0.349842	-0.168665	0.184149	0.276982	-0.143832	-0.189406	0.188276	-0.0339202	0.037244	-0.316945	-0.094051	-0.130034	1.0674	-0.066913	-0.24993	-0.255584	-0.771746	-0.43593
GSM275138	female	censored	GCB	0.281761	0.780832	0.065874	-0.117719	0.00513495	-1.5168	-0.0536267	0.0035027	-0.030597	0.0668568	-0.0365028	-0.20191	-0.0100774	-0.668516	0.0429264	-0.0839945	0.194033	-0.0879258	0.162237	0.00170578	-0.164547	0.161658	-0.787329	-0.297026	-0.0223375	-0.907622	0.211948	-0.0912046	0.0280029	0.322087	-0.0579214	0.341832	-0.102651	1.03985	-0.0671041	0.0458638	0.0371195	0.266465	0.018899	0.0356222	0.919626	0.293594	0.0498318	-0.0298694	-0.363295	-0.0902411
GSM275139	male	censored	ABC	-0.337835	-0.552515	-0.0439615	-0.0780533	-0.0216214	1.10708	-0.0994058	-0.0570716	0.277607	-0.080776	-0.128111	0.342847	-0.0570864	0.0906786	0.20447	0.0990311	-0.38894	0.524931	-0.21315	-0.00164998	0.226908	0.12109	-0.0910213	0.485446	0.0873878	-0.382275	-0.217721	0.713796	0.761108	-0.226379	0.446151	-0.311042	-0.139192	-0.50358	0.135311	-0.0561492	-0.0853638	0.11052	-0.0612624	-0.0560802	-0.702184	-0.0614436	-0.268988	-0.295619	0.603486	-0.430633
GSM275140	female	progr.	ABC	0.0752797	-0.561027	-0.0800296	-0.0354029	-0.0218252	-2.12655	0.0214173	0.0718263	-0.0544602	-0.0641874	-0.0285893	0.138333	-0.0417172	-0.425449	-0.183082	0.0497984	0.00674383	-0.00196971	0.36817	0.0910197	-0.223774	-0.218241	0.242942	0.0578559	-0.000899091	0.800903	-0.359346	0.00946655	0.0579849	0.344757	-0.124924	-0.171571	0.04077	-0.256375	-0.0817708	0.0258909	-0.0614042	-0.710975	0.145245	-0.223024	1.42272	-0.464746	0.146261	0.164131	-0.650036	-0.231583
GSM275141	male	progr.	ABC	-0.0629107	-0.309377	-0.129604	0.0748935	-0.0389237	1.23257	0.00719995	-0.0573138	-0.224569	-0.0362598	-0.0181165	0.248164	0.0488112	-0.579058	0.0951857	-0.0416515	-0.45052	0.0579047	-0.286591	-0.0472309	0.153846	-0.419152	0.175564	0.141971	0.0462017	-0.625835	-0.00362866	-0.122537	0.530373	0.00905819	0.119132	-0.127755	0.0951067	-0.135712	0.0777081	-0.0375379	-0.00499934	-0.0365747	0.0964894	-0.0161718	-0.303505	-0.784706	0.391877	0.00411789	2.00766	-0.528781
GSM275142	male	censored	ABC	-0.0979905	-0.386364	-0.0422678	0.0490802	-0.0404356	1.18641	0.0465381	-0.0662638	-0.14912	-0.0312491	0.0199906	0.148139	0.0100996	-0.108209	0.43376	0.0451667	-0.625238	-0.0674521	-0.277107	0.0267327	-0.151992	-0.0750005	0.657393	0.10755	-0.0162998	-0.702782	-0.155039	0.736574	0.285332	-0.354238	0.298028	-0.0307763	0.107993	0.0477699	0.0295463	-0.0359318	0.00772288	-0.161296	-0.066446	-0.235122	-1.11115	-0.171393	-0.238741	-0.194013	-0.31754	-0.440832
GSM275143	female	censored	ABC	-0.24068	-0.533966	-0.130821	0.135839	0.0131503	-1.89444	0.130573	-0.0643115	-0.116341	-0.053789	-0.012602	0.377037	0.0208726	0.43858	0.0132138	0.0137357	0.787946	-0.14343	-0.408193	-0.0762509	0.0292161	-0.354483	1.56959	0.275151	0.00823346	0.827506	-0.190343	0.394504	0.104794	-0.463049	0.209902	-0.0334295	0.0719326	-0.53293	0.104679	-0.0250123	-0.0264611	0.0605977	-0.0295836	-0.147311	0.818542	-0.855589	0.102436	-0.0529024	0.336186	0.258753
GSM275144	male	censored	GCB	-0.332896	0.0560232	-0.14207	0.12276	-0.0169259	0.543722	0.054694	0.00284239	-0.188604	0.0394286	0.162913	-0.00304803	0.0104646	-0.179219	-0.400969	0.0218752	0.0673837	0.257221	-0.93614	0.0027512	0.0185802	-0.0404798	0.188318	0.28584	-0.0205514	0.141386	0.155189	2.02528	-0.48367	-0.508081	0.00202635	-0.0566129	0.0788603	-0.221099	0.0536691	-0.101917	-0.0176711	0.122804	-0.204519	-0.000904593	-0.80998	-1.34985	-0.113871	-0.175629	-0.629874	0.05174
GSM275145	male	unknown	unsure	-0.0537319	-0.664333	-0.191453	0.132857	-0.0772181	1.42502	0.0978579	-0.0212179	-0.301993	-0.038647	0.0724075	0.00695786	-0.0338951	-0.630226	0.243604	0.0138144	-0.4322	0.100229	-0.341462	-0.0293532	-0.0977181	0.00625769	-1.0133	0.0278435	-0.0462484	-0.244355	-0.0310232	1.19029	-0.338846	-0.305662	-0.0798061	-0.131763	0.0985782	-0.121692	-0.0287962	-0.0185626	-0.0179582	0.129727	0.0161313	-0.104178	-1.17477	-1.26672	-0.220432	-0.119836	-0.139279	-0.416416
GSM275146	female	progr.	GCB	-0.320517	-0.245657	-0.207262	0.136275	-0.0227771	-1.02912	0.0556779	0.0808848	-0.415443	-0.00107143	0.56017	-0.00846115	0.0607159	-0.636101	0.000663397	0.081311	0.582949	-0.128874	-0.796333	-0.018617	0.00198333	-0.0817373	-0.983112	-0.114604	-0.0219937	-0.753283	0.104865	0.642418	0.170464	-0.408658	-0.0612777	0.509711	0.292833	-0.407136	0.0992401	-0.0274837	0.00414508	0.441055	0.00461376	0.365823	1.52805	-0.509839	0.243017	0.230068	1.40242	-0.303615
GSM275147	male	censored	GCB	-0.0611041	-0.0473612	-0.129835	0.0984892	-0.014515	1.0722	-0.0237173	-0.00204553	-0.0995392	-0.0211161	0.0774202	-0.189989	-0.00807985	0.740189	0.218137	0.0238654	0.100616	0.196552	-0.224074	-0.0580684	0.345215	0.0736078	0.140303	-0.13932	0.0309071	0.589982	0.187664	0.236938	0.387099	-0.317473	0.00605712	-0.0747459	0.00476884	-0.253631	-0.0631368	0.0257824	0.0416538	-0.40064	0.0319242	0.177857	-0.371564	-0.923437	0.0653457	0.0778603	0.0527294	-0.0881024
GSM275148	male	censored	GCB	-0.0776181	0.375881	-0.0631987	0.085132	-0.0105949	0.815146	0.0154259	0.0404233	0.119626	0.00429573	0.0299778	-0.295953	-0.00497863	0.0977767	0.172819	0.0280039	-0.626611	-0.130958	-0.388553	-0.0285617	0.510968	0.0976922	0.238947	0.013579	0.0668334	0.188513	0.196445	-1.46462	-0.28678	-0.275442	-0.05206	-0.124781	0.00769723	0.253939	-0.0332806	0.0201971	-0.0145529	-0.671865	-0.178805	0.259081	1.43189	0.0342667	0.165528	-0.0183592	0.489244	-0.235477
GSM275149	male	censored	GCB	0.225251	-0.187187	-0.136721	-0.0492132	-0.0409868	1.38988	-0.0691248	-0.0245536	-0.217543	-0.00135194	-0.0614103	-0.192709	-0.0237663	-0.565627	-0.453448	-0.031034	0.195706	0.161909	0.345067	-0.0214853	0.156695	0.0965129	-0.85415	-0.0997183	0.0306319	-0.20933	-0.0766177	-3.45265	0.0103852	0.534278	-0.134054	-0.143169	-0.108106	-0.0240841	-0.0139371	0.0394094	0.00561897	-0.102054	0.157726	0.198826	-0.658834	0.170524	-0.0291069	0.0100149	0.722837	-0.0541367
GSM275150	male	censored	ABC	-0.109768	-0.251105	1.44878	0.0606081	-0.00566844	1.28344	-0.0213788	-0.0495481	0.00319372	-0.0568148	0.0701216	0.212647	-0.00221469	0.203078	0.188613	-0.0216587	-0.481754	0.245706	-0.230513	-0.049478	-0.0805445	-0.283625	0.351869	0.140024	-0.00258431	-0.605357	-0.0898748	0.720231	-0.0969013	-0.236097	0.0954442	-0.135984	-0.0522573	-0.159841	0.127841	-0.0234746	0.00708008	-0.860506	0.131796	-0.269755	1.1696	-0.563888	0.0870336	-0.0584627	0.653745	0.0182716
GSM275151	male	progr.	ABC	-0.102472	-0.450132	-0.0483724	-0.0138478	-0.00935781	1.1453	-0.101818	-0.00733248	-0.152459	-0.0517225	-0.0212644	0.114789	-0.0406119	0.86235	0.50527	0.0189463	0.237201	0.130002	-0.305842	0.047271	-0.148817	-0.0816071	0.0801878	0.0175989	0.0174528	-0.29879	-0.102605	0.770291	0.296384	-0.277965	0.02074	-0.00418248	0.0734239	-0.17244	0.0500268	-0.0147732	0.0234043	0.212676	0.109323	-0.236459	-0.485381	-0.418287	0.250557	-0.0563413	-0.353746	0.100263
GSM275152	male	progr.	ABC	-0.0250556	-0.000485517	-0.0599962	-0.00444007	0.00629892	1.26366	-0.0243579	-0.0918115	0.291804	-0.0470851	-0.191195	0.142498	-0.0309497	0.125933	0.0300968	0.0525759	-0.285928	0.0868735	-0.244745	0.0306715	0.0340865	0.110998	1.86002	0.294825	0.0751985	-0.388299	-0.300182	0.617609	0.390085	0.0890261	0.160958	-0.191358	0.025902	-0.0807373	0.0535441	-0.00613506	-0.0517033	0.275799	-0.0643403	-0.139841	-0.397794	-0.549328	-0.156325	-0.211651	0.605065	-0.301486
GSM275153	male	unknown	GCB	-0.256107	0.393685	-0.0321203	0.145822	-0.0529779	1.53723	0.042424	0.034218	-0.265083	0.0385969	0.0255646	-0.559993	-0.0740182	-1.00412	-0.184386	-0.0363582	-0.60479	-0.228937	-0.965412	-0.143254	0.261524	0.13964	-0.214734	0.0500039	-0.0156797	-0.0433282	0.489998	1.28272	-0.138	-0.545426	-0.176188	-0.168834	-0.127759	-0.0533677	0.00564856	-0.0845659	0.0242824	-0.220485	0.0567567	0.112214	1.65232	-1.10693	-0.0213554	-0.00506328	1.33611	0.203982
GSM275154	male	censored	GCB	-0.236461	-0.585907	-0.230021	0.151071	-0.00583237	1.59675	0.0291759	0.0685424	-0.388344	0.00697086	0.292425	-0.314108	0.000399303	0.0921243	-0.359142	-0.0564862	-0.488608	0.155349	-0.140528	-0.0357114	0.232968	0.0223918	0.114007	-0.129167	-0.0466287	-0.361497	0.789154	1.58744	-0.243679	-0.400452	-0.117286	-0.259753	0.0520577	-0.746162	0.0323383	-0.0328358	-0.0105176	1.28069	-0.0177844	0.281648	-1.01869	-1.29777	0.0222396	0.165828	-0.252996	-0.54937
GSM275155	male	progr.	ABC	-0.209769	-0.937342	-0.0747815	0.0502018	-0.04617	1.1974	0.0617559	-0.106112	-0.0425057	-0.0941852	-0.0911805	0.343772	-0.0628074	-0.72718	0.192566	0.110434	-0.518475	-0.195312	-0.0879245	-0.0453939	0.0208585	-0.216724	0.746852	0.408466	0.00791534	0.803669	-0.27725	-0.352969	-0.255093	-0.303413	0.224716	-0.315598	-0.0594608	-0.161842	0.112876	-0.0619236	-0.0320813	-0.277662	-0.000138939	-0.358582	-0.89093	-0.111442	-0.175065	-0.298174	1.96401	-0.701558
GSM275156	male	censored	GCB	-0.0291505	0.178651	-0.10497	0.0414168	-0.0319116	1.42763	-0.0359418	-0.000828477	0.123696	0.000819487	-0.019309	-0.311969	-0.00497673	-0.215208	-0.294926	-0.0379161	-0.399059	-0.163046	-0.360769	-0.0270382	0.0784504	0.152377	0.520048	-0.0071463	0.0170055	-0.0950823	0.27045	1.29889	0.209307	-0.134516	-0.0727527	-0.317224	-0.0459809	0.22117	-0.0701115	-0.0226076	-0.0519947	0.0879724	0.0209072	0.361677	-0.879839	0.606491	0.0610297	0.0318947	-1.12899	-0.25677
GSM275157	male	progr.	unsure	-0.0736431	0.538401	-0.0705341	0.013859	-0.0216164	0.80392	0.0500076	0.0197444	-0.0246369	0.038249	-0.203291	-0.0933229	-0.0397993	-0.489621	0.205538	-0.0326689	0.450984	-0.197405	0.109831	0.0122216	0.0262827	0.0446928	0.281222	0.0839477	-0.0342703	-0.530977	-0.111754	1.10842	0.551407	-0.280951	-0.053904	0.157668	0.0714063	0.124321	-0.063133	-0.00221861	-0.0153092	-0.114173	-0.215961	-0.0346935	1.3965	-0.345068	-0.0527844	-0.0896962	-0.417504	0.246022
GSM275158	female	censored	GCB	-0.156179	-0.00331538	0.0625432	0.0405656	0.017895	-0.997276	-0.0383517	-0.0776608	-0.100787	-0.0384218	0.0608602	0.0392857	0.00154336	0.343135	-0.313684	0.00309795	-0.202555	0.184217	-0.364309	-0.0670626	0.058668	0.0495728	0.340936	0.164007	0.0498438	-0.76401	0.224007	1.31941	-0.221135	-0.270881	0.0421721	-0.142376	-0.116069	-0.12753	0.137414	-0.0609118	-0.00958053	-0.0303994	0.116199	-0.00561025	-1.119	-0.424393	-0.174224	-0.128413	-0.439729	-0.166218
GSM275159	female	censored	ABC	0.167097	-0.233096	0.162771	-0.149548	0.0290188	-1.6667	-0.153101	-0.100945	-0.0237847	-0.0399162	-0.0843472	0.180762	0.0231083	0.398323	0.0467919	-0.0413909	0.145848	0.00800369	0.378931	0.00543612	-0.214734	0.0677728	-0.467266	-0.106315	0.039405	-0.54811	-0.379727	0.812502	0.257914	0.41369	0.0545364	0.0693283	-0.19279	0.108732	0.0502726	0.0149537	0.0105926	-0.15054	0.245239	-0.00568854	-0.859329	0.320894	0.00329788	-0.00149055	0.357352	0.0563194
GSM275160	male	progr.	ABC	-0.00235106	-0.669944	-0.0556121	-0.0687326	-0.00333639	1.0814	0.0305226	-0.0300511	0.173637	-0.0645578	-0.182864	0.341452	-0.0556256	-0.125367	0.544466	0.13301	0.47682	0.0997831	-0.00425011	0.0529483	-0.00796603	-0.0510842	0.0408161	0.190433	0.0192284	0.446059	-0.594848	-0.923998	0.354844	0.287572	0.198861	0.0780031	0.0327253	-0.446411	0.0436838	0.0311884	-0.0294806	-0.278557	-0.114348	-0.189828	-1.02505	0.40137	-0.100853	-0.26213	-0.78451	0.298131
GSM275161	female	progr.	ABC	-0.339954	-0.206093	-0.132447	0.0833138	0.0397332	-1.94807	-0.0146721	0.0621296	-0.348924	-0.022538	0.213047	0.391805	0.03688	0.460891	0.386793	0.0729435	0.811657	-0.0715808	-0.80292	-0.0591927	-0.179547	-0.267516	-0.149723	0.00451202	0.0118173	-0.6441	-0.211532	1.56471	0.0665275	-0.497614	0.209855	0.889817	0.200541	-0.646979	0.112791	-0.024991	0.0174106	0.177673	0.170178	-0.119572	-0.635439	-0.340941	0.328794	0.156208	-0.3444	0.0807367
GSM275162	female	censored	ABC	0.256878	0.171085	-0.0113258	-0.118253	-0.0254915	-1.45491	-0.0366376	0.0671642	0.147924	-0.00683628	-0.222547	-0.0538022	-0.0664351	0.85628	0.086293	-0.0020076	-0.550984	-0.0645781	0.241222	0.0956402	-0.281712	0.120923	-0.506509	-0.0647851	-0.028242	0.52183	-0.221119	0.510711	-0.111331	0.49263	-0.106347	-0.123447	0.0683089	0.789274	-0.151223	0.0430495	-0.0312221	0.230742	-0.0531273	-0.138271	-0.422618	1.34473	0.00320429	-0.0315702	0.252256	-0.157454
GSM275163	female	censored	unsure	-0.120538	-0.428811	-0.0920911	-0.0210126	-0.0379742	-2.22293	-0.027084	0.296357	-0.326617	-0.0227084	0.0844593	-0.0197357	-0.103334	1.68054	0.400388	0.0210958	0.424988	-0.401555	0.348152	0.116354	-0.221218	-0.0544039	-0.147813	-0.246166	-0.0784783	0.149603	-0.0977721	0.295559	-0.434942	-0.182831	-0.251607	0.235155	0.302905	-0.462154	-0.175234	-0.0267286	-0.0286197	-0.202623	0.00548613	-0.0416289	-0.564927	-0.621885	0.231327	0.439704	-0.0033637	-0.250137
GSM275164	female	censored	GCB	-0.198533	0.580339	-0.0326442	0.0611325	0.0555324	-0.677547	0.0379476	0.0367369	0.769952	0.0133697	0.18286	-0.22282	0.0100746	-0.162955	-0.28538	0.0236261	-0.281736	-0.0919951	-0.129896	-0.0563512	0.428449	0.231328	-0.614507	0.192704	0.0553341	-0.982354	0.412193	0.185424	-0.399612	-0.365805	0.00310184	-0.210355	-0.0277651	-0.236181	0.0759635	-0.0628276	-0.0299684	-0.445435	-0.195924	0.101222	1.55303	0.815672	0.0369728	-0.180603	-0.00160358	0.509218
GSM275165	female	unknown	ABC	0.164633	0.119949	0.341337	-0.0822562	0.0452141	-1.49331	-0.00225251	-0.0411898	0.650447	0.00342553	-0.213874	0.25028	-0.0502937	-0.250119	0.00831807	0.0440817	0.773101	0.0162845	0.302818	0.0164327	0.0963479	-0.0347924	-0.702783	0.221178	0.0113928	0.482074	-0.191277	0.725661	-0.330896	0.553018	0.161164	-0.0233819	-0.0988929	0.000463943	0.00122183	0.0354927	-0.0206918	0.392581	-0.156883	-0.304215	1.08243	1.76435	-0.255678	-0.21742	-0.276675	0.19205
GSM275166	male	censored	GCB	-0.121132	-0.718792	-0.372515	0.233276	-0.0809061	0.846121	0.0126452	0.0622981	-0.494267	0.000625978	0.357917	-0.355005	0.0865575	-0.716337	-0.372675	-0.127794	0.0799091	-0.299952	-0.322061	-0.086563	0.261792	-0.102291	1.22503	-0.244156	-0.0500406	2.47281	0.67547	1.55478	0.155955	-0.137029	-0.142703	-0.114712	0.227674	-0.5996	-0.0330033	-0.0115052	-0.0439219	0.489758	0.298488	0.704271	-0.723741	-0.76528	0.439898	0.428137	-0.883309	-0.505159
GSM275167	male	censored	GCB	0.225588	-0.605396	-0.103379	-0.0053431	-0.0626283	0.978609	-0.0419805	0.0511409	0.0474856	-0.0200844	-0.105304	-0.252057	-0.0535128	-0.325619	-0.150072	-0.0173947	-0.556277	0.109471	0.484163	0.0815429	0.00745373	0.098534	-1.03516	-0.0899421	-0.00736597	-0.099228	0.169942	0.347242	0.248801	0.30201	-0.207239	-0.301481	-0.030066	0.550845	-0.110587	0.0559586	-0.0585272	0.589693	-0.025266	-0.0183495	0.23199	0.985627	-0.07854	0.151284	-0.188609	-0.0243884
GSM275168	female	censored	unsure	0.155957	0.470991	0.00652704	-0.0512244	0.0631773	-1.52695	-0.0224224	-0.0360397	0.12662	-0.00179352	-0.143698	-0.00316634	-0.0254245	2.29232	-0.057491	-0.0492124	-0.235231	0.0832734	0.362684	0.027014	0.0483722	0.0308774	1.13582	-0.0282491	0.0425982	-0.312156	-0.148121	0.71789	0.0490962	0.165422	0.0733966	0.0418147	-0.0418222	0.323378	-0.0105145	0.0399158	-0.00453504	-0.202763	-0.00995017	0.0705937	-1.01839	-0.0515124	-0.0945034	-0.0603305	0.117484	-0.0775961
GSM275169	female	progr.	ABC	0.254077	-0.488226	-0.0667483	-0.0614894	-0.0216659	-1.90144	-0.0331479	-0.0338578	-0.079124	-0.0274435	-0.0956924	0.0654048	-0.00124626	0.192213	0.081538	-0.0138417	0.181723	0.145182	0.589744	0.0563129	-0.156132	0.0590346	-0.539778	-0.155628	-0.00125184	-0.277943	-0.263639	0.41089	0.313621	0.492757	-0.03317	0.102385	-0.0653031	0.0360584	-0.0235338	0.0762883	-0.0226508	0.155907	0.111616	-0.0239003	-0.852181	-0.417113	-0.0679703	0.111808	0.360688	0.119597
GSM275170	male	progr.	GCB	0.319335	0.268681	0.108022	-0.225637	0.145007	1.39734	-0.0454295	0.101377	0.150906	0.0621483	-0.0664357	0.0235932	0.0338896	-0.0390769	-0.0704346	-0.0935518	2.75459	-0.297328	0.682764	0.141693	-0.362822	0.0311211	-0.849173	-0.618727	-0.0486905	-0.419279	-0.290651	-3.61547	0.274924	0.677449	-0.0702372	0.615412	0.0049945	-0.0925464	-0.0721265	0.192738	0.202398	0.575624	0.152919	0.148029	-0.885539	-0.492867	0.224011	0.286303	0.106186	0.788742
GSM275171	male	progr.	unsure	-0.0988	0.266506	0.105815	-0.0722287	0.0691051	1.14954	-0.00524394	-0.00408001	0.833776	-0.00268277	-0.151183	-0.0210349	-0.085019	0.25322	0.137243	0.0752405	0.534678	0.105847	-0.391077	0.0758817	0.282671	0.164838	1.39254	0.191903	0.0896852	-0.210086	-0.433633	-1.45589	0.356965	-0.188536	0.127919	-0.0235153	0.0325847	-0.0423184	-0.00367324	0.0086517	-0.0472032	-0.325025	-0.116404	-0.185662	0.381249	0.589221	-0.2364	-0.143631	-0.0344695	0.736934
GSM275172	male	progr.	ABC	-0.198037	-1.08951	-0.140577	-0.0938028	-0.0786901	1.27673	-0.0955376	0.00665168	-0.171259	-0.103146	0.00584828	0.255555	-0.104403	0.134771	0.0551603	0.0268434	-0.066129	0.186648	0.0710525	0.0692044	-0.212407	-0.19449	-0.794659	0.185364	-0.0341549	-0.218408	-0.566405	0.870667	0.0603554	-0.0184026	-0.0732759	-0.241361	0.0945947	-0.630326	0.0536228	-0.0618499	-0.073778	-0.094957	0.0235407	-0.346228	-1.19215	-0.670677	-0.0925975	-0.0861205	-0.30347	-0.617131
GSM275173	male	progr.	unsure	0.410601	0.188561	-0.0181061	-0.213435	0.0910403	1.39451	0.0149592	0.00920282	0.281934	0.0328611	-0.248597	0.0187965	-0.0330358	-0.817244	-0.574795	-0.0139018	2.50128	0.194232	0.951443	0.162535	-0.199029	0.0845962	-1.25425	-0.19664	-0.0101013	-0.909863	-0.341862	-0.601845	0.246724	0.981563	0.000566136	0.242964	-0.0891236	0.0619812	-0.0642791	0.168273	0.0632148	-0.151336	-0.00796838	-0.167135	0.865384	0.964381	-0.154331	-0.0574856	-0.98422	0.774236
GSM275174	female	progr.	ABC	-0.242594	-0.368817	-0.119985	0.0600325	-0.00563059	-1.69251	0.0109927	-0.0618788	-0.105629	-0.0704489	-0.00338935	0.376983	-0.0104083	0.398016	-0.127865	0.0376468	-0.098353	-0.0889235	0.298416	0.00273981	0.147464	-0.376464	1.25397	0.363657	0.0373485	0.617744	-0.304501	0.0866148	0.0881718	-0.205091	0.209207	0.0509373	0.152352	-0.575902	0.0909699	-0.087964	-0.0677086	-0.676705	0.0375397	-0.252264	0.464394	0.203926	-0.101738	-0.00434895	0.392308	0.247133
GSM275175	female	censored	GCB	-0.27997	-0.412308	-0.134308	0.180171	-0.0622253	-1.93979	-0.0306706	-0.00571485	0.2956	-0.00132071	0.214377	-0.452577	0.00904673	-0.470499	-0.5357	-0.065295	-0.280319	-0.255594	-0.133214	-0.0520588	0.313333	0.0271376	0.64873	0.108534	-0.00807928	0.768796	0.676511	1.6496	0.0161438	-0.414856	-0.241348	-0.377796	0.100317	-0.412485	0.0342555	-0.0629187	-0.0781362	0.0149465	0.0196793	0.147613	-0.960032	-0.570877	-0.0776692	0.158959	0.43207	-0.267375
GSM275176	male	censored	unsure	0.0340588	-0.731002	-0.184502	0.0621186	-0.0519653	0.952196	-0.00393899	-0.0236416	-0.154542	-0.0801142	0.222018	0.217391	0.06866	0.269529	0.0508951	-0.034361	0.238373	-0.143934	0.57035	0.00383568	-0.167368	-0.338605	0.211611	-0.0154153	-0.0233916	0.0877056	-0.178178	0.973396	1.0016	0.0400828	0.0992863	-0.130257	0.162286	-0.0841873	0.1382	0.0104359	-0.0613478	0.661747	0.136336	-0.176577	0.787451	-0.702268	0.139102	0.238577	-0.249884	-0.285858
GSM275177	male	progr.	ABC	0.0150281	0.184651	0.0139615	-0.0667607	0.00156461	1.55074	-0.0554944	-0.0277867	0.292239	-0.0491519	-0.258846	0.152133	-0.0469142	0.196545	0.277423	0.0592828	-0.111882	0.219244	-0.0605079	0.0250012	0.170879	0.0543842	0.276594	0.194143	0.0616397	-0.14126	-0.31051	0.437606	0.397242	0.144019	0.156099	-0.0741454	-0.112381	0.164797	0.0526939	0.04058	-0.0489438	-0.193041	-0.110225	-0.174316	0.756115	-0.104372	-0.215374	-0.0827219	0.232117	0.0194236
GSM275178	male	progr.	GCB	-0.100867	-0.145037	-0.173247	0.0946593	-0.0974936	0.858561	-0.0267484	0.0176814	-0.206366	-0.035863	0.265597	-0.17342	0.000183938	-0.787833	-0.0752702	-0.0674532	-0.667192	-0.212354	-0.295181	-0.0504888	-0.159661	-0.0243215	-1.1924	-0.0981926	-0.0267339	-0.64456	0.206323	1.87443	0.469184	-0.226569	-0.074361	-0.310397	0.163077	0.074357	0.0815528	-0.0237658	-0.0721745	-0.0812267	0.155648	0.00414681	-0.510488	-0.586582	0.181356	0.183528	1.74371	0.0377513
GSM275179	male	progr.	ABC	-0.241085	-0.696635	-0.202493	0.100011	-0.0727206	0.677136	0.107189	-0.0472518	-0.121561	-0.0983673	-0.0117503	0.477515	0.0470366	-0.384917	0.405006	0.0818501	-0.633269	-0.22653	-0.406646	-0.0654823	-0.0330539	-0.508105	1.45281	0.324883	0.0092474	0.875228	-0.420594	-2.55353	0.6241	-0.413866	0.233095	-0.375609	0.0467315	-0.352979	0.123712	0.00115115	-0.0621136	-0.758756	-0.0540491	-0.225174	-0.762181	-0.698242	0.0262108	-0.0662831	-0.122301	-0.729637
GSM275180	male	censored	GCB	-0.116498	0.298574	-0.23996	0.18404	-0.0383538	1.67909	0.0659472	0.138476	-0.210881	0.00348048	0.222059	-0.515328	0.012981	0.211519	0.0518514	-0.0548765	-0.440856	-0.23349	-0.314799	-0.080391	0.417112	0.0305227	-0.320966	-0.21395	0.0129847	1.27234	0.486923	-1.11178	-0.169002	-0.377907	-0.263892	-0.253283	0.144275	-0.239417	-0.110244	-0.0114996	0.00216367	0.97833	0.186242	0.557077	1.76079	-0.613183	0.225996	0.422407	0.0573178	0.127932
GSM275181	female	censored	ABC	0.180126	-0.306477	0.0159079	-0.0385119	-0.0250643	-2.13101	-0.0626221	-0.0410636	0.220044	-0.0613655	-0.12697	0.135997	-0.00434728	0.343072	0.613006	0.00147557	0.0473317	0.0152086	0.0356555	-0.0480541	0.0908266	-0.00566844	-0.935835	-0.0963351	0.0483511	0.226949	-0.254513	0.257362	-0.0625096	0.235092	0.108666	-0.174961	-0.175429	0.451304	0.00954985	0.0787129	-0.0515413	0.0624613	0.153056	-0.0188363	-1.25144	0.698122	0.0351494	0.170136	-0.195197	-0.293754
GSM275182	male	progr.	GCB	0.049956	-0.12902	-0.0909051	0.0660648	0.0446998	1.33101	0.0363577	-0.0055752	-0.232281	-0.0212359	0.215577	0.0863799	0.0264449	1.71037	0.122999	0.017031	0.199707	0.128068	0.175969	-0.0262983	-0.15222	-0.0357377	-0.474308	-0.182887	-0.0190685	0.227438	0.0781003	0.233856	-0.261852	-0.0257189	-0.0325436	0.268616	0.0682518	-0.248126	0.0817089	0.0300944	0.0409373	-0.345594	0.0841534	0.0510843	-0.632924	-0.748743	-0.0554153	0.107932	-0.0362093	-0.14582
GSM275183	male	progr.	ABC	0.442948	-0.217741	-0.0877209	-0.197958	-0.0462625	1.06658	-0.0254683	0.0391	0.0897497	0.00327352	-0.288006	-0.04869	-0.0488361	-0.448184	-0.284459	-0.0388007	0.208527	0.0596556	0.972032	0.139242	-0.294892	0.0524195	-0.842084	-0.186831	-0.0213128	-0.547277	-0.428325	-1.61029	-0.0184244	0.948935	-0.142215	-0.00821504	-0.0251484	0.481901	-0.148522	0.0904609	-0.0571954	-0.274624	-0.00428316	0.0110168	-0.341175	2.12426	-0.0700284	0.0775166	-0.609566	-0.00960552
GSM275184	female	censored	GCB	-0.354496	-0.510182	-0.218905	0.135175	-0.0500727	-1.64157	0.0743925	0.0893136	-0.379988	-0.0328051	0.165301	-0.0151697	0.0266253	-0.494086	-0.341353	0.0804003	-0.515574	-0.0435338	-0.896641	-0.0238625	0.474879	0.0937659	0.448049	0.231192	0.0640628	0.0173391	0.137524	-1.65769	-0.13604	-0.54265	0.0639264	-0.0969364	-0.00396606	-0.202719	0.0951691	-0.027875	-0.004445	-0.0386858	-0.228368	-0.0128218	0.826414	-1.38123	-0.0800116	0.0795115	-0.453412	-0.541464
GSM275185	male	progr.	ABC	0.324039	-0.397219	-0.0835614	-0.144791	-0.0510085	1.17336	0.00602351	0.174358	-0.0675918	-0.00460072	-0.310005	0.0547387	-0.0571471	-0.469695	-0.186457	-0.0303464	-0.46864	0.296451	0.392804	0.15332	-0.29454	-0.015076	-0.537171	-0.138179	-0.0285576	-0.673061	-0.352372	-0.208947	-0.129123	0.698598	-0.151216	0.0869121	0.0671767	0.529079	-0.19929	0.087506	-0.0418795	0.462658	-0.0221103	-0.0778908	1.56534	2.00539	0.171136	0.210958	-0.423982	-0.0872165
GSM275186	female	censored	GCB	0.00133355	0.779979	0.0327155	-0.0510942	0.16096	-1.50209	-0.00155694	0.0844273	-0.0613387	0.0867491	0.0343672	0.114422	0.0868342	1.27279	-0.122817	0.00156375	0.270188	-0.163574	0.264722	0.0303879	-0.159126	0.11705	-1.30843	-0.104316	-0.0137076	-0.559421	0.0825249	0.748722	-0.236602	-0.0674064	0.00828913	0.479769	0.0451341	-0.100091	-0.000742648	-0.019681	0.142269	0.20461	-0.00881428	0.132403	1.44878	-0.347072	-0.0066243	0.0155423	0.224415	0.362822
GSM275187	female	censored	GCB	-0.0739759	0.712562	0.152965	-0.161844	0.0389357	-2.24512	-0.0357267	0.406353	0.930633	0.0401471	-0.200774	-0.362944	-0.231176	-0.289307	-0.169091	0.0611111	1.21569	-0.170672	-0.104556	0.19787	0.00765662	0.231244	-0.902839	-0.0619966	-0.00171148	0.529461	-0.0391917	-3.18704	-0.346638	0.00471335	-0.275857	-0.0911166	0.0110584	0.0885156	-0.202718	-0.0571522	-0.0489038	0.754963	-0.213711	-0.125731	1.10795	0.770249	0.0612683	0.239865	-0.0825228	1.87729
GSM275188	female	progr.	ABC	0.303827	0.29573	-0.0265623	-0.0895932	-0.00149952	-1.92446	0.0349428	0.0184287	0.165879	-0.0200048	-0.222222	0.0478987	-0.0184572	0.720244	0.378339	-0.0124788	-0.438438	0.161217	0.430894	0.0727562	-0.152309	-0.0688263	1.13897	-0.142562	-0.0107801	-0.116806	-0.295901	-0.38311	-0.224526	0.328561	-0.0358204	-0.107593	-0.0367927	0.680045	-0.113881	0.101122	-0.0284851	-0.121763	-0.0868803	-0.0715533	-0.674383	0.974655	0.0707116	0.0795974	-0.0949275	-0.0413518
GSM275189	female	progr.	ABC	0.0453151	0.113819	-0.0713799	-0.0520357	-0.0306058	-1.85668	-0.0623807	-0.00143541	-0.256554	-0.0253214	0.0726422	0.109704	-0.0346834	0.467765	0.302385	-0.0284679	0.628854	0.0143571	0.119742	0.0183293	-0.260936	-0.222879	1.3998	-0.196376	-0.0149116	-0.465469	-0.209029	1.69719	0.165984	0.104679	0.0391488	0.0422563	0.0803717	-0.264247	-0.00191011	-0.0180061	-0.00414223	0.152183	0.194206	-0.116773	-0.75935	-0.44653	0.138537	0.14591	-0.725557	0.00188608
GSM275190	female	censored	GCB	0.152106	1.17104	0.235878	-0.161612	0.121667	-1.48868	-0.0795885	0.0407289	0.180399	0.0753305	-0.0123511	-0.0554905	-0.0136903	1.79187	-0.253909	-0.042497	0.367735	0.0664951	0.233929	0.0895674	-0.098749	0.148012	-0.622299	-0.10391	0.0169457	-0.86308	0.0247795	0.444727	-0.288431	0.357437	-0.00855089	0.296789	-0.0768948	0.276297	-0.0309278	-0.00199651	0.0979997	0.196495	-0.131314	-0.0728206	1.55719	0.193811	0.0912565	-0.136559	0.0844079	1.35478
GSM275191	male	censored	unsure	-0.213125	-0.33489	-0.15671	0.121679	-0.0426836	1.50901	0.00319744	-0.0156426	0.0846126	-0.0364208	0.0553882	0.0518699	-0.0163514	-0.54568	0.0598541	0.00200941	-0.101011	0.164762	-0.633445	-0.0374929	0.0491661	0.0106016	0.394133	0.230176	0.0121222	0.764579	0.121574	1.38704	0.289593	-0.417442	0.0873459	-0.161763	-0.0136056	0.00549467	0.0546871	-0.0470186	-0.0410704	0.406525	0.0245478	-0.146875	-0.408378	-1.20721	-0.316708	-0.0972927	-0.520188	0.514913
GSM275192	male	censored	ABC	0.161961	-0.251893	0.0493443	-0.113909	-0.00382176	1.12644	-0.0270303	-0.149171	0.170213	-0.0518773	-0.200971	0.111097	-0.0577416	0.333501	0.197508	0.0551192	0.103958	0.136895	0.22952	0.0667628	-0.0123067	0.0248714	-1.01402	0.071293	0.025282	-0.491233	-0.418337	-1.16024	0.112869	0.304065	0.0699301	-0.0754569	-0.175821	0.0802464	0.0247626	0.0392944	-0.0174693	0.110741	-0.0299755	-0.190946	-0.531593	-0.0413007	-0.243378	-0.31788	-0.160815	0.128227
GSM275193	female	progr.	GCB	0.0392529	0.497446	-0.152276	0.114653	-0.0761845	-1.68087	0.0625191	0.0931173	-0.402241	0.0774614	-0.03619	-0.568237	0.00399662	-0.883016	-0.0719879	-0.095729	-0.664865	-0.109773	-0.0983274	-0.0780729	0.256204	0.0441598	-0.695231	-0.272685	-0.0386595	1.26193	0.37924	-2.86279	-0.159335	-0.203293	-0.255718	-0.0160223	0.0126563	0.0757985	-0.133022	-0.024275	0.0322944	-0.360903	0.131397	0.460287	-0.626719	-0.719118	0.0979561	0.28066	0.875548	0.0615155
GSM275194	male	censored	GCB	-0.366574	-0.759451	-0.243982	0.188406	-0.0858899	1.36563	0.0816015	0.067511	-0.263305	-0.055625	0.543302	-0.0613058	-0.013756	-0.361657	-0.0673347	0.053058	-0.232466	-0.277146	-0.88947	-0.0571532	0.198727	0.0574918	-0.156531	0.178059	0.01012	-0.878048	0.00253969	0.959245	-0.470366	-0.537236	-0.102432	-0.361259	0.132148	-0.269901	0.0930565	-0.0539037	-0.0755522	-0.047959	0.00699628	0.0263227	-1.19366	-1.47384	0.0977034	0.0695825	-0.349973	-0.758598
GSM275195	male	censored	ABC	-0.0863166	0.236999	-0.00373088	-0.0177544	0.0414451	1.3202	0.0140513	0.0819038	0.379435	-0.0353454	-0.130428	0.215215	-0.0469023	0.813657	0.685537	0.0573367	0.0381364	-0.0619077	-0.576257	-0.00891646	-0.112092	0.116255	1.27094	0.00392513	0.0680463	-0.487524	-0.265985	-1.02043	0.517164	-0.260508	0.105905	0.0872963	-0.117396	-0.0664215	0.0150747	0.0711042	0.00943933	0.149484	0.0925217	-0.0356302	-1.24742	0.608943	0.206908	0.145298	0.159531	0.688812
GSM275196	male	censored	ABC	0.243552	-0.307195	-0.0456105	-0.00518225	-0.0270846	1.30308	0.00683658	-0.0692515	0.29154	-0.0648586	-0.12729	0.170496	0.015482	0.159506	0.418441	-0.0654305	-0.215854	0.299639	0.365029	-0.0452507	-0.106682	-0.123686	-0.667685	-0.0300804	0.00135875	1.0004	-0.232783	1.17226	0.0590554	0.363655	0.0252566	-0.263278	-0.0853291	0.465811	0.00305568	0.0476539	-0.06965	-0.0510674	0.137514	-0.0745259	-1.1555	1.22151	-0.0529471	0.0248294	0.144142	-0.155867
GSM275197	male	censored	GCB	-0.144606	0.507742	0.0134895	0.0465482	0.0553658	1.26082	-0.0635579	-0.0570575	0.109771	0.0180243	0.000328912	-0.0600883	0.0308374	0.465825	-0.530734	-0.0171383	-0.0699687	0.282134	-0.355988	-0.0880127	0.274439	0.183308	-0.179116	0.163114	0.0320455	-0.189274	0.50263	1.32913	-0.453253	-0.195948	0.0543986	-0.0498791	-0.274806	-0.0599993	0.109169	-0.0563956	0.0295989	-0.00995924	0.0549501	0.107556	-1.29335	-0.097225	-0.232571	-0.22409	0.298013	0.481524
GSM275198	male	progr.	ABC	0.355969	0.104096	0.0258678	-0.203316	-0.0102917	1.33942	-0.0940327	-0.0522421	0.0595919	-0.0199081	-0.216633	0.0974322	-0.0519877	0.0797304	-0.107408	-0.0144816	-0.339917	0.0131137	1.53019	0.0818739	-0.123942	0.0837406	-1.0192	-0.0642305	0.0285405	-0.414536	-0.380746	-0.423654	0.054225	0.696897	-0.0326962	-0.0698508	-0.193253	0.221793	-0.036705	0.0512104	-0.00722738	-0.0506451	0.0729411	-0.158393	-1.23322	0.770484	-0.0638466	-0.0492441	0.0420594	-0.141545
GSM275199	female	progr.	ABC	-0.104549	-0.329223	-0.100782	0.0899597	-0.0442333	1.11321	0.0163965	0.107698	0.0450647	-0.0618609	0.00859253	0.120274	-0.0391895	0.481146	0.301067	0.0489668	-0.695473	-0.0821739	-0.492022	0.0293052	-0.120512	-0.0423187	-0.0511293	0.123328	0.0124437	0.0182649	-0.0427041	0.592959	-0.223221	-0.257392	0.0649993	-0.227234	0.124555	0.197801	-0.0217304	-0.0145654	-0.0439535	-0.605709	0.103246	-0.141833	-0.202076	0.130176	0.0305217	0.0713549	-0.0478563	-0.323449
GSM275200	male	censored	unsure	0.333971	0.873678	0.104767	-0.197039	0.098018	1.10957	-0.0920092	0.00948304	0.505419	0.0125455	-0.1733	0.0470287	0.0100554	1.69017	0.0158208	-0.008405	0.45425	0.00706646	0.73124	0.11317	-0.294425	0.129013	-1.21821	-0.29457	0.0200982	-0.624947	-0.346757	-1.12635	0.121221	0.519261	-0.0714764	0.187403	-0.135525	0.384919	-0.0450909	0.0922928	0.0511071	0.0128428	0.0789388	0.0217934	1.11128	0.918192	0.127903	0.07634	0.12184	0.645714
GSM275201	female	progr.	GCB	-0.136906	0.373524	0.417976	0.00751915	0.265252	-1.11226	-0.030492	-0.0735108	0.665906	0.0120685	0.0944024	-0.0552755	-0.00165655	0.642516	-0.264427	0.0146016	0.155618	0.107989	0.0182168	-0.000610978	0.029372	0.291767	-0.69948	0.251231	0.0168299	-0.66154	0.319919	0.440938	-0.417867	-0.133238	0.0200582	0.0743808	-0.134579	-0.138615	0.110414	-0.0583654	0.000246483	-0.287201	-0.122964	-0.100001	-0.569032	0.304818	-0.344396	-0.362827	0.293086	0.391735
GSM275202	male	censored	unsure	0.111123	-0.165136	0.0832803	-0.111789	0.0548177	1.20522	-0.121292	-0.0183567	-0.330092	-0.0221014	0.117303	0.0238965	0.00728345	1.36498	0.252121	0.00670121	0.553208	-0.25236	0.226854	0.020431	-0.291435	0.0410239	-1.34794	-0.491301	-0.00544452	0.038021	-0.308355	-1.99848	-0.117567	0.0946336	-0.0747149	0.38282	0.00299701	-0.219388	0.01086	0.0570319	0.146619	-0.155499	0.22963	0.103524	1.36431	-0.991362	0.215853	0.152059	0.0695989	0.473309
GSM275203	male	progr.	ABC	-0.0259598	-0.276779	-0.015582	-0.0920693	0.0202342	1.32909	-0.0176631	-0.0703548	0.102265	-0.0464435	-0.1988	0.388566	-0.0804553	0.363667	0.0692916	0.114026	0.296639	-0.0718082	0.094193	0.0701125	-0.193412	-0.0990833	1.05368	0.353497	0.0208426	-0.113499	-0.430544	-0.224999	0.0458085	0.281695	0.229695	0.203985	-0.12358	-0.0911628	0.0671115	-0.0590293	-0.0289605	-0.307854	-0.173884	-0.364913	-0.517754	1.23988	-0.117912	-0.313359	-0.21063	-0.191053
GSM275204	female	unknown	unsure	0.0797261	0.535703	0.679654	-0.168035	0.0628109	-1.68322	-0.161561	-0.0290227	0.0153201	-0.000455669	0.034919	0.0514938	0.00475841	-0.238276	-0.0946593	-0.0153469	0.689555	-0.0141269	0.3925	-0.0299681	-0.0656297	0.0863582	1.33868	-0.283583	0.0195757	0.719848	-0.230836	0.0802686	-0.0492273	0.179343	0.049152	0.148193	-0.242825	-0.0204663	0.0379757	-0.0232657	0.110088	0.00437951	0.21395	0.12304	1.16367	-0.106944	0.136105	0.119042	0.179805	0.198091
GSM275205	male	censored	unsure	0.0860106	0.177691	-0.0195947	0.0101383	-0.0274335	1.0303	0.0171895	0.0811642	-0.0581047	0.0400833	-0.00944733	-0.116858	-0.0243702	-0.177123	0.137358	-0.0133654	-0.107269	0.186853	0.09135	0.0258055	-0.0915502	-0.0270469	0.519561	-0.112186	-0.0414345	-0.635	-0.0130264	1.49775	0.355337	-0.0823004	-0.0113576	0.119073	0.09359	0.352667	-0.103092	-0.0103047	0.0209472	0.972809	-0.159802	-0.130199	-1.04409	0.0125285	0.0243606	0.0917191	-0.560401	0.895866
GSM275206	male	progr.	ABC	0.0770074	0.146466	0.0145467	-0.0096266	0.0213728	1.35501	0.0720283	-0.101713	0.40781	-0.0200334	-0.200235	0.298824	0.0214735	0.0989402	0.690819	0.0357422	0.565858	0.0961553	-0.0508639	-0.0526027	-0.0868152	-0.0970649	0.0964529	0.104834	0.0218989	-0.0383258	-0.319537	0.200015	0.0375574	0.15156	0.298725	0.193062	-0.113153	0.0514529	0.0312637	0.0443259	-0.0372936	-0.165813	-0.0340345	-0.0284034	-0.239466	0.76871	-0.0731527	-0.126982	-0.267421	0.359905
GSM275207	female	progr.	ABC	-0.068582	-0.683049	-0.10934	-0.00344484	-0.0462996	-1.61774	0.00423381	-0.0894564	-0.0533046	-0.0798876	-0.163845	0.223952	-0.0586779	-0.377679	0.606217	0.0118381	-0.390545	0.103253	-0.16268	-0.0732917	-0.123471	-0.252873	1.36017	0.0842548	-0.00208893	0.226139	-0.330676	0.618906	0.891106	-0.14323	0.106496	-0.254613	-0.0754771	-0.208251	0.0379539	-0.00850835	-0.0325201	0.307474	0.0431993	-0.208165	1.11193	-0.197611	0.0139778	-0.0561683	-0.808442	-0.266161
GSM275208	male	censored	GCB	0.0928131	-0.637671	-0.190724	0.0691837	-0.0452829	1.43383	0.0502502	-0.0952304	-0.00332572	-0.0440879	0.292546	0.0709188	0.0787901	0.0150225	-0.377562	0.0070087	-0.548488	0.099593	0.129556	-0.0724961	0.043714	-0.0117681	-1.21213	0.0605758	0.0113687	-0.654754	-0.073333	-0.408381	0.132251	0.239936	0.0365796	-0.240944	-0.103959	0.296541	0.160383	0.0342542	-0.0834302	-0.155869	0.00582623	0.027853	1.12068	0.246132	-0.283928	0.0662052	-0.380853	-0.329145
GSM275209	female	censored	GCB	-0.076875	-0.0801066	-0.150667	0.0453285	-0.0702287	-1.07575	0.030553	0.038533	-0.265623	0.0369293	0.114697	-0.432418	-0.0435065	-0.276162	0.110222	-0.0233008	0.0961854	-0.266648	-0.109905	0.00155604	-0.0280441	0.072769	-0.461521	-0.192916	-0.055125	-0.235774	0.156684	-0.0965328	0.0749099	-0.295745	-0.222616	0.0663249	0.226232	-0.22055	-0.159315	-0.0572034	-0.020313	0.375169	-0.160162	0.152381	-0.906467	-0.678886	0.110225	0.0202045	-0.420153	-0.172826
GSM275210	male	censored	unsure	0.445925	0.0743207	-0.0849976	-0.233869	-0.0038033	1.32313	-0.0325693	0.146704	-0.0464201	0.0217559	-0.23401	-0.00240604	-0.000917891	0.104677	-0.290177	-0.115253	-0.0119242	0.287825	0.955509	0.177337	-0.329044	0.0606066	-1.40885	-0.370868	-0.0607366	-0.751524	-0.292782	-1.07099	-0.172093	0.966911	-0.222853	0.259548	0.0184533	0.12295	-0.228967	0.130857	0.000561575	0.152721	0.0346134	0.103905	-1.11348	1.64159	0.135239	0.357909	0.0211595	0.377409
GSM275211	female	censored	GCB	-0.131129	0.073455	-0.192575	0.157175	-0.0738807	-2.07196	0.0680165	0.0630637	-0.43963	0.0211502	0.345493	-0.377247	-0.0100746	-0.219652	0.0454345	-0.00627934	-0.732497	-0.0979054	-0.135429	-0.0810592	-0.0748064	-0.0151805	-0.353603	-0.251763	-0.0752086	-0.317032	0.457314	1.21352	-0.268043	-0.426199	-0.197807	-0.0307056	0.138973	-0.270174	-0.0788118	-0.0556542	0.0178431	0.72581	0.0570107	0.215064	-0.735002	-0.966807	0.0554983	0.280632	-0.77851	-0.055226
GSM275212	female	censored	GCB	-0.100396	0.262011	-0.151827	0.0900272	-0.0202654	-1.15528	0.0914783	0.094684	0.196748	0.0434379	-0.0890441	-0.5088	-0.0800468	0.0447744	-0.508118	0.0145452	-0.561293	0.176493	-0.284867	-0.00817044	0.0638232	0.094436	-0.324878	0.0870285	-0.0222054	1.62147	0.677243	1.51672	-0.110348	-0.148306	-0.170989	-0.204027	0.152491	0.0712386	-0.131313	-0.0736298	-0.0827871	-0.88425	-0.1065	0.241201	-1.01565	0.212542	-0.12586	0.107868	-0.85047	-0.00646017
GSM275213	male	unknown	GCB	-0.274367	0.228356	-0.0138945	0.0878157	-0.000697497	0.54678	0.0330303	0.0810923	0.911129	-0.0313313	0.0326099	-0.138127	-0.0134674	-0.467498	0.271828	0.0534707	-0.569043	-0.00885211	-0.836947	0.00661882	0.416505	0.070807	0.617477	0.194048	0.0360878	0.0542918	0.0285801	-1.12885	-0.242648	-0.540109	-0.0280219	-0.314164	0.0831841	0.25693	0.0154308	0.0288239	-0.0643071	-0.014157	-0.175832	0.13991	0.334472	0.016605	0.0202253	-0.0564979	0.0759092	0.0396795
GSM275214	male	unknown	GCB	0.344189	0.735209	0.0387556	-0.149347	0.00606818	0.942965	-0.060345	0.007712	0.0847722	0.0679361	-0.270986	-0.229727	-0.00933022	-0.636948	-0.483266	-0.0453318	-0.147127	0.183291	0.765054	0.0738634	0.0934601	0.162988	-1.1709	-0.119865	-0.00493698	-0.673101	0.0653535	0.635614	-0.370061	0.688019	-0.133737	0.0867651	-0.0800025	0.307842	-0.129474	0.0725113	0.0179963	-0.162536	-0.112627	0.168098	0.975251	0.43976	-0.0234649	-0.118383	-0.26562	0.110762
GSM275215	female	censored	GCB	0.126859	0.831914	0.729867	-0.113201	0.122192	-1.96803	-0.0101012	0.0447479	-0.152785	0.0851588	-0.0150303	0.00731948	0.0504619	1.27006	-0.178151	0.0481616	0.832937	-0.194489	0.624335	0.0232592	-0.108747	0.101768	0.39268	-0.298009	-0.0166084	0.60376	-0.109127	-0.535009	-0.150688	0.167456	-0.00884304	0.598949	-0.0941515	-0.190486	-0.0457	0.0220845	0.142275	0.112128	-0.0156881	0.0737409	-1.02629	-0.0213583	0.0424741	0.178566	0.169459	0.413921
GSM275216	male	censored	ABC	0.0459109	-0.762464	-0.204875	0.0520201	-0.050304	0.80988	0.0661948	-0.0608073	-0.0294371	-0.0699314	-0.1583	0.321592	-0.0223366	-0.324933	0.212369	0.0124689	-0.123252	-0.289163	0.214709	-0.0425369	-0.160699	-0.477833	0.470605	0.0836095	-0.0396937	-0.278371	-0.170101	-2.2782	0.331642	0.169466	0.0402908	-0.225717	0.0833699	-0.33953	-0.0231126	-0.0116667	-0.0364952	-0.0133699	0.10612	-0.172174	1.26785	1.16351	0.140154	0.0649024	-0.328807	-0.312892
GSM275217	male	progr.	ABC	-0.200087	-1.04706	-0.13717	-0.0712696	-0.0600375	0.977189	-0.0456102	0.0587564	-0.328945	-0.0820333	-0.0275103	0.204684	-0.0963506	-0.284241	0.00669926	0.123628	-0.31356	-0.263894	0.170809	0.0713272	-0.168863	-0.184612	-0.290496	0.225232	-0.000296237	0.54751	-0.446276	-0.54456	0.122956	-0.0913158	-0.079954	-0.194367	0.137768	-0.34894	-0.0559556	-0.0847346	-0.0281498	0.274026	-0.035126	-0.225768	-0.73848	-0.439036	0.0939178	-0.123654	1.05981	-0.769551
GSM275218	female	unknown	GCB	-0.233621	0.526746	-0.140697	0.0903625	-0.0592715	-2.0422	0.0524968	0.125745	-0.410236	0.0789428	0.406653	-0.231368	-0.034792	-0.686399	-0.363509	0.0790227	-0.667296	-0.132943	-0.544138	-0.0234585	-0.00203937	0.147716	-0.990843	-0.0112925	-0.0666343	-0.367648	0.441225	0.845966	-0.537197	-0.220086	-0.201984	0.119022	0.0654339	-0.240346	-0.0068471	-0.114765	0.0227695	-0.00287188	-0.169435	0.239774	-0.961708	-0.240274	-0.137633	0.145051	-0.656826	-0.375532
GSM275219	male	censored	GCB	0.0653073	0.926615	-0.00802917	-0.0441176	0.0519462	1.21391	0.0255262	0.0272356	0.602085	0.0329687	-0.171575	-0.00952898	-0.02773	0.0814355	0.0317386	0.0970326	-0.198625	0.0635174	-0.2237	0.0350942	-0.0612603	0.142631	-0.0203239	0.067768	0.0202783	-0.910712	0.00477169	0.122828	-0.242593	0.0367567	0.0387658	0.0434863	-0.027904	0.602807	-0.0681077	0.0271639	0.00902344	0.0534247	-0.193893	0.0743548	0.78864	0.720981	-0.154291	-0.0908845	0.347082	0.825846
GSM275220	female	censored	GCB	-0.052958	-0.448459	-0.13225	0.0762675	-0.05158	-1.59036	0.0564118	-0.0125004	-0.022489	-0.0132426	0.0457503	-0.245539	-0.0130582	-0.80879	-0.11985	0.0412312	-0.522831	-0.0453886	0.753898	-0.0214995	0.278903	0.124356	0.126191	0.0964196	-0.000333463	0.024415	0.155566	-0.196584	-0.0800325	-0.237947	-0.0246552	-0.140957	-0.00200344	0.159201	0.0225657	0.0151939	-0.0304173	-0.00930285	-0.149452	0.00830911	0.523532	-0.484375	-0.199295	-0.0624973	0.229125	-0.0142142
GSM275221	male	censored	ABC	-0.188251	-0.415466	-0.18179	0.0900572	-0.0358226	1.13927	0.0789763	-0.0699621	-0.0452665	-0.0571545	-0.217959	0.210621	-0.0339675	-0.15146	0.27517	0.115177	-0.43703	-0.193059	-0.376216	-0.0575779	-0.000727129	-0.295552	1.72524	0.295559	-0.00633725	1.2649	-0.200156	0.402181	0.23582	-0.364309	0.138335	-0.0582749	0.0388492	-0.0255004	0.0247514	-0.0313986	-0.0283681	0.0509627	-0.0350411	-0.243816	-1.15971	-0.87102	-0.074017	-0.158639	0.0781605	-0.180931
GSM275222	male	censored	GCB	-0.0741267	0.607076	0.00309994	0.00889531	0.0687172	0.839117	0.0397463	0.0199838	-0.0084662	0.0632542	-0.00123641	-0.2826	-0.0383937	1.31167	-0.251279	-0.00778287	-0.284017	0.0791455	-0.545494	0.0206323	-0.148701	0.0790328	0.202838	-0.0766549	-0.042691	-0.999922	0.435949	1.13918	-0.134371	-0.316314	-0.076873	0.00800172	0.108954	0.309934	-0.033259	-0.0342539	0.026563	-0.252567	-0.115659	0.0990659	1.79224	-1.01069	-0.111551	-0.137122	-0.0393059	0.139022
GSM275223	male	progr.	unsure	0.371969	-0.354795	-0.00350932	-0.226568	0.00144808	1.37463	-0.113218	0.0152288	0.232507	-0.0350472	-0.19701	0.0281826	-0.00846476	-0.271952	-0.390685	-0.0537965	-0.538548	0.318473	0.582414	0.134519	-0.239117	0.153162	0.0649724	-0.271602	0.0122655	-0.976132	-0.373761	-1.03302	0.0115222	0.645911	-0.105461	-0.142767	-0.219519	0.425246	-0.0972938	0.113945	-0.00121986	0.777351	0.296775	0.0467289	1.30133	2.34727	0.147675	0.110463	0.173643	-0.114229
GSM275224	male	progr.	GCB	0.44743	1.09305	0.172005	-0.258961	0.0682012	0.958474	-0.107151	-0.000246705	0.486779	0.0668447	-0.198219	-0.121421	-0.0082492	-0.978165	-0.536194	-0.164427	0.572922	0.233063	0.775359	0.0975393	-0.0249921	0.217415	-0.907665	-0.182556	0.00450151	-0.909356	-0.027827	-0.296229	-0.10114	0.783102	-0.0866693	-0.0847898	-0.271836	0.896115	-0.0963803	0.125406	0.0219608	-0.106856	0.0106164	0.0876915	-0.575605	2.46906	0.117148	-0.116218	-1.2356	0.418787
GSM275225	male	censored	unsure	0.169393	1.17649	0.0960646	-0.085475	0.0802913	1.16617	-0.0538672	-0.0154953	0.229816	0.092546	-0.0914137	0.0214536	0.0333607	-0.214453	0.167401	-0.0246309	0.416058	-0.101855	-0.0245679	-0.0460571	-0.118315	0.01948	1.64334	-0.28945	0.0130114	0.698699	-0.108044	0.874401	-0.00158305	0.156004	0.0477074	0.718771	-0.0923875	0.220178	-0.0118673	0.0241047	0.0662262	0.390976	0.139919	0.119457	-0.552643	1.26373	0.181025	0.084241	0.567647	1.13582
GSM275226	male	progr.	ABC	-0.0527406	-0.178431	-0.0703139	0.117456	-0.0512523	1.21025	0.0798305	-0.0845054	0.123487	-0.0343319	-0.1309	0.179858	0.00899969	-0.97075	0.37373	-0.00435994	-0.602076	0.0721711	-0.568088	-0.0659856	0.0111847	-0.190418	0.55168	0.234736	-0.0109096	0.231709	0.022549	1.72872	-0.376227	-0.128989	0.314527	-0.210882	0.0822724	0.158303	-0.0153299	0.0120302	-0.0493756	-0.185775	0.0399571	-0.180205	0.0656155	0.64001	-0.2013	-0.0965888	1.97019	-0.382398
GSM275227	male	censored	GCB	-0.178752	-0.114634	1.31037	0.0912138	0.0501056	0.848891	0.0303983	-0.076994	0.213923	0.0206281	0.0914838	0.115305	0.09107	1.04342	-0.110464	-0.000953998	0.0214766	0.15784	-0.418672	-0.0508742	-0.0626242	-0.0930863	0.327517	0.175785	0.0024399	-0.72955	0.184914	1.45245	-0.383278	-0.390925	0.0187635	-0.109661	-0.0345828	-0.0549797	0.141576	-0.0666127	-0.0456951	0.0782763	-0.018845	-0.0205164	-1.10042	-0.536272	-0.0774289	-0.0911806	0.210854	-0.33283
GSM275228	female	censored	GCB	-0.132539	0.366956	-0.115569	0.049872	0.0167914	-2.59312	-0.0256462	0.165386	0.0847505	0.0412418	-0.048589	-0.348882	0.010696	0.279633	-0.343729	-0.0950783	-0.0892983	0.070139	0.607833	-0.00925803	0.484146	0.146312	-0.610148	-0.0764127	-0.0212834	-0.544446	0.418856	2.55012	-0.244279	-0.302011	-0.186481	-0.27853	0.0770683	-0.289849	-0.123663	0.00298407	-0.0445555	-0.075802	-0.053254	0.708761	1.75648	-0.120735	0.18113	0.28189	-0.0844426	-0.0248504
GSM275229	male	progr.	ABC	0.053532	0.145548	0.442374	0.00890848	0.0197662	-1.66177	0.0279719	-0.0271582	0.0992813	0.00867198	-0.10603	0.333976	0.0296527	-0.125143	0.299485	-0.0152151	-0.160445	0.201087	0.371591	-0.0106213	0.0396895	-0.319928	0.454132	0.0759998	-0.0138756	2.16697	-0.09039	1.18927	0.588175	0.180727	0.102008	0.092531	0.0908282	-0.197285	0.0733387	0.0195723	-0.0201424	-0.523751	0.016406	-0.163734	-0.61627	0.863467	0.20923	0.0301575	0.726498	-0.0384246
GSM275230	male	censored	GCB	-0.0697949	1.25515	0.0248924	0.0300527	0.033539	0.769985	-0.00798981	0.0706922	-0.0482695	0.116201	0.0354959	-0.39281	0.0261383	-0.541342	-0.178054	-0.0984019	-0.313486	-0.116766	-0.151109	-0.0326268	0.505845	0.0690802	0.865984	-0.136976	0.0299354	0.367563	0.233349	-3.6998	0.0506311	-0.115666	-0.147786	0.0478155	-0.0442437	-0.0417512	-0.0257066	-0.0288819	0.0639423	0.264179	-0.0266676	0.424691	0.902612	-0.817656	0.0144551	0.200866	-0.323702	0.719617
GSM275231	female	censored	unsure	0.34683	1.00296	0.0156531	-0.162121	0.0374389	-2.02598	-0.0482997	0.0314045	-0.0354645	0.311621	-0.196966	0.000149086	0.311377	-0.550323	-0.128135	-0.0837141	0.771196	-0.159355	0.864668	0.0200708	-0.0961002	0.062568	-0.215866	-0.306711	-0.00953929	0.94834	-0.208267	-3.00227	-0.177892	0.505384	-0.104262	0.482606	-0.0621095	0.41791	-0.133136	0.0260749	0.0688398	-0.515032	-0.00110742	0.319914	-1.13076	0.417425	0.141239	0.143351	0.385848	0.214678
GSM275232	male	censored	GCB	0.0788732	0.061079	-0.09325	0.0396164	-0.00387849	0.915833	0.000284267	-0.0662638	-0.152041	0.0134079	-0.0632536	-0.298265	0.0660379	0.210114	0.0914837	-0.0378197	-0.418317	0.0820397	-0.0241923	-0.0705887	0.643277	0.0424283	0.323832	-0.16071	0.0450278	0.469517	0.034054	-3.3599	-0.39028	-0.17607	0.0362247	-0.0869376	-0.0281432	0.258968	-0.0518238	0.0299768	0.0540812	-0.286266	-0.0549723	0.206191	-1.23164	-0.843465	-0.02401	0.0418568	0.0462487	-0.291667
GSM275233	male	progr.	GCB	0.267483	0.887629	-0.0270377	-0.0258646	-0.00630262	1.28346	0.0102847	-0.0259808	0.319131	0.064142	-0.106233	-0.386257	-0.0371127	-0.473968	-0.0517958	-0.0984141	0.222192	-0.0529482	0.385768	-0.0127077	0.00333386	0.132281	-1.20575	-0.139753	-0.0179798	0.596441	0.367091	-1.47171	-0.151424	0.232002	-0.127848	-0.0446446	-0.121743	0.909691	-0.0953472	0.0382036	-0.0199163	0.550257	-0.00506322	0.0934515	1.08186	0.863234	0.0426076	-0.0985784	0.0250575	0.0300818
GSM275234	male	censored	GCB	-0.0261107	1.18218	-0.0730185	0.0880118	0.0393356	0.863239	0.0436427	-0.0454298	-0.175771	0.127839	0.0375007	-0.310066	0.0639705	-0.131628	-0.608156	-0.103283	0.18746	-0.0550967	-0.164357	-0.0885486	0.102549	0.0989584	1.19332	-0.0845221	-0.0269941	0.632041	0.680272	1.17849	-0.236571	-0.0453718	-0.0305098	0.442732	-0.0525883	-0.0451075	0.0651126	-0.0442317	0.0557592	0.161066	-0.00917337	0.161372	-0.661894	-0.782972	-0.211434	-0.0273298	-0.508629	-0.0627445
GSM275235	male	progr.	ABC	0.241974	0.160306	0.00539597	-0.122637	0.118187	1.13012	0.00975807	-0.0714584	0.134626	0.023549	-0.134698	0.266428	0.0253187	1.45417	0.171518	-0.051939	2.27548	-0.151467	0.40637	0.0419869	-0.0673138	-0.10523	-0.546838	-0.0837382	-0.0472218	-0.440252	-0.241355	-0.440323	0.0415562	0.671295	0.142566	0.329779	-0.0479415	-0.117923	0.0169143	0.119306	0.113822	0.0376394	-0.0473138	-0.127683	-0.299351	-0.611941	0.0108435	-0.149523	-0.0745439	0.0309088
GSM275236	male	progr.	ABC	0.306979	1.02089	0.0674404	-0.101967	0.00328458	0.906479	-0.014526	-0.0166852	0.054982	0.0597543	-0.202229	0.150892	0.0390643	-0.274985	0.186588	-0.108396	0.281165	-0.0947988	0.673975	0.00856872	-0.118774	-0.178527	0.164749	-0.124895	-0.0346033	1.57535	-0.14853	-0.442159	-0.265685	0.542558	-0.0311838	0.214071	-0.0376469	0.272712	-0.0549664	0.0338785	0.0281512	-0.0102584	-0.0335559	-0.0531698	-0.696042	0.551218	0.106508	0.0879842	-0.272448	0.0505508
GSM275237	male	censored	ABC	0.156633	0.254144	-0.123301	0.00890666	-0.0275852	1.30278	0.0530078	-0.0729222	0.0860378	-0.0363414	-0.153882	0.280609	-0.00548369	0.713814	0.432068	0.0214346	-0.0757616	-0.0598298	0.393697	-0.0232774	-0.176165	-0.209964	1.67265	0.0687951	-0.00684534	0.162885	-0.297568	0.208705	0.458437	0.279971	0.111567	-0.0663686	-0.0065796	0.15421	-0.00197349	0.0359805	-0.0488962	0.562464	0.0508964	-0.139597	1.21806	-0.0582344	0.0439859	0.0642242	-0.101716	0.162386
GSM275238	female	progr.	ABC	0.0205653	0.426514	0.357603	0.0674077	0.104491	-1.68469	0.0445384	-0.0691875	0.133935	0.0138059	-0.0645287	0.224448	0.0601541	-0.77785	0.418259	-0.0502428	0.70027	0.241753	0.120132	-0.071908	-0.0208598	-0.194446	1.67534	0.000158203	-0.0170942	1.39201	0.0819086	1.48457	0.169873	0.110317	0.20655	0.202492	0.0396475	-0.453384	0.0937994	0.0360282	0.111423	-0.781753	0.126144	-0.0281691	-0.0968589	-0.0260427	-0.0558663	0.0183344	-0.65393	0.730275
GSM275239	male	censored	unsure	-0.10268	-0.705698	-0.274273	0.18679	-0.0493396	1.08594	0.0841847	-0.018111	-0.399395	-0.0244083	0.163845	-0.116845	-0.0395326	-0.0993297	-0.0521222	-0.0783003	-0.40013	-0.0977647	-0.149189	-0.0685766	-0.134039	-0.315926	1.73285	-0.132989	-0.0702718	0.0770885	0.527661	1.87886	-0.32738	-0.345688	-0.0929895	-0.176338	0.214499	-0.336741	0.0287872	-0.0454825	-0.0316352	0.400341	0.14962	-0.00727101	0.896615	-1.0091	0.146625	0.144169	1.20367	-0.507492
GSM275240	female	censored	ABC	0.211497	-0.676476	-0.135633	0.0815413	-0.0569504	-1.31995	0.0593023	-0.0614648	-0.00460697	-0.021203	-0.0816927	0.102622	0.0110231	-0.988806	-0.190487	-0.0825548	-0.0806997	0.2258	0.149738	-0.0272458	0.1115	-0.255888	0.0573507	0.106452	-0.0119514	-0.541293	0.13482	1.0727	-0.0321478	0.457171	0.0675747	-0.284633	0.116787	0.217616	0.00040888	0.00684371	-0.0564156	-0.219053	0.0765066	-0.171622	-0.600298	0.975075	-0.0943539	0.0184379	1.8389	-0.311216
GSM275241	male	censored	ABC	-0.191072	-0.569524	-0.168555	0.0995011	-0.0578055	0.511836	0.109366	-0.117022	-0.0902354	-0.0737539	-0.0121007	0.397701	0.0246213	-0.593753	0.326057	0.0752301	-0.585426	-0.268266	-0.155656	-0.0730805	0.0916882	-0.475752	0.390293	0.290703	-0.0225772	0.244975	-0.299923	-3.43142	0.76323	-0.325187	0.146541	-0.29789	-0.0345946	-0.26532	0.207884	0.0266017	-0.0326827	-0.839163	-0.0600406	-0.282748	0.605095	-1.16767	-0.0802159	-0.102761	-0.425654	-0.685087
GSM275242	female	progr.	ABC	0.0347109	-0.508845	-0.181654	0.0760118	-0.0423676	-1.7614	0.0688946	-0.0428118	-0.254609	-0.0280926	-0.0740227	0.14357	-0.0140365	0.324037	0.486142	-0.0698457	-0.0556841	-0.0813332	-0.0428056	-0.053225	-0.078074	-0.535518	1.50967	-0.0899769	-0.0472149	0.319649	-0.114773	0.217371	-0.0113586	-0.0856861	-0.00166265	-0.0692317	0.159974	-0.247302	-0.070981	-0.0218042	0.00366165	-0.149693	0.051303	-0.0849351	0.758449	-0.642752	0.238078	0.195709	-0.771074	-0.119667
GSM275243	male	censored	GCB	-0.0372085	-0.0818071	-0.127698	0.149586	-0.0457977	1.34886	0.0241161	-0.0443743	-0.0907356	-0.0154601	0.206713	-0.0689945	0.0700101	-0.354451	0.0712859	-0.125035	-0.32132	-0.00443845	-0.301356	-0.109533	0.10627	-0.108073	-0.336911	-0.00219876	0.00167254	-0.965432	0.443012	1.43889	0.350715	-0.313916	-0.00466333	-0.210096	-0.0340904	0.498616	0.0335327	-0.0067425	-0.0199846	0.243558	0.181918	-0.0219204	-0.193897	-1.15705	0.399341	-0.0096972	-0.398889	0.0994848
GSM275244	male	censored	unsure	0.380534	-0.178679	-0.0747386	-0.109053	-0.0237362	1.49789	-0.00496524	0.0393275	-0.142945	0.0460447	-0.0626199	0.024167	0.158167	-0.578326	0.103573	-0.0603372	0.00708991	-0.00742749	0.362476	0.0321586	-0.165924	0.0153752	-1.09961	-0.505109	-0.0304617	-0.948223	-0.190763	-1.33318	0.126563	0.427318	-0.0975014	-0.0776681	-0.103838	0.575659	-0.0909987	0.164383	0.0239746	-0.561158	0.277346	0.159717	1.21719	0.154442	0.210468	0.359894	-0.379954	-0.0221375
GSM275245	male	censored	unsure	0.504603	-0.196485	-0.054976	-0.152742	-0.00575378	1.3549	-0.0506542	0.0259902	-0.0413318	-0.0103528	-0.0761471	0.00340447	0.0195741	-0.0967398	0.200502	-0.123573	-0.0370479	-0.0132647	1.06646	0.0464674	-0.29596	0.00877314	-1.30189	-0.495657	-0.0363658	-0.475725	-0.277895	-3.58178	0.0761444	0.822243	-0.139375	0.0401001	-0.0558403	0.364097	-0.106846	0.136925	0.0517203	-0.266974	0.268477	0.0691465	-1.13584	0.790568	0.164518	0.256036	-0.215569	0.196149
GSM275246	female	censored	unsure	0.188635	1.3709	0.0261274	-0.0597066	0.0851138	-1.92665	-0.010765	-0.000105467	0.541059	0.0632072	-0.16806	0.0693076	0.066509	-0.213918	0.0628613	-0.0448609	-0.173845	0.199047	0.0104302	-0.0273498	-0.0493329	0.167936	-0.26929	-0.0957999	0.0446427	-0.392242	0.022085	0.764406	-0.128441	0.139431	0.165088	0.187888	-0.241855	0.638984	-0.0123506	0.0665126	0.0699552	0.0247504	0.0615316	0.130556	-1.1515	0.906584	-0.0166559	0.00909808	-0.116936	0.912738
GSM275247	male	progr.	ABC	0.355412	-0.390222	-0.118981	-0.0848061	-0.0475749	1.3302	-0.00570148	-0.00552548	0.0419505	-0.00601182	-0.231881	-0.03944	-0.0247608	-0.765331	-0.135157	-0.0540324	-0.458949	0.302435	0.285927	0.0391645	-0.0396882	0.0791405	-1.20452	-0.106943	0.0166927	0.497284	-0.26184	-3.58397	-0.0876022	0.6525	-0.0635434	-0.0882485	-0.0893417	0.695987	-0.10914	0.0994452	-0.0535057	-0.296951	0.178646	0.0893585	-1.19285	1.64999	-0.0170828	0.0413799	-0.651442	-0.22218
GSM275248	female	censored	GCB	0.144923	1.14337	-0.00773312	-0.0209304	0.0035676	-1.98865	-0.0301013	-0.0175985	-0.125342	0.110711	0.00801203	-0.228253	0.125796	-0.396498	0.0933869	-0.103606	-0.10149	-0.144461	0.114736	-0.0673367	0.163788	0.0935065	-0.224205	-0.307449	0.0122363	0.807478	0.154384	0.53695	-0.0031258	-0.0640071	-0.0723554	0.0342046	-0.0573902	0.340315	-0.0747538	0.0145535	0.0634952	-0.777241	0.0900539	0.259613	-1.31107	-0.262374	0.259514	0.15939	0.81442	-0.0534205
GSM275249	male	censored	ABC	0.205862	-0.391821	-0.0924991	0.0177615	-0.0369544	1.33278	0.01257	-0.0341969	-0.00445352	-0.0244903	-0.172573	0.0506596	-0.0225103	0.232649	0.217144	-0.0104903	-0.250382	0.0012659	0.473047	0.0209615	-0.127626	-0.104074	0.638868	-0.0131354	-0.0305476	0.0743343	-0.0914213	0.880046	-0.217478	0.330923	-0.0075533	-0.085029	0.0981232	0.0886742	-0.0690902	0.009974	-0.0209648	-0.196507	0.103533	-0.138136	-0.567234	0.75283	-0.0185567	-0.0525376	0.402805	-0.00506983
GSM275250	male	censored	GCB	-0.0512061	0.073891	-0.0815301	0.0940552	-0.041997	1.04808	-0.0338376	0.0392771	-0.258283	0.02778	0.0925123	-0.338124	-0.0140955	-0.608817	0.102175	-0.102024	-0.433921	-0.0854626	-0.253722	-0.0467041	0.141134	0.0849203	-0.5309	-0.136693	-0.0411286	0.44682	0.505584	1.37903	-0.362714	-0.273867	-0.171315	0.00770304	-0.0655573	0.122026	-0.0636219	-0.0369192	0.033707	-0.187229	0.0335172	0.12868	-1.25483	-1.35581	0.066226	0.0861657	-0.83314	0.0853977
GSM275251	male	progr.	GCB	0.051876	0.318491	-0.0845442	0.0906201	-0.0528926	1.47383	0.015736	0.0286724	-0.201971	0.0426553	0.0637125	-0.368051	0.0146719	-0.610913	0.137979	-0.0916765	-0.367582	-0.161564	-0.0068049	-0.0416455	0.194945	0.0350731	-0.740462	-0.248129	-0.045138	0.47881	0.278147	1.3538	-0.0933412	-0.253742	-0.137471	-0.0562503	0.0649912	0.414061	-0.117895	-0.00260167	0.0246502	0.379905	0.0962688	0.263898	-0.407018	-0.575211	0.170616	0.169584	-1.56139	0.0261004
GSM275252	female	censored	unsure	-0.0136135	0.353664	-0.0377607	0.053561	0.0235912	-1.67679	0.0779094	-0.020126	0.197841	0.00892251	-0.0451724	-0.0306123	-0.0317793	0.412317	0.331878	0.000106054	0.588931	0.0692517	0.122617	-0.00220151	0.045651	-0.00520743	1.18583	-0.000620796	-0.00880122	-0.799019	-0.124138	1.1004	-0.195273	-0.248042	-0.00888183	-0.0161501	0.0943845	0.0807297	-0.00175104	0.00857236	0.0126594	0.089337	-0.0503571	-0.114426	0.785543	0.0685761	-0.100348	-0.0877114	0.225895	0.408624
GSM275253	male	progr.	GCB	-0.0420487	0.175255	-0.114554	0.0839993	0.00835924	1.31407	0.0453506	-0.0482085	-0.140248	-0.00734652	0.117768	-0.0279271	0.0626947	0.686081	0.027636	0.00306546	-0.349165	0.060991	-0.448172	-0.0439357	0.203266	0.0093352	-0.0238507	-0.0596069	0.01532	0.110947	0.0910435	0.613062	-0.181872	-0.264655	0.0749783	0.0386961	0.0343691	-0.208323	-0.000478254	0.00828913	0.0254107	-0.362776	-0.00730428	-0.0629825	1.43018	-0.898106	-0.0292669	-0.0206047	-0.102833	-0.129461
GSM275254	male	progr.	unsure	0.539798	-0.48875	-0.0951597	-0.186063	-0.0379383	1.38451	-0.0368132	0.0120787	0.0566521	-0.00733809	-0.218736	-0.111655	-0.0115917	-0.730642	-0.0596654	-0.147215	-0.219982	0.397759	0.861871	0.112155	-0.223047	0.0577109	-0.992248	-0.388569	-0.0346418	-1.07362	-0.271015	-1.63197	-0.178113	0.866641	-0.172116	-0.133899	-0.0817218	0.728582	-0.157539	0.163367	-0.0149947	0.427403	0.147408	0.0130039	-0.696829	1.7518	0.065811	0.118931	0.696372	-0.049638
GSM275255	male	censored	GCB	0.265198	0.0914866	-0.0741415	-0.00327578	-0.0145915	1.47366	-0.0313873	0.0118721	-0.233387	0.0199061	0.0401953	-0.266431	0.0286856	-0.0336236	0.138014	-0.0887095	0.389667	-0.00421644	0.251505	-0.0249429	-0.134741	0.0227673	0.84663	-0.439692	-0.0437488	0.40497	0.199097	0.44318	-0.163597	0.15081	-0.147076	0.0515646	-0.0247562	0.322321	-0.0848617	0.0575403	0.0688803	-0.0639423	0.238063	0.172357	1.03553	-0.634447	0.0931076	0.252623	-0.339909	0.0928703
GSM275256	female	censored	ABC	0.0785164	-0.625817	-0.2194	0.0549862	-0.0452407	-1.63998	0.0568726	-0.0285805	-0.118235	-0.0777543	-0.0580847	0.390189	0.0249217	-0.357286	0.557184	0.0315544	0.148599	-0.0305661	0.467177	-0.0415953	-0.139701	-0.352033	0.396806	0.0736707	-0.012277	-0.214954	-0.311921	-3.37764	0.397616	0.263727	0.00378626	-0.0217268	-0.00144262	-0.47401	0.025632	0.0327762	-0.0329905	0.352704	0.111773	-0.0530712	1.29488	0.632873	0.264258	0.217908	-0.56485	-0.360905
GSM275257	male	censored	unsure	0.0931183	0.298356	-0.0400587	0.0305204	0.0031327	1.36034	-0.051976	0.00406877	-0.279892	0.0623338	0.02499	-0.0221233	0.096032	0.0958759	0.24397	-0.0861659	0.500491	-0.127865	-0.0710451	-0.0379571	-0.138183	0.00221633	1.57241	-0.328849	-0.0228463	1.34498	0.158712	1.67893	0.215557	-0.0483746	0.0311198	0.439708	0.0368505	0.0930779	-0.0213784	0.0264716	0.0504231	0.218621	0.221942	0.178598	-1.34483	0.746835	0.247138	0.243612	0.445969	-0.0126286
GSM275258	female	censored	GCB	-0.0221228	0.845029	-0.0798143	0.0237994	-0.00943443	-1.62446	0.0338852	0.0277473	-0.111284	0.0764143	-0.0494456	-0.434147	-0.0460894	0.505748	-0.152854	-0.00910481	-0.179867	-0.218654	-0.282584	-0.0375574	-0.0148367	0.116364	-0.3087	-0.108461	-0.0286187	-0.446229	0.225583	0.816706	0.264288	-0.16663	-0.19026	0.14372	0.145128	0.0251539	-0.10556	-0.0518512	0.00639648	-0.344817	-0.158051	0.0377254	-0.822317	-0.646774	-0.075835	-0.0737197	-0.13381	0.28327
GSM275259	male	progr.	GCB	-0.188689	1.54226	0.0430564	-0.0573674	0.147497	0.960494	-0.0108704	0.0857011	0.112556	0.0995305	0.385589	0.282484	0.0934367	-0.97532	-0.610923	0.0323476	1.12889	-0.197325	-0.467372	-0.00519589	-0.0323771	0.20531	-1.25868	-0.0141403	0.0334163	-1.00522	0.137138	-0.790177	-0.401232	-0.0271333	0.157665	0.780351	-0.200964	-0.363352	0.203363	0.0324963	0.130032	0.462261	-0.0427331	0.222678	-0.419335	0.244472	0.210314	0.0464495	1.88676	0.838464
GSM275260	female	censored	GCB	0.203054	1.3261	0.100752	-0.118692	0.060666	-1.28501	-0.100655	-0.0408211	-0.166685	0.105738	0.00183545	-0.0886384	0.0542186	-0.495713	-0.100157	-0.0502121	0.124699	-0.0417225	0.160305	-0.0423366	-0.083257	0.173175	-1.07056	-0.331453	0.000653987	0.430456	0.154679	-0.13163	-0.0648342	0.308682	0.00894777	0.517546	-0.260981	0.306772	0.0228198	0.0349358	0.163635	-0.465127	0.0507688	0.162581	0.713133	0.388299	0.0995579	-0.00257102	-0.318584	0.054733
GSM275261	female	censored	ABC	0.117076	-0.300906	-0.0959958	-0.0329258	-0.0394835	-0.997685	-0.0144059	-0.0554079	-0.0326934	-0.0279121	-0.102046	0.137811	-0.00326379	-0.387605	-0.194524	0.0308413	-0.333457	-0.0536668	0.404021	0.0515408	-0.0301328	-0.0883809	1.26887	0.124395	-0.0233333	0.421001	-0.0839531	1.30174	-0.0964284	0.404877	0.0445557	-0.150893	0.15416	-0.168318	0.000735658	-0.0230926	-0.066936	-0.04755	-0.00909478	-0.0841574	1.36671	-0.0702805	-0.119001	-0.0783185	-0.338349	-0.128937
GSM275262	female	censored	unsure	-0.0570045	0.537088	2.64099	-0.279997	0.260864	-1.54667	-0.0535103	0.0919081	-0.0163926	0.0932323	0.00745184	0.0935899	0.0144523	1.79876	0.00416725	0.0427093	1.01715	-0.170432	-0.0993158	0.075221	-0.241379	0.146799	-0.957664	-0.320099	-0.0295507	-0.591833	-0.277865	-1.42079	-0.298064	-0.0122088	0.021497	0.691264	-0.128977	-0.158911	-0.00993302	0.0176938	0.180188	0.240196	-0.224211	0.0777029	-0.423195	0.347767	0.0817566	-0.0197401	0.212686	0.461869
GSM275263	male	censored	GCB	-0.0483444	0.361573	-0.0780982	-0.0220032	-0.0154785	1.08771	0.0238638	0.0742631	-0.138597	0.0211404	0.150492	-0.0806705	0.0346589	0.4245	-0.0447245	0.0266771	0.13815	-0.150293	0.408868	0.0074082	0.482327	0.0262642	1.94823	0.0310014	0.0233245	0.745926	-0.0473852	-3.24641	0.356394	0.0340839	-0.0928088	-0.0206675	0.176165	-0.110495	0.00342929	-0.0171947	0.00374742	0.113145	-0.155906	-0.104226	-0.790691	-0.428956	-0.00835835	0.0827224	0.319138	-0.215803
GSM275264	female	unknown	GCB	0.0529601	1.83825	0.156688	-0.275585	0.19535	-1.62907	-0.0861282	-0.00860628	0.0698247	0.32612	-0.0281181	0.33172	0.325521	-1.19048	-0.511684	-0.0202091	1.80701	-0.12872	-0.0281041	-0.0456114	-0.0558624	0.200476	-0.689634	-0.260097	0.0310908	-0.0387829	-0.14785	-3.15928	-0.204698	0.309034	0.181631	1.2121	-0.387015	-0.0313653	0.11067	0.0703018	0.211522	0.232642	-0.0730963	0.181234	-0.7338	1.01098	0.0776607	0.0628404	1.22587	0.242188
GSM275265	male	progr.	GCB	-0.182154	2.05411	0.222062	-0.358327	0.248121	0.982506	-0.110966	0.040451	0.110548	0.214725	-0.0401922	0.269319	0.0500128	-1.23573	-0.45312	-0.0871785	1.87893	0.104426	-0.630683	-0.0072217	-0.0862617	0.277061	-0.473279	-0.241852	0.0425975	-0.899574	-0.263516	-2.88075	-0.338453	-0.136148	0.250706	0.740859	-0.495037	-0.160366	0.194313	0.0625456	0.279794	0.242291	-0.135055	0.0448402	-0.305948	-0.101943	0.0952034	-0.0886436	0.225246	1.63282
GSM275266	female	progr.	GCB	-0.314834	-0.239127	-0.18623	0.143649	-0.0476771	-1.35921	0.0538875	-0.0468252	-0.033722	-0.0251814	0.501642	0.0803948	0.0483351	-0.514533	0.228578	0.047758	0.249026	-0.0610911	-0.698127	-0.0887537	-0.0933485	-0.00381564	-1.01624	0.163928	0.0145584	-0.807431	-0.136705	0.347935	0.185811	-0.659192	0.0685277	-0.112169	0.232418	-0.15441	0.101666	-0.00619146	-0.0527967	0.341531	-0.0316432	0.378551	1.49701	-0.643216	0.119436	0.0342055	-0.557734	0.130452
GSM275267	male	censored	ABC	-0.0221834	-0.37114	-0.115582	0.100842	-0.0293667	1.20858	0.0648162	0.0041752	0.0229309	-0.0504979	0.0174146	0.0763019	-0.0115488	0.757872	0.30436	0.0450228	-0.451205	-0.0821989	-0.304748	-0.0240216	-0.115939	-0.112476	-0.132525	0.0598028	-0.00416371	0.0460003	-0.0195637	0.676467	-0.173905	-0.169573	0.102787	-0.21017	0.120374	0.158949	-0.010315	0.00940904	-0.0561199	-0.608802	0.0694881	-0.150413	-0.336892	0.0833287	-0.0639061	0.0366906	-0.0844561	-0.329276
GSM275268	female	censored	ABC	0.178223	0.365046	-0.0749612	-0.0362776	0.0173773	-1.27312	0.0356863	-0.0406686	0.103083	0.0235371	-0.192055	0.0209511	-0.00892553	-0.397254	-0.330491	-0.0555685	-0.182321	0.0136169	0.300841	0.0429443	-0.0429422	0.0260385	-0.57993	0.13654	0.0125869	1.03226	0.066638	1.10848	-0.228132	0.370832	-0.0373096	0.00635111	-0.037985	0.443612	-0.0316638	0.00527248	-0.0211402	-0.462294	-0.112637	-0.121143	1.28732	0.256075	-0.0945875	-0.155909	-0.58329	0.205418
GSM275269	female	unknown	ABC	-0.188785	-0.25973	-0.0914605	0.0766534	-0.0387022	-1.8034	0.0711072	-0.0167311	-0.106541	0.142384	-0.147324	0.203148	0.202306	-0.61092	0.692654	0.000279075	0.167037	-0.275899	-0.594315	-0.0529946	-0.151476	0.0684239	1.50202	0.130257	0.00210564	-0.226098	-0.190686	0.669813	0.557498	-0.484267	0.082712	0.124699	0.0660509	-0.279255	0.0251215	0.00545067	-0.0142057	-0.394815	-0.0161305	-0.0557645	-0.475274	-0.0696085	0.0195743	-0.109672	-0.968181	-0.206283
GSM275270	female	censored	GCB	-0.230084	-0.290406	0.762579	0.0719438	0.0163287	-1.09091	0.0123341	-0.0293003	-0.105492	-0.0397363	0.365958	0.0728699	0.0338401	0.619367	-0.137485	0.0835955	-0.325543	0.218265	-0.406714	0.0177108	0.161139	0.133768	0.618105	0.125611	0.024169	1.08445	-0.197652	-3.69608	-0.293057	-0.266087	-0.0603684	0.0670189	-0.00996514	-0.595121	0.108333	-0.0181212	0.0271164	-0.255779	-0.0635312	0.0915331	-0.412918	-1.0908	-0.191398	-0.0242902	0.325386	-0.494331
GSM275271	female	progr.	ABC	-0.292627	-1.12234	-0.284808	0.0397702	-0.0448502	-1.69618	0.0235345	-0.0527624	-0.440843	-0.0902137	0.303111	0.265514	0.0388947	-0.155416	0.0988675	0.118781	-0.103265	-0.133829	-0.368685	-0.0268532	0.102181	-0.126948	-0.557332	0.125975	0.0418414	-0.715642	-0.507275	-4.15989	0.477303	-0.281089	0.0645987	-0.0723389	0.257185	-0.790962	0.127258	-0.0401902	-0.0358243	0.167412	-0.00148651	0.0375547	-0.213573	-0.627436	0.175314	0.133334	-0.721657	-0.68377
GSM275272	male	progr.	ABC	-0.0949776	0.0954989	-0.130232	0.0603918	-0.0139974	1.33798	0.0193817	-0.0211148	-0.0501385	-0.0349557	-0.124124	0.128552	-0.0200206	0.0787186	0.535583	0.0301893	-0.0629775	-0.119747	-0.412894	-0.0174968	-0.110896	-0.165494	0.635609	0.00381626	-0.0121186	0.500765	-0.0994528	1.53086	0.12365	-0.229606	0.159419	0.109441	0.107838	-0.251967	-0.0378068	-0.0112067	0.0139171	-0.357774	0.0997196	-0.0650166	0.93566	-0.531459	0.0379814	0.0241229	-0.300184	0.160365
GSM275273	female	censored	GCB	-0.423732	-0.71986	-0.245991	0.220978	-0.00646517	-1.4972	0.00438673	-0.0500015	-0.321433	-0.0219658	0.549154	-0.179223	0.0893097	-1.07147	-0.730315	-0.0728358	0.565176	-0.176569	-0.437644	-0.151608	0.333068	0.0590477	0.572318	0.0613377	0.0293792	0.047826	0.753328	1.1347	0.148669	-0.602116	0.00596228	-0.386335	-0.0601089	-0.852307	0.265201	-0.0208405	-0.0124504	0.918961	0.253319	0.311618	1.29668	-1.05593	0.0668357	0.219581	1.90377	-0.284606
GSM275274	male	progr.	ABC	0.151865	0.383209	0.114354	-0.216539	0.104656	1.25575	-0.106825	-0.0314176	0.367271	-0.00523698	-0.135455	0.0888514	0.0188949	0.948056	0.0147017	0.0362135	0.809634	0.147591	0.0143487	0.0312757	0.0300924	0.20438	-0.312466	-0.122356	0.0699005	0.0435056	-0.375905	-2.26846	0.00127744	0.233492	-0.00887843	0.337805	-0.226944	0.355159	-0.031231	0.0289679	0.0838042	0.388916	-0.0237916	-0.0125612	-0.176361	0.439025	0.157764	0.0506198	0.220775	1.34133
GSM275275	male	progr.	ABC	-0.136606	-0.574516	-0.130156	0.0230492	-0.00955116	0.679496	0.0472718	-0.0659147	0.00534364	-0.0641341	-0.0873156	0.425011	0.0051004	0.433186	0.193882	0.0937438	-0.071292	-0.250067	-0.034801	-0.0401414	0.129962	-0.121317	-1.02252	0.361684	0.00465221	0.878202	-0.304952	0.00274535	0.260183	-0.164617	0.158011	-0.0283375	-0.0736901	-0.0189465	0.105689	-0.026009	-0.0337691	0.321032	-0.23705	-0.266713	-0.960522	0.680694	0.00488272	-0.134117	-0.117855	-0.610226
GSM275276	female	censored	GCB	-0.0241989	0.455737	-0.0304389	-0.0729196	0.0283563	-1.46669	-0.0653388	0.0344857	-0.0301763	0.0275523	0.041163	-0.250936	-0.0460285	0.869699	-0.10296	0.0435634	-0.0374779	-0.34813	-0.0817202	0.0379872	0.0448161	0.132855	0.321227	-0.103142	-0.00905905	0.72752	0.345153	0.425639	0.179783	0.0452358	-0.0859847	0.118593	0.103631	-0.0284798	-0.0711348	-0.0582389	0.0492834	-0.0728956	-0.112112	-0.00925489	1.65771	-0.336865	0.144131	-0.0220023	0.404144	0.480312
GSM275277	male	censored	ABC	0.148092	-0.208735	-0.00169349	-0.0138392	0.0174855	1.02591	-0.0472033	-0.116172	-0.0662296	-0.0360174	-0.079402	0.159615	0.0398313	0.356254	0.0678117	-0.0304712	0.0371954	-0.135546	0.199607	-0.0511602	-0.0943377	-0.339946	0.906602	-0.0988883	0.0117205	-0.355705	-0.176674	0.438285	0.125573	0.122537	0.0844167	-0.0255959	-0.109683	0.155582	0.04631	0.0133062	0.0261492	0.649078	0.213848	0.00574056	-0.714112	-0.685379	0.344437	0.00774599	-0.385343	-0.0543783
GSM275278	female	censored	ABC	0.373705	-0.179191	0.0472436	-0.218971	0.0613862	-1.37354	-0.0454377	-0.0397661	0.314647	-0.0277786	-0.252239	0.00885081	-0.0574118	2.0294	0.117574	0.00215593	0.101553	0.0170632	0.801932	0.0917258	-0.0589813	0.15761	0.243968	-0.110681	0.0280289	-0.925138	-0.442454	-2.79836	0.395438	0.589798	-0.0683651	-0.0869798	-0.180161	0.509922	-0.0767562	0.0861326	-0.013278	-0.306347	-0.0128516	-0.204923	1.30979	1.48249	-0.102931	-0.140087	0.383943	0.258567
GSM275279	male	progr.	ABC	-0.089474	-0.439134	-0.0525429	-0.0176661	0.001045	1.09011	-0.0460804	-0.00900733	-0.144346	-0.0402672	-0.0279925	0.075636	-0.0472477	0.744998	0.402757	0.0188194	0.287987	0.145542	-0.261345	0.0551784	-0.163437	-0.10441	-0.0449241	-0.0060028	0.00270717	-0.244089	-0.100326	0.401476	0.288716	-0.263784	0.0217839	0.00722014	0.118378	-0.16933	0.0214363	-0.0177017	0.0215485	0.26759	0.00829374	-0.144953	-0.526553	-0.404416	0.211048	-0.105621	-0.400165	0.0465986
GSM275280	female	censored	GCB	0.0234391	0.410996	1.83657	0.0113729	0.105835	-1.48058	-0.018746	-0.0210083	0.0892556	0.0257453	-0.0159488	-0.0799791	0.00340519	1.45867	-0.0847389	0.0469088	0.260254	0.113388	0.23185	0.00848563	-0.0572732	0.0765406	1.03401	-0.046111	0.000545446	1.23731	0.180508	0.618697	-0.202544	0.0312074	-0.00346447	0.22113	-0.0521547	-0.0634357	0.0171395	-0.018575	0.0939375	-0.705274	-0.0428058	-0.126654	1.0033	-0.375585	-0.151301	-0.0597899	0.253088	0.317296
GSM275281	female	progr.	GCB	-0.248511	-0.177415	-0.0830012	0.0147765	0.0296736	-1.90814	0.0416864	0.205233	-0.411029	0.010137	0.401777	-0.0525386	-0.0681285	0.95991	-0.109594	0.0814638	0.628343	-0.28625	-0.0854997	0.0990408	-0.147862	0.148832	-0.541136	-0.0914687	-0.0464731	0.731039	0.074925	-0.0264585	-0.359265	-0.282271	-0.191073	0.411843	0.16712	-0.693795	-0.0379071	-0.058566	0.0530426	0.662403	-0.0724188	0.0991744	-0.275373	-0.862688	0.146534	0.173148	0.111639	0.169443
GSM275282	male	censored	GCB	-0.0994765	-0.142925	0.800172	-0.0148686	-0.0378565	0.900997	0.0414289	0.262847	-0.277549	0.036283	-0.00866196	-0.413143	-0.0808298	-0.166624	-0.22216	-0.0296821	0.153443	-0.224943	0.210537	0.119822	0.335903	0.153457	-1.17316	-0.105279	-0.0464034	-0.642834	0.344235	0.651996	-0.421475	-0.141309	-0.274473	-0.258998	0.124907	-0.246755	-0.209138	-0.0650739	-0.000451077	0.446115	-0.163231	0.385664	-1.04034	-0.654701	0.0334257	0.186758	-0.00359587	0.133451
GSM275283	female	censored	GCB	-0.340835	-0.0144402	-0.108569	0.11608	-0.0187539	-0.864438	0.0216823	0.021867	-0.194728	-0.00829908	0.189082	-0.177844	-0.000540346	-0.568174	-0.166977	0.0757154	-0.141543	0.0422206	-0.752211	0.00708638	0.476376	0.129227	0.552999	0.204535	0.0563869	1.23717	0.260037	-2.03157	-0.551459	-0.574121	0.0450642	-0.102098	0.0462176	-0.20501	0.078394	-0.0550028	-0.026528	0.418368	-0.0847228	0.177845	-1.10073	-1.11114	-0.2104	-0.100497	0.527851	-0.287165
GSM275284	female	progr.	GCB	-0.170482	-0.306253	-0.146905	0.0904749	-0.0610975	-1.70548	0.0917136	0.106352	-0.133743	0.022317	0.336411	-0.310814	-0.0699005	-0.424378	-0.324695	0.0700875	0.325845	-0.280033	0.611753	0.0165906	-0.0643726	0.138241	-1.19282	0.0706284	-0.0643886	-0.716623	0.426608	0.794771	-0.565308	-0.276588	-0.283081	-0.0921325	0.182193	-0.0383431	-0.0149909	-0.0612867	-0.0372998	-0.37382	-0.221738	-0.0310433	-0.149651	-0.677767	0.0385048	0.104375	0.760718	0.138357
GSM275285	female	censored	GCB	-0.0303361	0.220568	0.001146	0.0564044	0.0194492	-1.32605	0.0850737	-0.0435578	0.257416	0.0122903	-0.0364297	-0.137123	-0.0445207	0.218557	-0.11912	0.100794	-0.428295	-0.0580373	-0.442971	-0.0200349	-0.0135967	0.0712093	-0.98532	0.136815	0.000126884	0.336315	0.236239	1.21659	-0.258453	-0.0916284	0.0630854	-0.0456663	-0.0134091	0.504064	-0.0210585	-0.0241411	-0.0342441	0.0533551	-0.101929	0.0846243	-0.749355	-0.193217	-0.239526	-0.210719	0.231767	0.61762
GSM275286	female	censored	ABC	-0.0614961	-0.707792	-0.200046	0.0965249	-0.052863	-1.28334	0.114581	-0.0240792	-0.255339	-0.0358104	0.0807405	0.195736	0.000902545	-0.234402	0.0526684	0.00638417	-0.106561	-0.13083	-0.123544	-0.00375035	-0.16529	-0.462435	-0.166005	0.112687	-0.0648029	-0.337539	0.0216826	0.507425	-0.0470654	-0.04997	0.032671	-0.245519	0.354867	-0.431728	0.0154761	-0.0509482	-0.0391999	-0.542911	-0.0491517	-0.262343	-0.723977	-0.524957	0.0844606	0.0305902	-0.260921	-0.283835
GSM275287	female	progr.	GCB	0.161993	0.377831	-0.0669658	-0.0583148	0.0192339	-1.89422	0.00966183	0.0308114	-0.0885969	0.0294089	-0.0762138	-0.0842986	-0.0164182	0.703002	0.116305	0.000986523	-0.218975	0.129749	0.104917	0.0330575	-0.294896	-0.00180988	-0.500817	-0.276757	-0.0624424	-0.523641	0.0488144	1.10593	-0.12498	0.123735	-0.0526496	0.196445	0.126582	0.255395	-0.125561	0.00787931	0.0727807	-0.0434141	-0.0098731	0.165436	-1.17909	-0.265551	0.00666247	0.119147	0.0475918	0.231036
GSM275288	male	censored	GCB	0.0696256	-0.272557	-0.1895	0.130738	-0.039679	1.58508	0.039145	-0.0266856	-0.311456	0.000929468	0.306396	-0.331087	0.0625348	0.463092	0.176081	-0.0708252	0.460047	-0.181498	0.203623	-0.0575085	-0.0249568	-0.0831962	1.01393	-0.352425	-0.0564789	1.08697	0.438654	1.65164	0.00973924	-0.119151	-0.116975	0.0580298	0.157861	-0.308585	-0.0552613	0.0254165	-0.0234151	0.1821	0.153405	0.18231	1.36958	-0.572754	0.182947	0.327465	-0.25456	-0.125384
GSM275289	female	censored	ABC	0.219231	0.79169	-0.00166982	-0.145842	0.0175199	-1.69585	-0.0380777	0.0276097	0.0107213	0.0657231	-0.234692	-0.0151079	-0.01725	-0.197567	0.254082	0.0119605	0.764831	0.00519587	0.177343	0.0494354	-0.111876	0.11126	-0.63827	-0.158757	0.00764129	-0.564146	-0.298702	-0.529457	-0.133388	0.267364	-0.0159155	0.529882	-0.0558615	0.650247	-0.0777128	0.0444626	0.037411	0.130204	-0.0695941	-0.0487242	-0.832882	0.416391	0.0163751	-0.0438951	-0.238846	0.212687
GSM275290	male	censored	ABC	0.0719544	-0.380986	-0.0915173	-0.0424182	-0.039132	1.2853	0.0317507	-0.0127953	0.126813	-0.0489125	-0.0224314	0.186825	-0.0797709	-0.318563	0.183821	0.155699	-0.344134	0.0272786	0.406705	0.063897	0.0194133	-0.123647	-0.361212	0.185446	0.00485879	0.133315	-0.433008	-3.31243	0.00354864	0.308875	0.173281	-0.0498464	0.146215	0.0277621	0.0263674	0.0134045	-0.0226989	-0.100105	-0.170296	-0.253793	-1.14549	0.076825	-0.0377579	-0.163033	-0.663163	-0.038329
GSM275291	male	progr.	ABC	-0.0600404	-0.715123	0.534298	0.0615038	-0.0623321	1.40194	0.0442889	-0.110358	0.0742957	-0.0731457	-0.116047	0.302459	-0.0262743	-0.46519	0.335991	0.0310797	-0.423215	-0.271696	0.552352	-0.0749732	0.018017	-0.320487	1.07037	0.33928	-0.0175111	1.71864	-0.117519	0.718401	-0.213663	-0.0426089	0.0924723	-0.287076	0.0359142	-0.104657	0.0814636	-0.0667983	-0.0847885	0.43043	0.0168024	-0.159177	-0.608403	0.216865	-0.0560985	-0.182747	-0.622099	-0.52005
GSM275292	male	censored	GCB	-0.140045	-0.134222	-0.127379	0.130999	-0.0267622	1.4452	0.0624716	0.0542496	-0.0204798	-0.0186197	0.0617779	-0.114216	0.00993581	0.045993	0.225838	-0.0759688	-0.87488	0.392343	-0.469134	-0.0370178	-0.077156	0.146419	-0.970558	0.021406	-0.0163592	-0.710074	0.394876	1.45717	-0.120216	-0.470226	-0.142809	-0.300367	0.0806351	0.0568536	-0.0116502	0.0282581	-0.0418127	1.02552	0.107358	0.249486	1.44054	-0.033267	-0.132808	0.0659433	0.0707268	-0.231673
GSM275293	female	censored	ABC	-0.115624	0.0965636	-0.168102	0.0950977	0.00658492	-1.77332	0.156504	-0.0328023	0.2248	-0.0109615	-0.205295	-0.0529164	-0.0512879	0.663001	0.00195152	0.0065731	-0.814887	0.00432037	-0.40531	-0.0369147	-0.0940921	-0.101093	2.56764	0.234393	0.00122889	0.245338	-0.0663339	1.74022	0.139675	-0.27679	0.127034	-0.241327	0.209816	-0.375436	-0.0390162	-0.0396062	-0.0813415	0.0455989	-0.137882	-0.124912	-0.31802	0.140682	-0.223641	-0.149208	0.588331	-0.208961
GSM275294	male	censored	GCB	0.0170683	-0.177397	-0.106722	0.0552349	0.0299301	1.51403	0.0774571	0.0180337	-0.323814	0.011318	0.183087	-0.102377	0.0262015	1.49832	0.371075	-0.0400428	0.177887	-0.341145	0.22368	-0.0284594	-0.204425	-0.132204	-0.351072	-0.407258	-0.0827688	0.354177	0.0262348	-0.084739	-0.16886	-0.228322	-0.161587	0.294195	0.211114	-0.418186	-0.0689605	0.0359879	0.0785658	0.432969	0.123251	0.147214	1.00571	-1.08107	0.0603102	0.281661	0.0521927	-0.104536
GSM275295	female	censored	GCB	-0.0740771	-0.627751	-0.212979	0.102387	-0.0345291	-1.28237	-0.0137261	-0.0664923	-0.148614	-0.0350654	0.185841	-0.118532	0.0435728	-0.263463	-0.555632	0.0125756	-0.551318	0.0255663	-0.101538	-0.0531242	0.37361	0.0861089	-1.25067	0.119423	0.0197323	0.552373	0.387662	1.24635	0.229669	0.0349834	0.0280667	-0.306149	-0.0424352	-0.412518	0.0327966	-0.0407133	-0.0290706	-0.352193	0.077447	0.133404	-0.11115	-0.649561	-0.067129	-0.00983082	-0.551213	-0.429162
GSM275296	female	censored	GCB	-0.0729223	-0.635303	-0.179942	0.0979442	-0.0295676	-1.14546	0.00551664	-0.0753235	-0.140896	-0.0278742	0.176265	-0.149201	0.037181	-0.247545	-0.567483	0.0199779	-0.574957	0.0394883	-0.0786491	-0.0670833	0.368778	0.0638494	-0.996927	0.112829	0.00629517	0.513073	0.386226	1.13613	0.244609	0.0361179	0.0379474	-0.323461	-0.0191921	-0.413271	0.027529	-0.0408059	-0.0309617	-0.532752	0.0578626	0.180992	0.028354	-0.708015	-0.0824575	-0.0596099	-0.570527	-0.397063
GSM275297	male	censored	ABC	-0.188256	-0.393244	-0.17603	0.0950074	-0.00429382	0.767518	0.115098	-0.0220978	-0.0339799	-0.0451402	-0.0410371	0.351171	-0.0290486	-0.146434	0.709258	0.0615201	0.900585	-0.338273	-0.641455	-0.0535157	-0.22491	-0.484016	2.58082	0.0720437	-0.0558847	-0.0924678	-0.281268	-0.365568	0.0479797	-0.378745	0.110907	0.120738	0.156265	-0.527486	0.0595858	-0.0167388	0.0210843	0.393179	0.00730796	-0.264172	1.32543	-0.878454	0.131269	0.124101	1.34703	0.744588
GSM275298	female	censored	GCB	-0.00412694	0.197166	-0.11099	0.0330276	-0.0552189	-1.44054	0.0511038	0.0286789	-0.108777	0.0334368	-0.0433746	-0.26313	0.0119533	-0.355808	0.400077	-0.00109175	-0.377163	-0.0743526	-0.24294	-0.0195388	-0.0759053	0.0792448	-0.752734	-0.178528	-0.0341978	0.0300678	0.072787	-0.931821	0.170075	-0.282725	-0.10081	0.163993	0.166161	0.208111	-0.14427	-0.0211768	0.020713	-0.165594	-0.121452	0.323273	-1.04312	-0.192505	0.0286559	0.12911	0.440923	-0.305961
GSM275299	female	censored	ABC	-0.309996	-0.494877	-0.215338	0.179312	-0.0775805	-0.664924	0.122371	-0.0420409	-0.262527	-0.0315228	0.242593	0.0957294	0.0444113	-0.496641	0.14346	0.0527964	-0.667784	0.0183363	-0.696914	-0.0534867	-0.0986662	-0.179144	1.0905	0.21392	-0.0315893	0.714563	0.139827	0.847269	0.203132	-0.592566	0.141439	-0.153406	0.400614	-0.299958	0.0752705	-0.07302	-0.0486422	-0.222432	-0.117453	-0.1279	-1.05817	-0.278247	-0.232455	-0.0521776	1.87779	-0.515201
GSM275300	female	censored	ABC	0.204649	-0.924434	-0.0524959	-0.175385	-0.0275833	-1.12986	-0.00910287	0.0448302	0.13969	-0.0421987	-0.307521	0.109927	-0.0934415	0.161937	-0.0661616	0.0595631	-0.387156	0.0368344	0.385175	0.169207	-0.294779	0.106353	1.14242	0.129434	0.00628603	-0.57919	-0.446929	-1.65802	0.269218	0.584327	-0.0936815	-0.23934	0.0503393	0.109359	-0.112757	0.0612488	-0.0953546	0.0518461	-0.15234	-0.173251	1.16093	1.01109	-0.112341	-0.098699	-1.06293	-0.431517
GSM275301	male	censored	unsure	0.457485	0.30553	0.0379011	-0.252926	0.0392243	1.18265	-0.0591678	0.020156	0.426099	0.0145688	-0.268696	-0.0687129	-0.0137826	-0.121134	-0.299994	-0.0723684	-0.0498841	0.360043	0.876656	0.20523	-0.150837	0.124213	-1.06967	-0.258415	-0.0215142	-0.795951	-0.249181	-1.7903	-0.158701	0.869104	-0.155969	-0.0431879	-0.103245	0.259867	-0.158716	0.211851	0.00523938	-0.228541	-0.0113503	-0.0419222	-0.419442	2.60695	0.0144253	0.00475532	0.202314	0.359107
GSM275302	male	censored	GCB	0.182972	0.372489	0.0782235	-0.0639132	0.0411649	1.20666	-0.0337873	-0.00894335	0.0820865	0.0265539	-0.19331	-0.312858	-0.017366	0.479814	-0.201215	0.0345322	-0.183052	0.0277572	0.23676	-0.0056927	0.368377	0.174557	1.21249	-0.0663192	0.0254114	0.468463	0.0619214	-0.725926	0.216255	0.289465	-0.108432	0.146199	-0.126749	0.535878	-0.0675309	-0.00344814	0.0488034	0.528134	-0.0820543	0.0940965	1.48531	0.319146	-0.0829213	-0.0412271	-0.0474995	-0.0120208
GSM275303	male	censored	GCB	-0.0936959	0.970152	-0.0434474	0.0379438	0.0306223	1.21924	0.0129075	-0.0535947	0.00948576	0.0226045	0.309476	0.145986	0.0521221	-0.915218	-0.370884	0.0394079	0.738054	0.0128015	0.606026	-0.063669	0.0271678	0.115676	-1.24902	0.174596	0.0324345	-0.68359	0.0778835	-0.207634	-0.222022	-0.0896032	0.141562	0.0937318	-0.162141	-0.172908	0.200002	-0.0183035	0.0430048	0.114706	-0.110126	0.0207575	-1.09853	-0.0120577	-0.156546	-0.0953966	-0.85374	0.378681
GSM275304	male	progr.	ABC	0.478241	-0.00396479	-0.00393668	-0.242718	-0.00209502	1.00958	-0.0550311	-0.00864371	0.384297	0.00669359	-0.37648	-0.102728	-0.0681509	-0.675909	-0.305585	-0.0904996	-0.616379	0.254309	0.688479	0.0915185	-0.00299017	0.136771	-0.872582	-0.147512	0.0108902	-0.725133	-0.323742	-0.795146	0.0877464	0.869995	-0.119638	-0.0924204	-0.187116	1.10525	-0.140356	0.131631	-0.0263764	0.451256	-0.0409476	-0.123581	1.51022	1.69173	0.0106996	-0.071668	-0.652761	-0.0233788
GSM275305	female	progr.	ABC	-0.306555	-0.831951	-0.187695	0.0850701	-0.0404368	-1.88585	-0.00237621	-0.0679159	0.0773209	-0.0834819	0.0166815	0.25347	0.0125414	0.0659117	0.673603	0.0752797	-0.317093	0.00554567	-0.796136	-0.0955698	0.00788011	-0.113418	0.448455	0.208128	0.0296999	1.24728	-0.281539	0.243232	0.410818	-0.517703	0.314007	-0.143133	0.13504	-0.433359	0.0702771	-0.0663199	-0.054275	0.234009	0.0870659	-0.0882238	0.696251	-1.1526	0.0104149	-0.0940124	-0.112953	0.164992
GSM275306	female	censored	GCB	-0.119493	0.58784	0.00859882	0.149553	0.06544	-1.08106	0.0579161	-0.019108	0.20766	0.10579	0.17304	-0.333561	0.0823016	-0.248938	-0.542931	-0.133163	-0.0685867	0.480826	-0.232694	-0.110799	0.364603	0.0737651	-0.913367	-0.0144416	-0.00952762	-0.509387	0.885228	1.79326	0.116672	-0.231852	-0.0544329	-0.197139	-0.0528029	-0.286132	0.0104559	-0.0313507	-0.00235064	-0.207183	-0.00256313	0.542662	-0.827927	-0.103425	-0.174184	-0.000198289	-0.649581	0.710566
GSM275307	female	progr.	ABC	-0.214504	-0.283782	-0.137077	0.137986	-0.0552048	-1.93673	0.0346241	0.118798	-0.124257	-0.0410906	0.0429961	0.156914	0.0223729	-0.24468	0.489053	-0.055948	0.0485496	0.16436	-0.654033	-0.068274	-0.0580201	0.00778644	2.11709	0.0864539	0.00524802	0.122852	0.0200022	1.18143	-0.209895	-0.534546	0.0313956	-0.070547	0.149957	-0.106691	0.020407	0.0173891	-0.0604289	-0.227501	0.133923	-0.0223123	0.782697	-0.459726	-0.116762	0.237558	-1.07086	-0.535935
GSM275308	male	progr.	GCB	0.150732	0.875346	-0.0448977	-0.0113787	0.0166854	1.26513	-0.0412822	-0.0764969	-0.142268	0.0654906	0.211288	-0.0576349	0.0524249	-0.631538	-0.373278	0.0432951	0.284945	0.0921159	0.358978	-0.0330734	-0.0252498	0.170026	-1.17396	-0.062513	0.00264091	-0.690361	0.19823	0.946226	-0.135924	0.363434	-0.0266856	0.446993	-0.0703892	0.164702	0.0426088	-0.00160403	0.0575428	-0.674988	-0.0339234	0.0198329	-0.81551	-0.268141	-0.045104	-0.0446466	0.12977	0.452622
[truncated: 59 more columns]
