# Supplementary material for: Dissection of gene expression datasets into clinically relevant interaction signatures via high-dimensional correlation maximization
Source: Nat Commun. 2019 Nov 28;10:5417. doi: 10.1038/s41467-019-12713-5 (PMC6883077; doi:10.1038/s41467-019-12713-5)
Supplement: Supplementary file 6 — Supplementary Data 3 [file 41467_2019_12713_MOESM6_ESM.xlsx]

## Sheet: flat sets of top genes
Supplementary Data 3: Flat top gene sets for backwards compatibility with gene set enrichment analysis. (Derived from detected signatures as unique sets of genes having an Affymetrix probeset with weight <e^g_i|w^g> greater than 0.95. Two-sided signatures are split into two flat gene sets, one for top correlated and another one for top anti-correlated genes. Only sets with >=5 genes are exported.)
DLBCL signature k=001 detected in GSE31312, correlated top genes with <e^g_i|w^g> >= 0.95	DLBCL signature k=001 detected in GSE31312, anti-correlated top genes with <e^g_i|w^g> >= 0.95	DLBCL signature k=002 detected in GSE31312, correlated top genes with <e^g_i|w^g> >= 0.95	DLBCL signature k=003 detected in GSE31312, correlated top genes with <e^g_i|w^g> >= 0.95	DLBCL signature k=004 detected in GSE31312, correlated top genes with <e^g_i|w^g> >= 0.95	DLBCL signature k=004 detected in GSE31312, anti-correlated top genes with <e^g_i|w^g> >= 0.95	DLBCL signature k=005 detected in GSE31312, correlated top genes with <e^g_i|w^g> >= 0.95	DLBCL signature k=005 detected in GSE31312, anti-correlated top genes with <e^g_i|w^g> >= 0.95	DLBCL signature k=006 detected in GSE31312, correlated top genes with <e^g_i|w^g> >= 0.95	DLBCL signature k=007 detected in GSE31312, correlated top genes with <e^g_i|w^g> >= 0.95	DLBCL signature k=007 detected in GSE31312, anti-correlated top genes with <e^g_i|w^g> >= 0.95	DLBCL signature k=008 detected in GSE31312, correlated top genes with <e^g_i|w^g> >= 0.95	DLBCL signature k=008 detected in GSE31312, anti-correlated top genes with <e^g_i|w^g> >= 0.95	DLBCL signature k=009 detected in GSE31312, correlated top genes with <e^g_i|w^g> >= 0.95	DLBCL signature k=009 detected in GSE31312, anti-correlated top genes with <e^g_i|w^g> >= 0.95	DLBCL signature k=010 detected in GSE31312, correlated top genes with <e^g_i|w^g> >= 0.95	DLBCL signature k=010 detected in GSE31312, anti-correlated top genes with <e^g_i|w^g> >= 0.95	DLBCL signature k=011 detected in GSE31312, correlated top genes with <e^g_i|w^g> >= 0.95	DLBCL signature k=011 detected in GSE31312, anti-correlated top genes with <e^g_i|w^g> >= 0.95	DLBCL signature k=012 detected in GSE31312, correlated top genes with <e^g_i|w^g> >= 0.95	DLBCL signature k=012 detected in GSE31312, anti-correlated top genes with <e^g_i|w^g> >= 0.95	DLBCL signature k=013 detected in GSE31312, correlated top genes with <e^g_i|w^g> >= 0.95	DLBCL signature k=013 detected in GSE31312, anti-correlated top genes with <e^g_i|w^g> >= 0.95	DLBCL signature k=014 detected in GSE31312, correlated top genes with <e^g_i|w^g> >= 0.95	DLBCL signature k=015 detected in GSE31312, correlated top genes with <e^g_i|w^g> >= 0.95	DLBCL signature k=016 detected in GSE31312, correlated top genes with <e^g_i|w^g> >= 0.95	DLBCL signature k=016 detected in GSE31312, anti-correlated top genes with <e^g_i|w^g> >= 0.95	DLBCL signature k=017 detected in GSE31312, correlated top genes with <e^g_i|w^g> >= 0.95	DLBCL signature k=019 detected in GSE31312, correlated top genes with <e^g_i|w^g> >= 0.95	DLBCL signature k=020 detected in GSE31312, correlated top genes with <e^g_i|w^g> >= 0.95	DLBCL signature k=020 detected in GSE31312, anti-correlated top genes with <e^g_i|w^g> >= 0.95	DLBCL signature k=021 detected in GSE31312, correlated top genes with <e^g_i|w^g> >= 0.95	DLBCL signature k=022 detected in GSE31312, correlated top genes with <e^g_i|w^g> >= 0.95	DLBCL signature k=022 detected in GSE31312, anti-correlated top genes with <e^g_i|w^g> >= 0.95	DLBCL signature k=024 detected in GSE31312, correlated top genes with <e^g_i|w^g> >= 0.95	DLBCL signature k=024 detected in GSE31312, anti-correlated top genes with <e^g_i|w^g> >= 0.95	DLBCL signature k=025 detected in GSE31312, correlated top genes with <e^g_i|w^g> >= 0.95	DLBCL signature k=025 detected in GSE31312, anti-correlated top genes with <e^g_i|w^g> >= 0.95	DLBCL signature k=027 detected in GSE31312, correlated top genes with <e^g_i|w^g> >= 0.95	DLBCL signature k=029 detected in GSE31312, correlated top genes with <e^g_i|w^g> >= 0.95	DLBCL signature k=030 detected in GSE31312, correlated top genes with <e^g_i|w^g> >= 0.95	DLBCL signature k=030 detected in GSE31312, anti-correlated top genes with <e^g_i|w^g> >= 0.95	DLBCL signature k=031 detected in GSE31312, correlated top genes with <e^g_i|w^g> >= 0.95	DLBCL signature k=031 detected in GSE31312, anti-correlated top genes with <e^g_i|w^g> >= 0.95	DLBCL signature k=032 detected in GSE31312, correlated top genes with <e^g_i|w^g> >= 0.95	DLBCL signature k=032 detected in GSE31312, anti-correlated top genes with <e^g_i|w^g> >= 0.95	DLBCL signature k=033 detected in GSE31312, correlated top genes with <e^g_i|w^g> >= 0.95	DLBCL signature k=033 detected in GSE31312, anti-correlated top genes with <e^g_i|w^g> >= 0.95	DLBCL signature k=034 detected in GSE31312, correlated top genes with <e^g_i|w^g> >= 0.95	DLBCL signature k=035 detected in GSE31312, correlated top genes with <e^g_i|w^g> >= 0.95
A2M	ABCC3	ACTA2	A2ML1	ACADM	AGAP3	A1CF	A2ML1	DDX3Y	ACAP2	AATK	A1BG-AS1	ACAP2	ACSL1	DPT	ABCA2	ABAT	AFF2	ACTG1	BRD8	ACTB	ACRC	ACAA2	CKAP2	AFF3	ACTB	ANKAR	ADH1B	APOBEC3A	ABCC13	CAMK2D	ACTR2	BANK1	ABCA6	ABCC6	AAK1	AAK1	A1CF	ASB13	HIST1H2AC	A2M-AS1	ADAM12	ADAM9	ACSF3	ACACB	ASCL2	ADAM29	ACTR3	ABI3BP	AACS
A2M-AS1	ADH4	ACTN1	ADH7	ACAP2	AGRN	AADAC	A4GALT	EIF1AY	ACLY	ACADM	A4GALT	ACBD5	ADM	EPB41L2	ABCA6	ABCB5	AGPAT5	ACTR3	BZW2	ACTG1	ACTA1	B3GNT7	GUSBP11	BANK1	AEBP1	C9orf64	C5orf4	APOL6	ACSM2A	CCDC6	AHSA2	BCAS1	ABCA9	ABCE1	AASS	AARSD1	A2M	BCAR3	HIST1H2AI	ABCA1	AFF2	ANKRD17	ADAM12	ADH1B	FN1	ANGPTL1	ARPC2	ACO1	AASDHPPT
AAK1	ADORA1	ADAM12	AHNAK	ACSF3	AHNAK	AASS	AATF	KDM5D	ACP1	ACAP1	ABCA3	ACOX1	AQP9	PNISR	ABCC9	ABCD4	ALOX5	ADA	CA3	ACTR2	ACTC1	BAMBI	IGH@	BCL11A	ARPC5L	CALR	CA1	CMPK2	ADAM15	DYNLT3	AP1S2	BIRC3	ABHD10	ADCY3	ABCC3	AASS	A2ML1	BCL6	HIST1H2AK	ADAP2	BCL11A	CDCA7	ANK1	ADIPOQ	HBA1	ANKZF1	CHSY1	ACP5	ABHD3
ABCA1	ALDH3B1	ADAM9	AHNAK2	ACTG1	ALDH3B1	ABCA5	ABCA1	RPS4Y1	ACTB	ACTA1	ABCB6	ACYP1	C15orf48	TRIM14	ABHD5	ABHD11	ANGPTL1	ADAM8	CAV1	ADAM12	ACTN2	BTF3	IGHA1	BCL2L10	AURKAIP1	DENND1B	CD36	CXCL11	ADH6	EEF2	ATP11C	BPNT1	ADAMTS6	AHCY	ABI2	ABCB6	A4GNT	BPNT1	HIST1H2AM	ADORA3	CD22	CDHR3	ATP6V0E1	AKR1C1	HBB	ARHGAP25	CPNE3	ACVR1B	ACAT1
ACP2	ALMS1	ADAMTS1	AIM1L	ACTR2	ALPK1	ABCB1	ABCA9	TTTY15	AFF4	ADAMTS10	ABCC8	ADAM9	CCL11	YME1L1	ABI3BP	ABHD16B	ANKRD36BP2	AGPAT3	CAV2	AKAP2	AGK	C11orf92	IGHD	CD24	BRD4	EBF3	CXCR2	DDX58	AKNAD1	EIF2AK2	ATP6AP2	C20orf151	ADRB2	AK2	ACTR3	ABCC13	AARSD1	BRWD1	HIST1H2BC	AIF1	CD44	CDKL1	BCL2L11	AKR1C2	PLAU	ARID5B	CSE1L	ADAMDEC1	ACN9
ACSL1	ALPK1	ADAMTS2	ALDH3B2	ACTR3	ANKRD11	ABCB5	ABCB6	TXLNG2P	AGAP4	AKT2	ABHD12	ADH5	CCL20	ZCCHC8	ABLIM2	ABHD6	ANKRD44	AHNAK	CBX3	ALOX5AP	ALG1	CCNI	IGHG1	CD44	C11orf48	FBXW12	HBA1	DDX60	AKR1C1	IPO7	B3GNT2	CCNA2	ADTRP	ALYREF	ACVR2A	ABCD1	AASDH	C12orf76	HIST1H2BD	ALDH1A1	CD79A	CHN2	CBFA2T3	AOC3	POSTN	BANK1	CTNNB1	AGAP3	ACTL6A
ADAM10	APBB2	ADAMTS5	AMOTL2	ADNP	APOC2	ABCC13	ABCF3	USP9Y	AGAP9	ALDH3B1	ABHD2	ADO	CLEC5A		ABLIM3	ABI2	APLP2	AHR	CCAR1	APOC1	AMPD1	CD82	IGHM	CD47	C17orf89	FNBP4	HBB	DDX60L	ANKRD53	MYSM1	BCAS1	CD44	ALDH5A1	ANKLE1	ADAM28	ABCF1	ABAT	C12orf77	HIST1H2BG	ANKRD22	CPNE5	CHST2	CD86	APOD	STAT1	BRD2	DCUN1D1	AK4	ADAMTS18
ADAMDEC1	ARHGEF15	AEBP1	ANXA1	AFTPH	APOL3	ABCC3	ABCG4	UTY	AK3	ANXA7	ABLIM2	ADSL	CSF3R		ABRA	ABTB1	ATP6V0A2	APOBEC3C	CCNA2	ASAP1	ANKRD1	CDKN1C	IGHV3-48	CLLU1	C19orf60	HLA-F-AS1	HBD	EIF2AK2	ANXA2R	RAB10	BCL11A	CDT1	AMY2B	ANKRD13D	ADARB1	ABHD6	ABCA6	C3orf67	HIST1H2BK	AOAH	CR2	CKAP4	CTBP1-AS1	ARHGAP6	SULF1	BTG2	EIF4E	ALDH1A1	ADAMTS19
ADCY7	ARMC5	ALDH1A3	ANXA2	AHSA2	APOL6	ABCC6	ABI3BP	ZFY	AKAP1	AP3M1	ABO	AGGF1	CXCL1		ACACB	ACAD10	BACH2	APOL2	CCNB1	ASAP1-IT1	ATP1A2	COL1A1	IGJ	ENPP2	C8orf59	HPS3	HBG1	EPSTI1	APC2	SLC16A7	CCAR1	CRNDE	ANGPTL1	ANKRD37	ADCY7	ABTB1	ABCA9	CASC1	HIST1H3H	AP1S2	CSTA	CSPP1	CYBASC3	ASPA		BTN1A1	FAM60A	ALOX15B	ADI1
AFF1	B9D2	ALDH1L2	ANXA8L2	AIM2	APP	ABCG2	ACAD10		AKAP2	AP5M1	ACACB	AIMP1	CXCL2		ACAP2	ACBD4	BCL7A	ARHGAP25	CDR1	ATP8A1	ATP2C1	CPXM1	IGK@	FOXP1	CBWD1	IL13	HBM	HERC5	ARHGAP33	SLC25A36	CCL17	CRTAP	ANKRD10	ANLN	ADD3	ABTB2	ABCB11	CCNB2	HIST1H4I	APOL2	FADS3	FOXC1	DPT	C10orf116		C12orf35	FDFT1	AMPD3	ALDH5A1
AIF1	BBS1	ALDH2	ANXA9	AKAP2	APRT	ABCG5	ACAP1		AKAP9	API5	ACADS	AKNA	CXCL3		ACBD3	ACOT11	BICD1	ARHGAP31	CENPK	AURKAPS1	B3GALTL	CYP2C9	IGKC	GPR183	CCDC59	KLHL20	NR2F2	HERC6	ARX	TMEM106B	CCT4	CSE1L	AP1S3	ANP32A	ADRA2A	ACACA	ABCB4	CREM	HIST2H2BE	APOL4	HBA1	FST	FOXN3	C7		C1QB	GLS	APOC1	ALG9
AKAP7	BCL6B	ANGPTL2	APCDD1	AKT2	ARHGEF10L	ABHD11	ACOT8		AKIP1	APOBEC3G	ACAP1	ANKRD17	CXCL5		ACOX1	ACR	BICD2	ARPC2	CLECL1	BMP2K	BCAP29	EEF1G	IGLC1	IL16	COX4I1	LOC646241	PDK4	IFI44	ATP11A	TMEM170A	CD40	DEF8	ARHGAP17	ANP32C	AHSA2	ACO1	ABCB9	DDI1	OR2B2	APOL6	HBB	GADD45A	FYN	CAV1		C1orf220	GSPT1	APOE	ANKRD28
ALAS1	BLK	ANKRD50	AQP3	ALG13	ARL4C	ABHD2	ACSBG1		AKT1	APOC2	ACAP2	ANKRD32	EMR2		ACSL1	ACSL4	BMP3	ATP6V0C	CRYAB	BPNT1	BNIP2	EML3	IGLJ3	IL2RA	DYNC1H1	PHF1	PPBP	IFI44L	ATP2B3	TRPM7	CD83	DEGS1	ARHGAP24	ANP32E	AKD1	ACOT6	ABCC12	DNAJC10		ARRB1	LAMC2	HEY2	HLA-DPA1	CD209		CD19	GTPBP4	ARHGEF10L	ANKRD34A
ALDH1A1	BOP1	ANTXR1	BNC1	AMZ2	ARRB1	ABHD5	ACSM5		ALPP	APOL2	ACOT11	ARG2	EREG		ACTA1	ACSL5	BMP7	B2M	CSDA	C17orf99	C10orf88	FAHD2A	IGLL3P	ITGA2B	EEF1A1	PRKAR1A	SLC25A37	IFI6	ATP6V1B1	TTC37	COMMD1	DENND3	ARMC8	AP2A1	ALK	ACOT7	ABCC6	DNASE1		ARRB2	LAMP3	HLTF	IFFO2	CD300LG		CD1C	HMGN1	ASAH1	ANKRD9
ANKRD22	C6orf165	APP	BNIPL	ANAPC16	ASCL2	ABI2	ACTA2		AMMECR1	APRT	ACPT	ARID1A	FARSB		ACTB	ACSL6	BPTF	BATF	CSE1L	CAMKK2	C15orf29	FAM174B	IGLL5	LOC100507616	EEF1B2	RAB12	TM4SF18	IFIH1	BIN2	UGDH	CREM	DNMT1	ATHL1	ARHGAP11A	ALS2CR8	ACOT8	ABCC6P1	EAF2		ASCL2	LOC285972	HSP90B1	IL4R	CD36		CD22	HNRNPD	BHLHE41	ARIH1
ANXA2	C9orf64	ARMCX1	C10orf99	ANKH	ATP9A	ABO	ACTL6A		ANAPC1	ARAP1	ACTL10	ARID2	FCGR2A		ACTC1	ACSM2A	BRD7	BCL2A1	CXXC5	CCDC144A	C5orf24	FBXO39	IGLV1-44	LOC283663	EEF1D	SCLT1		IFIT1	BIRC7	ZCCHC7	CT45A3	DUSP4	ATP11B	ASF1B	AMOTL2	ACPL2	ABCC9	EHD3		ATP6V0C	LTA	IRF4	LILRA4	CDO1		CD52	HNRNPR	C15orf48	ARL6IP6
ANXA5	CACFD1	ASPH	C1orf116	ANKRD13A	BBS1	ABP1	ACTR2		ANKIB1	ARHGAP33	ACTR2	ARIH2	FCGR3B		ACTG1	ACSS1	BRWD1	BCL2L1	DCAF13	CD58	C8orf59	GIT1	LOC100130100	LOC401312	EEF1G	TRIM65		IFIT2	C16orf5	ZFAND6	CTAG1B	EEPD1	ATP5A1	ASPM	AMY1A	ACSL1	ABCD4	ELL3		AXL	LTB	IVNS1ABP	LOC100131096	CDR1		CD72	HSPD1	C20orf194	ATAD1
ANXA7	CHD7	BGN	C6orf132	ANKRD44	BEST1	ACAA2	ACTR8		ANKLE1	ARHGEF1	ACVR2B-AS1	ARL5B	FPR2		ACTN2	ACTA2	C12orf65	BCL3	DES	CD74	CA13	GLI2	LOC100287723	MORC3	EIF3E	UBA6		IFIT3	C17orf104	ZNF326	CTPS2	ELK3	ATP8B1	ATAD2	ANK3	ACSL3	ABCF3	FAM129A		BACH1	NT5DC4	KIF21A	NFATC1	CFD		CD74	ITM2B	C5orf20	ATG4C
AP1S2	CHRNB2	BNC2	C9orf169	ANP32B	BST2	ACACB	ADAM11		ANKLE2	ARHGEF19	ADAM33	ARPP19	FTH1		ACTR3	ACTG2	C3orf37	BHLHE41	DNA2	CPNE3	CA3	GLP1R	LOC100508797	MPEG1	EIF3F	ZNF445		IFIT5	C21orf58		DENND4A	FAM129B	ATP9B	ATAD3A	ANKRD29	ACTL6B	ABHD12B	FAM208B		BATF2	PDPN	KLHDC5	SGK223	CHRDL1		CD79A	KIAA1598	CAPG	ATP13A4
APMAP	CSRP2BP	C11orf96	CAPN14	ANP32E	C16orf7	ACADVL	ADAM12		ANKRD10	ARMCX4	ADAMTS10	ASB7	G0S2		ADAM28	ACTL6A	C4orf34	BLNK	DPY19L2P2	CSTB	CBX3	GOLIM4	LOC96610	PHF16	EIF3H			IFITM1	C21orf90		DYNC2H1	FAM49A	BBIP1	ATF5	ANKRD44	ACTN1	ABHD13	FGD6		BLVRB	PMEPA1	LOC100287482	SLC1A4	CLDN5		CD79B	KLHL24	CASQ1	B4GALT6
APOBEC3G	CYTH3	C1R	CAPNS2	AP1S2	C1QB	ACE2	ADAM17		ANKRD17	ARNT2	ADCK4	ASNSD1	GK		ADAMTS18	ACTN1	C6orf162	BTBD19	EPS15L1	DENND3	CD3EAP	GPT		SESN3	EIF3K			LIPA	C3orf58		EPB41L4B	FBXO11	BCL2	ATIC	APPL2	ADAM12	ABI1	HOXA3		BRI3	SIGLEC15	MAP9	SNN	CLSTN2		CHD7	LACC1	CD84	BAG5
APOC1	DAP3	C1S	CCDC64B	APBB1IP	C2	ACER3	ADAM7		ANP32B	ATF2	ADD2	ATE1	GREM1		ADAMTS9	ACTN3	CACYBP	C2	ERH	FGFR1	CDKN2AIPNL	HLX		STAT3	EIF3L			MX1	C5orf63		FNBP1	FSCN1	BLNK	ATP1B3	AQP1	ADAM15	ABLIM3	HS2ST1		C1QA	TCF4	MINA	SNX8	CRYAB		CLEC2D	LCOR	CES1	BCAS2
APOE	DKFZP434A062	C3	CD9	API5	C2CD4B	ACO1	ADAMTS10		AP3B1	ATP2A2	ADH4	ATP5B	HCAR3		ADAMTSL4	ADAM19	CADPS	CD44	FABP5	HLA-DMB	CENPF	IDUA		TNFAIP8	EIF4B			MX2	CA4		FYTTD1	GAL3ST4	BMF	ATP2A1	ARL4C	ADAM28	ABP1	HSD17B12		C1QB	TLR10	MPP7	TMC6	CTIF		CLECL1	LDHA	CHI3L1	BCKDHB
APOL2	DNAJC4	C5orf62	CDH1	ARHGDIB	C4A	ACOT11	ADAMTS5		APLP2	ATXN2L	ADORA1	ATP5J	HILPDA		ADAP2	ADAM29	CAMK2D	CD58	FHL1	HLA-DRB1	CEP128	ITGA8		TTC39C	FAU			OAS1	CACNA1A		HMGB3	GAS7	BMPR2	ATP5F1	ARL6IP5	ADAMTS12	ACAA2	IGSF10		C1QC	TMEM163	MRPS6	TMC8	CXCL12		DDX11	LRRFIP1	CHIT1	BCLAF1
APOL3	E2F1	C8orf4	CDH3	ARHGEF7	CAPN9	ACOX1	ADCY2		ARF1	AZI2	ADRA2C	ATP5S	HSPA1A		ADCY1	ADAM30	CCDC85A	CFLAR	FOXP1	HLA-DRB6	CEP57L1	KIAA1522			G3BP2			OAS2	CACNA1G		HYLS1	GLRX	BSPRY	ATP5J2	ASAP1	ADAMTS6	ACAD10	KANK1		C1orf162		MTDH		DCN		DNAJC14	MAPK1IP1L	CHST11	C11orf57
APOL6	FADS3	CA12	CEACAM1	ARL17A	CASP10	ACSL3	ADCY4		ARHGAP1	B3GNT8	ADSSL1	ATP6V1A	IER3		ADCY2	ADAP1	CCNG2	CNN2	GAB1	ITGB2	CFL2	KRT9			GAPDH			OAS3	CACNG4		KIAA1841	GMNN	BTBD19	AUNIP	ATG14	ADAMTS7	ACAP1	KATNAL1		C2		PHLDA1		DIO3OS		DOCK8	MORF4L1	CLEC4A	C12orf66
ARAP2	FAM176B	CALD1	CEACAM5	ARL5A	CC2D2A	ACSL5	ADCY7		ARHGAP30	BAIAP2L2	AES	ATPBD4	IL1B		ADCY7	ADCY1	CD24	COL9A2	GPN3	ITPKB	CLEC2D	LAPTM5			GLTSCR2			PARP14	CHPF2		KIF26B	HIP1R	BTLA	AURKA	ATM	ADAMTSL1	ACAP2	KLF12		C3AR1		RASSF6		DLC1		DTX1	PBRM1	CLEC4E	C15orf23
ARHGAP18	FAM22F	CALU	CEACAM6	ARPC2	CCL8	ACSS2	ADH7		ARHGDIA	BBC3	AGPAT2	AZIN1	IL1RN		ADD1	ADGB	CDK13	CSK	GYG1	LHFPL2	CMYA5	LOC100499467			GOLGB1			PARP9	COMMD5		LOC100505946	HS3ST3A1	C11orf80	B4GALNT4	ATP8A1	ADAT1	ACAT1	KLHL24		C4A		REXO2		ELN		ERP29	PICALM	CLIC2	C16orf93
ARHGEF3	FUT2	CAV2	CERS3	ARV1	CCR5	ACTB	ADORA3		ARHGDIB	BIN3	AGSK1	B4GALT5	IL6		ADIPOQ	ADH4	CNR1	CTSH	GZMB	LMO2	CNPY4	MAPK8IP3			GTF3A			PLSCR1	CST11		LOC339803	IER2	C18orf25	BCAT1	ATXN1	ADD1	ACER3	KLHL6		C5orf58		RIMKLB		F13A1		ETS1	PM20D2	COL8A2	C17orf104
ARL4C	GIT1	CCDC80	CKMT1B	ASNS	CD163	ACTG2	AFF3		ARID1B	BMP7	AKAP8L	BCAP29	IL8		ADRA2A	ADK	CPSF6	CYSTM1	H19	LOC100129034	CRYAB	MTHFS			H3F3A			RSAD2	CST9		MAGEA9	IFI30	C1GALT1	BCORL1	BAZ2B	ADD2	ACOX1	LDHAL6B		CALCOCO2		RPL22		FABP4		FAM53B	QKI	CP	C17orf58
ARL6IP5	GPC2	CD93	CLCA2	ASPM	CD300A	ACVR1B	AICDA		ARL6IP1	BRAF	AKR7A2	BLOC1S6	INHBA		AFF4	ADRA1D	CREBZF	DPP3	HELLS	LOC100505746	CSRP3	PDLIM7			HINT1			SAMD9	CXXC11		NUP62CL	IL12RB1	C1orf186	BIRC5	BCL11B	ADH5	ACOXL	LINC00487		CANX		RUNX1T1		FAM65C		FBXW7	RELL1	CPM	C3orf67
ARRB1	GPR153	CDC42BPA	CLCA4	ATAD2	CD8B	ACVR2A	AIF1		ARMC10	BTAF1	ALDH1B1	C11orf57	IVNS1ABP		AGK	ADSS	CYP39A1	DRAM1	HSP90B1	MARCKSL1	DENND5B	PLEKHG5			HSPA8			SAMD9L	CYP4A11		PAPOLG	IQCD	C3orf52	BLM	BPTF	ADIG	ACP1	LOC100505501		CASP4		SLC2A5		FHL1		FCRL1	RFK	CREG1	C3orf75
ASAH1	HAB1	CDH11	CLDN10	ATP2A3	CDC42BPA	ACY1	AIF1L		ARPC2	C10orf57	ALDH3B1	C12orf23	MMP1		AGPS	ADTRP	DEF8	EBI3	HSPB6	MICAL1	DNAJB12	PQLC1			LDHB			SIGLEC1	DAB1		PBX4	KIAA0101	C7orf23	BORA	BTG1	ADK	ACRC	LOC285286		CASP5		SNTB1		FRMD4A		FCRL2	SEC23B	CSTA	C3orf78
ASCL2	HS6ST3	CDH15	CNFN	ATP2B1	CERS6	ADAM9	AIM2		ASXL2	C11orf30	ALDH4A1	C12orf52	MMP10		AHNAK	AFAP1L1	DIP2C	EFHD2	KBTBD10	MMP9	DNAJC16	PRRC2A			MLXIP			SP110	DAB2IP		PELI1	KLC2	C7orf41	BUB1	BTN3A1	ADM	ACSL5	LOC286149		CCL18		STIM2		FZD4		FCRL3	SERINC5	CSTB	C5orf51
ATG3	INTS9	CDR1	CRABP2	ATP5C1	CLDN5	ADAMTS1	AK8		ATAD2B	C11orf58	ALKBH6	C14orf1	MMP12		AHNAK2	AFF3	DIS3L2	ELL2	KIAA0040	MOB3A	EFCAB2	RABEP2			MYC			SPATS2L	DCAF4L2		PEX13	KLHL5	C8orf33	BUB1B	C10orf54	AFF4	ACSL6	LPP		CCL3		THSD7A		GHR		FCRL5	SLC16A1	CTSB	CAMK2D
ATP11A	KLK15	CERCAM	CRCT1	ATP5E	CRAT	ADAMTS8	ALDH6A1		ATG2A	C17orf96	ALMS1	C14orf129	MMP3		AHSA1	AGA	DNAJC10	EMILIN2	KIAA0226L	NEK6	EIF3M	RASL10B			MYL6			STAT1	DDAH2		PTP4A3	LOC283663	C9orf91	BUB3	C18orf1	AFG3L2	ACSM1	MIR3685		CCR1		TMEM100		GNAI1		GVINP1	SLC25A37	CTSK	CAMSAP2
ATP6AP2	L3MBTL1	CFH	CRISP3	ATP5F1	CTSZ	ADAMTS9	ALG10B		ATG2B	C19orf10	ALPK1	C1D	MXD1		AIF1	AGAP2	DNASE1	ENTPD1	KLHL23	NLRP4	FAM177A1	RASSF4			NAA10			STAT2	DEFB124		PUS10	LPXN	CAMK1D	BUD13	C1RL	AGA	ACSS1	MNS1		CD14		TMEM107		GPX3		HIP1R	SLC6A6	CTSS	CAMTA1
ATP6V0E1	LMNA	CILP	CRNN	ATXN10	DAPK2	ADAP1	ALG13		ATM	C1GALT1	AMBRA1	C1QBP	NAMPT		AKIRIN2	AGBL4	DPY19L2P2	ERAP1	KLHL8	NPIPL3	FHL1	RCOR1			NACA			TLR7	DGCR14		RAB1A	LTB	CAMK2D	BYSL	C1orf56	AGAP3	ACTA2	MOB1B		CD163		TNFRSF21		H19		HIST1H2AI	STRN	CTSZ	CBFB
ATP6V1A	LOC100288152	CLEC11A	CSTA	AURKAPS1	DGCR6L	ADCY5	ALOX15		ATP2A3	C1orf63	ANAPC16	C5orf22	OSM		AKR1C1	AGER	E2F5	ETV5	LIMD1	P2RY12	FLNC	RPL10A			NDUFS6			TNFSF13B	DKFZp761P0212		REL	MACF1	CAPN7	C10orf2	C1orf63	AGFG1	ACTR2	MTF2		CD209		TTLL5		HSPB6		HLA-DMA	TRA2B	CYBB	CCDC171
ATP6V1B2	LOC90834	CLIC4	CSTB	BARD1	DOCK4	ADCY9	ALS2CR11		ATP5J2	C6orf47	ANAPC2	C5orf25	PLAUR		AKR1C2	AGMAT	EMB	FAM100B	LOC100216546	PACS1	FLVCR1	RPL17			NME2			USP18	DLX1		RRAS2	MGAT4A	CBLB	C11orf82	C20orf112	AHI1	ACTR3BP2	MYBL1		CD244		USP46		IGFBP6		HLA-DQB1	TWSG1	CYP27A1	CCDC59
ATP6V1D	LRRC16B	CNN3	CWH43	BASP1	DOK4	ADCYAP1	AMH		ATP6V0D1	C8orf42	ANHX	C5orf34	PPIF		AMFR	AGPHD1	ENPP3	FAS	LOC100506365	PIP4K2A	GATAD1	RPL29			NONO			XAF1	DUSP21		SBNO1	MPRIP	CCDC50	C14orf166	C5orf56	AHNAK	ACTR3BP5	NLK		CD300A		ZC3HAV1L		ITGA7		HLA-DRA	TXNDC17	CYP27B1	CCRL1
ATXN1	MAP2K7	CNRIP1	CXCL17	BCL11A	DUSP23	ADH1B	ANAPC1		BCL2L1	C9orf78	ANKRD11	C9orf64	PROK2		AMPD1	AGR2	EPM2A	FCRL5	MB	PLEK	GATC	RPL3			NPM1				ECRP		SERTAD2	MSN	CCDC88A	C15orf23	C7	AHSA2	ACVR1C	PAG1		CD302		ZNF639		KLF2		HLA-DRB1	UBE2E1	CYP7B1	CD1D
B2M	MZT2B	COL11A1	CYP2C18	BCL6	DUSP3	ADH1C	ANGPTL1		BCLAF1	C9orf85	ANKRD12	CALM1	PTGS2		AMPD3	AGXT	EZH1	FLNA	MCM4	PLEKHF2	GTF2A2	RPL4			NUDC				EPB42		SOGA1	NAP1L1	CCND2	C16orf13	CALCOCO1	AIMP2	ACY1	PDGFD		CD3G				LHFP		HRK	UBTD2	DFNA5	CD24
B3GNT2	NAGLU	COL12A1	DEFB1	BCL7A	EIF1	ADH6	ANKRD13D		BDP1	CAP1	ANKRD17	CAPZA2	S100A8		ANAPC11	AICDA	FAM120C	FTL	MLL2	POLR2J4	GTPBP8	RPL9			OST4				ERVH-1		SWAP70	NDUFB2	CCNL1	C18orf54	CCDC7	AKIP1	ACY3	PDIA3		CD68				LIFR		ICAM3	VAPA	DMXL2	CD3EAP
BCL11B	NDUFS8	COL14A1	DEFB103B	BCLAF1	ELF3	ADM	ANKRD33B		BLCAP	CARD9	ANKRD20A12P	CASP1	SAT1		ANGPT1	AJUBA	FAM167A	GNG2	MRPL3	PRKCD	HIC2	RPS3A			PABPC1				ESPNL		TNPO1	OLA1	CD72	C19orf48	CCDC92	AKT3	ADAM1	PIK3CG		CD8B				LMOD1		IKZF3	VDAC3	DNAJC5B	CDC25A
BHLHE40	NPEPL1	COL15A1	DEFB4A	BLNK	ENG	ADTRP	ANKRD44		BLOC1S6	CASC4	ANKRD24	CASP8	SLC11A1		ANK1	AK5	FAM208A	GPD2	MYBPC1	PRO1483	HSPB6	RPS6KB2			PABPC3				EXOG		UHRF1	PARP1	CDC42SE2	C20orf20	CCL21	ALDH18A1	ADAM10	PTK2		CEBPD				LPL		IL10RA	YWHAQ	DOCK4	CDC73
BLVRA	OSBPL10	COL16A1	DIO2	BOD1L1	FAM105A	AGAP1	ANKRD55		BPTF	CASP8	AP2A1	CCDC111	SLC2A3		ANK3	AK7	FAM216A	GRN	MYH1	PRPSAP2	IMPAD1	SARDH			PRELID1				EXOSC4		UMODL1	PBX4	CDKL1	C21orf59	CCNG2	ALDOA	ADAM17	PTPLB		CECR1				LYVE1		IL16	ZFAND4	DPYD	CDCA8
BRI3	PKD1	COL1A1	DSC2	BPNT1	FAM125B	AGMAT	ANKS1B		BRAP	CCDC125	AP3B1	CCDC34	SOCS3		ANKH	AKAP1	FAM53B	GSK3B	MYH2	PTK2B	KBTBD10	SCIN			PTMA				FAM131A		USP34	PDE4D	CEACAM21	C3orf26	CD1E	ALG12	ADAM19	RAPGEF5		CERS6				MAOA		IQSEC1	ZWILCH	DSC2	CDKN2C
BTN3A1	POLR2J2	COL1A2	DSC3	BPTF	FAM26F	AGPAT2	ANP32A-IT1		BRD2	CCDC90B	AP5Z1	CCDC93	SOD2		ANKMY2	AKAP4	FCRL1	HLA-A	MYL1	RAB8B	KIAA0907	SIVA1			QARS				FAM138F		WEE1	PDK3	CHD2	C5orf30	CD2	ALG13	ADAM22	RGS13		CFD				MGST1		KIAA0040		FAM198B	CENPV
BTN3A3	POU5F1B	COL3A1	DSG1	BRAF	FBXO32	AGPAT9	ANTXR1		BRD7	CCDC91	APBB2	CCNB1	SPP1		ANKRD1	AKR7A3	FCRLA	HLA-B	MYL2	RCAN3	KLHL8	SLC35F3			RHOA				FAM182B		XPO1	PDXK	CLEC2D	C9orf40	CD28	ALMS1P	ADAM23	RRAS2		CLEC12A				MYH11		LAPTM5		FAM20C	CEP70
C11orf75	PQLC1	COL4A1	DSG3	BRI3BP	FBXO44	AGR2	ANXA8L2		BUB3	CCPG1	APC2	CCNT2	SRGN		ANKRD13A	ALDH1L1	FLJ33630	HLA-C	NAF1	REL	LDB3	SMCR8			RN45S				FAM207A		ZCCHC7	PFKFB3	CLINT1	CACYBP	CD3D	ALS2	ADAM3A	SAMD12		CLEC7A				NOVA2		LHPP		FAM213B	CEP97
C12orf35	PRKAR2A	COL4A2	DSP	BRWD1	FCER1G	AGR3	AOAH		C14orf102	CD1E	APOA4	CCNY	STC1		ANKRD39	ALDH6A1	GCET2	HLA-DRB1	NFATC2IP	RFTN1	LINC00630	SNX3			RPL10				FAM27L		ZFHX3	PGM2	CNPY3	CANX	CD3G	ALS2CR11	ADAM5P	SEMA4A		CLIP4				NPR1		LOC100128751		FCHO2	CFL2
C16orf54	RECQL4	COL5A1	DST	BTAF1	FCGR1B	AGRN	APBB1IP		C1QBP	CD59	APOBEC3F	CCNYL1	TMEM158		ANO5	ALDOB	GGA2	HLA-F	NOP58	RRAS2	LOC100506365	TNFRSF14			RPL10A				FFAR1		ZNF711	PIN4	CNTNAP1	CASC5	CD40LG	AMACR	ADAM7	SERPINA9		CMKLR1				OSR1		LOC100129447		FMN1	CHD9
C19orf66	RHEB	COL5A2	DUOX1	BTF3	FCGR3A	AGXT2L2	APBB2		C1orf43	CDH23	APOC2	CDC42SE2	TMEM190		ANXA1	ALG3	GLIPR1	HLA-G	NRAP	SEL1L3	LOC100507537	TP53BP1			RPL11				FGD2		ZNF786	PITPNC1	COL4A5	CBX2	CD6	AMOTL1	ADAMTS13	SH3KBP1		CNTLN				PALM		LOC100505915		FMNL2	CISD2
C1QA	RSBN1L	COL5A3	ECM1	BTF3L4	FCGR3B	AHDC1	APEH		C20orf27	CDKN2C	APOE	CDCA2	TNFAIP6		ANXA5	ALKBH6	GNA13	HSP90B1	PAXIP1	SLAMF1	LRP8	TPMT			RPL12				FLOT1			PLEKHF2	COMMD10	CCDC150	CD96	ANAPC11	ADAMTS17	SORL1		CPM				PALMD		LOC283454		FNIP2	CLSPN
C1QB	SARDH	COL6A1	EHF	BUB3	FCGRT	AIG1	APH1A		CAB39	CELF3	APOL2	CDK1	TREM1		ANXA7	ALMS1	GNG7	IFITM1	PDLIM1	SNX22	LRRC69	TRIM31			RPL13				GAGE1			PPP1R18	CREB3L2	CCNA2	CELF2	ANAPC4	ADAMTS18	SPON1		CPVL				PCOLCE2		LPCAT1		FTH1	CNBP
C1QC	SART1	COL6A3	ELF3	C11orf1	FGL1	AK3	APH1B		CALM1	CFLAR	APOPT1	CENPE	VEGFA		APBB2	ALS2CR12	GRAPL	IGF2R	PET117	SNX29P2	2009-03-01	TYMP			RPL13A				GAGE4			PREX1	DCAF17	CCNB1	CFLAR	ANAPC5	ADAMTS8	SPRED2		CREG1				PDK4		MDM4		FTH1P5	CNOT2
C1S	SCNN1A	COL8A1	EMP1	C11orf31	FLJ12120	AKAP1	APLN		CASKIN1	CHD9	APP	CENPQ	WNT5A		APLP2	ALX3	GTF2I	IL21R	PIGW	STAG3	MB	UBAP1L			RPL14				GAS2L3			PTAFR	DLEU1	CCNB2	CHIC1	ANKRD12	ADAMTS9-AS2	STS		CRTAM				PLA2G2A		MED13		FTL	COCH
C1orf162	SEPT5-GP1BB	CREB3L1	EMP2	C14orf166	FLNA	AKAP9	APOBEC3C		CASP1	CLDN6	AQP2	CEP350			APOBEC2	ALX4	HGSNAT	IRF4	PIGX	SYNE1	MFAP5	UPF1			RPL15				GLYAT			RNF19B	DLEU2	CCNE1	CHIC2	ANKRD13C	ADARB1	SYNE2		CSF3R				PLIN1		MEF2A		FYB	COPS2
C1orf54	SLC52A3	CSRP1	ENDOU	C15orf63	FYB	AKR1B10	APOBEC3G		CBFB	CLEC16A	ARF1	CHMP5			APOD	AMELY	HNRNPH3	LILRB1	PIM2	SYNGR2	MMRN2	WNT7B			RPL17				GOLGA6L1			RSU1	DNAH11	CCNY	CHRDL1	ANKRD16	ADAT2	TERF2IP		CST3				PLTP		NBPF14		GJB2	CPVL
C2	SRRT	CTGF	EPHA2	C20orf72	GABARAPL1	AKR1C1	APOC1		CBR4	CNP	ARF6	CLIC1			APPL1	ANAPC1	HNRNPR	LINC00152	PLA2G2A	SYT17	MTBP	XIST			RPL18				GPRC5B			S1PR2	DNAJC13	CCT5	CIITA	ANKRD23	ADAT3	TEX9		CTSB				PLXNA4		NSUN5P2		GLA	CSTF1
C20orf24	SYDE1	CTHRC1	EPN3	C22orf32	GALM	AKR1C2	APOC2		CBWD1	CNTROB	ARFRP1	CLNS1A			AQP1	ANGEL1	HRK	LITAF	POLR3G	TMEM119	MTERFD1	ZFP36L2			RPL18A				GSTTP1			SAMHD1	DOCK10	CCT8	CLDND1	ANKRD28	ADC	TOX		CTSC				PPP1R1A		ORAI2		GM2A	CTDSPL2
C3AR1	TCEB2	CTNND1	EPPK1	C4orf21	GBP1	AKR1C3	APOE		CBX5	COL6A1	ARHGAP23	CLTC			AR	ANKRD20A1	IFT57	LOC441666	RBM24	TRAF1	MYBPC1				RPL19				GYPB			SAP30	DPP7	CDC123	CLEC2D	ANKRD30B	ADCK4	VEZT		CTSL1				PTX3		PAX5		GNS	CUL5
C5orf56	TCF3	CTSK	EPS8L1	C5orf34	GBP2	AKR7A3	APOL4		CCDC117	COMMD8	ARHGAP30	CNEP1R1			ARF1	ANKRD24	IGJ	MARCKS	S1PR1	USP12	MYH1				RPL21				H1FOO			SHB	DSTN	CDC20	CLK1	ANKRD30BP2	ADCY2	ZNF608		CTSS				RBP7		PCDH9		GPNMB	CUX1
C5orf58	TSR1	CTTN	EPS8L2	C6orf211	GBP4	AKT3	ARAP1		CCDC22	COX7A2	ARHGDIB	CNIH			ARF6	ANKRD30B	KCNA6	MCL1	SEPHS1	WIPF1	MYH2				RPL22				HR			SKA2	E2F5	CDC25A	CLK4	ANKRD37	ADCY3	ZPBP2		CXCL12				RBPMS		POU2F2		HEBP1	CYP2U1
CALM1	USP34	CYBRD1	EREG	C7orf23	GBP5	ALDH18A1	ARHGAP15		CCNC	CPAMD8	ARHGEF1	CNPY2			ARFGEF1	ANKRD30BP2	KIAA1143	MDFIC	SERBP1	ZMAT3	MYL1				RPL23				HTR7			SLC10A3	EFCAB13	CDC6	CLU	ANKRD49	ADCY5			CXCR6				RERG		PRDM15		HEXB	DBF4
CAP1	USP7	CYP1B1	ESRP1	C8orf59	GIMAP5	ALDH1A1	ARHGAP25		CCNL1	CPEB3	ARHGEF15	COIL			ARHGAP21	ANKRD32	LARS	MED13L	SLN		MYL2				RPL23A				IFIT3			SLC1A1	ELP2	CDCA2	CLUAP1	ANKRD52	ADD2			CYFIP1				RHOB		PRDM2		HMGN2P46	DDX20
CAPN2		CYP7B1	ESRP2	CACYBP	GLUL	ALDH1A3	ARHGAP33		CD53	CPQ	ARHGEF40	COPB1			ARHGAP28	ANKRD34A	LHPP	MGLL	SMCR7L		MYOT				RPL24				ISYNA1			SMARCA4	ENDOV	CDCA3	COA1	ANLN	ADI1			DAB2				RNASE1		PRRC2C		HSD11B1	DEPDC1
CAPNS1		CYR61	EXPH5	CAMK2D	GNS	ALDH1L2	ARHGDIB		CDK12	CRHR1	ARID4A	COPS4			ARHGAP31	ANKRD7	LINC00487	MIR155HG	SMPX		NAPG				RPL27				ITGA9			SOCS3	ESCO1	CDCA7	CREBRF	ANXA7	ADPRH			DAPK1				SEMA3G		PSMB4		HTRA4	DGKE
CAPZB		DAB2	F3	CASC5	GPBAR1	ALDOB	ARHGEF1		CDK6	CRYGD	ARIH1	COX11			ARHGAP32	ANKS1B	LOC100129447	MIR21	SORBS1		NEB				RPL27A				ITGB4			SPRYD3	FAM129C	CDK1	CRIM1	AP1S2	ADPRM			DAPK1-IT1				SIGLEC1		PXK		IFNGR1	DHX15
CASP1		DCN	FABP5	CASP2	GPRC5A	AMN	ARHGEF7		CDK9	CTBS	ARL17A	COX6B1			ARHGEF12	ANP32A	LOC100506930	MREG	SSX2IP		NRAP				RPL28				ITPK1			SSBP2	FAM46C	CDK6	CRY1	AP2A1	ADRB1			DOCK4				SLC19A3		RALGPS2		IL13RA1	DHX30
CASP4		DLC1	FAM110C	CBWD1	HK3	ANG	ARID4A		CDYL	CTF1	ARL3	COX7C			ARHGEF17	ANP32B	LOC283454	NEAT1	SUB1		NT5C2				RPL29				ITPKA			SSBP3	FCRL2	CDKN3	CSNK1A1	AP2A2	ADRB2			DOCK5				SORBS1		RASGRP2		IL17RA	DLAT
CAST		DLG5	FAM46B	CBX1	IFI27	ANGPTL2	ARL5C		CFL1	CTNNAL1	ARL6IP4	CREBL2			ARID5B	ANP32D	LOC96610	NFKBIA	SYNPO2		NUCKS1				RPL3				KIAA1522			STAC3	FCRL5	CECR7	CTLA4	AP2S1	ADRBK1			DOK2				SPARCL1		RCSD1		IL18	DNAJC12
CCL2		DNM3OS	FAM83A	CBX3	IGF2R	ANK3	ARPC4		CFLAR	CYP11B2	ARMC5	CRIPT			ARL1	AOC3	LRRC16A	NFKBID	TCF4		NUFIP2				RPL30				KIR2DL1			SUMO1	FOXP1	CENPA	CXCL12	AP3D1	ADRBK2			DPYD				SRPX		RHOH		IRAK3	DSTN
CCL4		DPT	FAM83B	CBX5	IGFBP5	ANKRD28	ARPP21		CHD4	DCAF10	ARRDC1	CSE1L			ARRB1	AP1S3	LUC7L3	P4HB	TGIF1		NUP107				RPL31				KIR2DL2			TBC1D4	FUBP1	CENPF	CXCL14	AP3S2	ADSSL1			DRAM1				STEAP4		SAMD9L		ITGB2	DTX3L
CCL5		DPYSL3	FAM83C	CCAR1	IGHM	ANKRD50	ARSD		CHD9	DCAF17	ARRDC2	CSGALNACT2			ARRDC3	AP3M2	MDM4	PARP15	TNNT1		NUP133				RPL32				KIR2DL4			TBCA	GAB1	CENPH	CYLD	APC	AEN			DTHD1				SVEP1		SASH3		KLHDC8B	ECM2
CCL8		DST	FAM83H	CCDC18	IL1RL1	ANKRD9	ARSG		CHMP1B	DLL4	ARSD	CSNK1A1			ARSB	APAF1	MIR3685	PCYT1A	TNS1		NUP205				RPL34				KIR2DS1			TMEM30A	GABRB2	CENPW	DDHD2	APH1B	AFF4			DYSF				SYNPO2		SEL1L3		KYNU	EID2
CCR1		DUSP1	FAM84A	CCNG1	JAKMIP1	ANKS4B	ARVCF		CHMP5	DUOXA2	ARVCF	CSNK1G3			ARSD	APC	MIR600HG	PDIA6	TPM2		PARG				RPL35				KIR2DS5			TNIP2	GATM	CEP55	DGKA	APLP2	AGAP1			EIF4E3				TBC1D16		SELO		LACTB	EID2B
CCR5		EDNRA	FAM84B	CCNG2	KCTD11	ANO10	ASAP1		CLCC1	DVL2	ARX	CTDSPL2			ARSG	APLP1	MME	PIM3	TPM3		PDE5A				RPL35A				KIR3DL1			TTC7A	GOLGA8A	CHAF1A	DIO3OS	APOA1BP	AGAP3			EMR1				TENC1		2009-09-01		LAMP2	EIF1AX
CCRL2		EFEMP1	FERMT1	CCNH	LFNG	ANO7	ASB12		CLCN7	DYNC1I2	ASAH1	CUL5			ARX	APOA5	MSI2	PKM	TRA2B		PKIA				RPL36				KIR3DL2			UHRF1	GPM6A	CHCHD3	DYRK2	APOBEC3A	AGAP4			EMR2				TFPI		SLC44A2		LILRB4	EIF4G1
CD14		EFEMP2	FGFBP1	CCNI	LILRB2	ANPEP	ASB3		CLN6	ECHDC1	ATF6B	CUTC			ASAP1	APOBEC3D	MYBL1	PLOD3	TRIT1		POLR3A				RPL36A				KIR3DL3			ZC3H12D	GPX7	CHEK1	EGFR	APPBP2	AGBL3			EOMES				THRSP		SNX29P2		LTA4H	EIF5A2
CD163		EGFL6	FGFR3	CCT2	LILRB3	ANTXR2	ASMT		CLTA	ECM2	ATF7IP	CYP51A1			ASB5	APOBEC4	MYEF2	PPP1R9B	ZNF587B		PON2				RPL36AL				KLHL4			ZMIZ1	HAUS1	CIRH1A	EIF4E3	APTX	AGBL5			EPB41L3				TNS1		SRRM2		LYZ	ELOVL6
CD164		EMP1	FOXE1	CCT6A	LOC388780	ANXA4	ASMTL-AS1		CNBP	EDA	ATMIN	DCAF13			ASH1L	APOC3	NADKD1	PRDM1	ZNF777		PRPF4B				RPL37				KLK3			ZYX	HDHD2	CISD1	ERP27	AQP4	AGPAT5			F2R				TNXA		SSR2		METTL21B	ENOPH1
CD2		EMP2	FUT3	CCT8	LOC91450	AP1M2	ATF5		CNOT1	EGFL7	ATN1	DCAF17			ASPN	APP	NAP1L1	PSAP	ZNF804A		PSMA2				RPL37A				KRTAP1-3				HIST1H2AC	CKS1B	ESYT2	ARHGAP21	AGPHD1			FAM20A				TXNIP		SYNE2		MITF	EPB41L5
CD274		ENAH	FXYD3	CD19	LRP1	AP1S1	ATM		CNOT7	EIF5	ATP2B2	DCUN1D1			ATF3	APPBP2	NASP	PTPN1			PSMC2				RPL38				LELP1				HIVEP1	CKS2	EVI2B	ARHGAP23	AHNAK2			FAM26F				ZFP36		TCF3		MMP9	ERAP1
CD28		EPAS1	GBP6	CD22	METRN	AP3S1	ATP2A2		CNPY3	ELAVL3	ATP6	DDHD2			ATG7	ARAP1	NLRC3	RASSF4			RBAK				RPL39				LEP				HSP90B1	CLEC16A	EYS	ARHGAP27	AIF1			FCER1G						TCL6		MREG	ERI2
CD300A		ERRFI1	GJB2	CD52	MIPEPP3	APLP2	ATP2A3		COL6A1	ENDOV	ATP6V0C	DDX10			ATL3	ARG1	NOL4	RDX			RBM24				RPL4				LOC100288432				HYMAI	CLTA	FAM134B	ARHGAP31	AIG1			FCGR1A						TFEB		NDRG1	ESF1
CD300LF		F3	GJB6	CD53	MIR143HG	APOA1	ATP2B2		COPA	EP300	ATP6V0E1	DDX21			ATP1A2	ARHGAP15	NPIPL3	RFFL			RBM34				RPL41				LOC100505761				IGF2BP3	CMC2	FAM13A	ARHGAP32	AIMP2			FCGR1B						TP53INP1		NOTCH2	ESYT3
CD3D		FAM198B	GLTP	CD79A	MMP14	APOA4	ATP6V1C1		COX15	EPO	ATP6V1C1	DENND1B			ATP1B1	ARHGAP26-AS1	PAIP1	RNF130			RNF170				RPL6				LOC145694				IGHM	COL5A1	FAM172A	ARHGAP33	AIPL1			FCGR2A						UHMK1		NPL	EXOSC6
CD3E		FAM20C	GPR110	CD83	MS4A6A	APOB	ATXN10		CPSF1	ERVH-6	AVIL	DERA			ATP1B4	ARHGAP42	PAIP2	RUNX3			SLC5A3				RPL7				LOC149837				IGLC1	COX5A	FAM66C	ARHGAP35	AJUBA			FCGR2C						WASH3P		NR1H3	FAIM
CD3G		FAP	GRHL1	CDC27	MSC	APOBEC1	ATXN2L		CPSF2	ESR1	B2M	DERL1			ATP2A2	ARIH1	PAWR	SQRDL			SLC6A16				RPL7A				LOC282980				IGLL5	CSE1L	FAM84B	ARHGAP42	AK2			FCGR3A						ZNF287		NRP2	FAM135A
CD4		FAT1	GRHL3	CDCA7	MT1H	APOC3	ATXN7L1		CPSF3L	ESYT2	B9D2	DESI1			ATP6V1G1	ARIH2	PCDH9	SQSTM1			SLK				RPL8				LOC338579				IGLV1-44	CTPS1	FBXL5	ARHGEF11	AK7			FCGR3B								NT5DC4	FAM76B
CD44		FBLIM1	H1F0	CDKN3	MUC1	APOL6	BACH2		CREBZF	ETV4	BAIAP2	DLAT			ATXN1	ARL10	PCDHGA8	SRGN			SLN				RPL9				LOC340357				IKZF1	CYCS	FDCSP	ARHGEF12	AKAP13			FGD4								NUPR1	FANCB
CD46		FBLN1	HOPX	CDV3	NBL1	APP	BAG6		CSNK1A1	ETV7	BAIAP3	DLGAP5			AUTS2	ARL14EP	PCM1	SSR3			SMPX				RPLP0				LOC648987				INPP5F	DARS	FGFR1OP2	ARHGEF2	AKAP5			FGL2								ORM1	FKBP14
CD58		FBN1	IL1RN	CEBPZ	NDRG2	APPBP2	BANK1		CSTB	FAM212B	BARHL1	DNAJC2			AXL	ARL3	PEG10	SSR4			SOS1				RPLP1				LOC728099				IQGAP2	DAZAP1	FLJ31306	ARHGEF40	AKAP6			FOLR2								PDE4DIP	FLJ37035
CD59		FBXO32	IL36RN	CELF1	NDST1	AQP10	BAZ2A		CTBP1	FAM22A	BARX2	DNAJC8			BAG3	ART4	PKIA	STAT3			SUMO3				RPLP2				LRRC8C				IRF4	DCUN1D5	FLJ32255	ARID1B	AKAP7			FPR1								PDPN	FLJ43489
CD63		FERMT2	IRF6	CENPN	NTNG2	AQP3	BBC3		CTNNB1	FAM3A	BCAP29	DNM1L			BAIAP2L2	ASB14	PM20D2	SURF4			SURF4				RPS10				LYNX1				KCNA3	DDT	FMNL3	ARID2	AKAP8L			FRMD3								PLA2G2D	FOPNL
CD74		FGF7	IVL	CEP57	OS9	AREG	BBS10		CUL4A	FAM57B	BCL6B	DNTTIP2			BAX	ASCL1	PNN	TCTN3			SUZ12P1				RPS11				MAGIX				KIAA1217	DDX11	FMO5	ARIH1	AKNAD1			FRMD4B								PLA2G7	FOXN2
CD84		FHL2	JUP	CETN3	PDGFB	AREGB	BCL11A		CUL4B	FAM64A	BCOR	DPM1			BAZ1B	ASCL2	PRICKLE1	TGIF1			SYNM				RPS12				MAP1A				KIAA1407	DDX21	FYB	ARIH2	AKR1C1			FTL								PPAP2B	FRY
CD8A		FKBP10	KLF5	CIITA	PER1	ARF4	BCL2		CWC27	FARS2	BGLAP	DPY19L3			BBS9	ASIC4	PRKACB	TICAM2			SYNPO2				RPS13				MBD6				KIAA1468	DEPDC1	FYN	ARL14EP	AKR1C3			FYB								PRDX1	G2E3
CDC42SE1		FMO1	KLK10	CIRH1A	POLR2F	ARG2	BCL6B		CWF19L1	FCF1	BIRC7	DPYD			BCAT1	ASMTL-AS1	PSPH	TNFAIP3			TAX1BP1				RPS14				MEGF11				KLHL14	DEPDC1B	GALNT11	ARL15	AKR1C4			GALC								PSAP	GAPVD1
CDC42SE2		FN1	KLK11	CKS2	PRSS21	ARHGAP1	BCL7A		CXCR4	FCHO2	BLOC1S5	DR1			BEND6	ASXL1	QRSL1	TNFRSF13B			THAP1				RPS15				MESP2				LAX1	DFFA	GATA3	ARL2	AKR1E2			GALM								PTAFR	GJC1
CEBPB		FNDC1	KLK12	CLCC1	PVRL2	ARHGAP12	BDP1		CYR61	FLII	BRD4	EID1			BEST3	ATAD2	RALGPS2	TNFRSF1B			TMTC3				RPS15A				MLKL				LEF1	DHFR	GIMAP1	ARL6	AKT2			GBP1								PTGDS	GMCL1
CEBPD		FNDC3B	KLK13	CLIC4	RAB12	ARHGAP32	BEND5		DCUN1D1	FOXC2	BRWD3	EIF1B			BIN1	ATG10	RBBP4	TPM4			TNNT1				RPS16				MORN3				LENG8	DHX37	GIMAP2	ARMC1	AKTIP			GBP2								RAB13	GNG13
CECR1		FOS	KLK6	CLINT1	RARRES3	ARHGAP5	BGN		DDX17	FUBP3	C10orf67	EIF3K			BLCAP	ATG2A	RBM8A	TYROBP			TPM1				RPS17				MUC12				LILRA4	DHX9	GIMAP5	ARMC10	ALDH3A2			GBP5								RAB20	GOLGA2P5
CELF2		FOSL2	KLK7	CLLU1	RBM47	ARHGAP6	BIN3		DDX24	FUT2	C11orf35	EIF4A3			BLVRA	ATG4D	RCSD1	VMP1			TPM2				RPS18				MUC3				LMAN1	DIAPH3	GLIPR1	ARMC4	ALDOB			GCH1								RASSF4	GOLGA6L5
CEPT1		FPR3	KRT13	CNOT1	RNF149	ARHGEF10L	BLK		DDX27	FXYD2	C11orf54	ELF2			BRD7	ATHL1	RIMKLB	VOPP1			TPM3				RPS19				MUC4				LOC100130175	DKC1	GNAL	ARMC9	ALG6			GCLC								RBM47	GOLIM4
CERS6		FRMD6	KRT14	CNOT7	RNF213	ARHGEF11	BLOC1S2		DDX49	GANAB	C11orf92	ELMO2			BRI3	ATOH1	RNFT2	ZNF460			TRDN				RPS2				MUC5AC				LOC100131564	DNAJA1	GOLGA8IP	ARMCX3	ALKBH4			GCNT1								RTN1	GPR63
CFH		FSTL1	KRT15	CNTRL	RUNX1	ARHGEF12	BMP2K		DERL1	GCKR	C14orf180	ELP3			BRK1	ATP10B	RNGTT				TSHZ2				RPS20				MUC5B				LOC100505549	DSCC1	GPR174	ARX	ALKBH5			GGTA1P								S1PR3	GTF2A2
CFLAR		G0S2	KRT16	COPS5	SCIN	ARHGEF26	BMP7		DGCR8	GGN	C14orf45	EMC2			BTG3	ATP11A	RRM2B				TTK				RPS21				MUC7				LOC100506029	DTL	GPRASP1	ASAH1	ALOX15			GIMAP1								SAMD4A	HBS1L
CHI3L1		GAS1	KRT19	CORO1A	SCN1B	ARHGEF37	BOLA2		DHRS7	GIMAP1	C16orf45	EPRS			BTN3A3	ATP11B	RRP15				TTN				RPS23				NKAIN4				LOC100506930	DTYMK	GPRC5B	ASB15	ALOX15B			GIMAP4								SCARA5	HMG20A
CHMP5		GFPT2	KRT24	CPSF6	SCNN1A	ARHGEF5	BRWD1		DHX15	GMEB2	C16orf74	ERO1L			BTNL9	ATP13A4	S100Z				UAP1				RPS24				NTF3				LOC100506965	DUT	GUCY1A3	ASB2	ALOX5AP			GIMAP5								SCD	HPGDS
CHST11		GJA1	KRT4	CRLF3	SECTM1	ARL14	BSCL2		DHX9	GNG10	C16orf79	ESD			BVES	ATP2B2	SCAF4				UCHL5				RPS25				OR1F1				LOC100507032	E2F1	GVINP1	ASMT	ALS2CL			GIMAP6								SDC4	HSPA14
CLEC2B		GLT8D2	KRT5	CSK	SEMA4C	ARL4A	BTF3L4		DIABLO	GPR135	C17orf28	EXOC5			C10orf71	ATP5E	SCAI				USP30				RPS26				OR51I1				LOC283887	E2F8	H3F3A	ASXL1	ALS2CR8			GLUL								SDCBP	IDH3A
CLEC7A		GNAQ	KRT6A	CTPS2	SERPINA1	ARMC9	C10orf2		DKC1	GPSM2	C17orf69	FAHD1			C13orf33	ATP5G2	SCLT1				VKORC1L1				RPS27				OSBPL5				LOC339260	EBP	HBP1	ATAD3B	ALYREF			GNB4								SH3PXD2B	IGHV5-78
CLIC2		GNG12	KRT6B	CUL3	SERPING1	ARMCX3	C11orf31		DLGAP4	GRASP	C17orf70	FAM200B			C14orf149	ATP5H	SEL1L3				VPS72				RPS27A				PDZD4				LOC340184	EIF2S1	HERC3	ATCAY	AMACR			GNG10								SIGLEC15	IGHV7-81
CLIP1		GPC6	KRT78	CUL4B	SIGLEC1	ARRDC1	C11orf58		DNAJB11	GRIK5	C17orf72	FAM35A			C15orf52	ATP5S	SERBP1				VTI1A				RPS29				PGA5				LOC374443	EIF2S2	HGSNAT	ATF2	AMDHD1			GNS								SLAMF8	IGLL1
CMAHP		GPR124	KRT80	CUX1	SLC11A1	ARRDC4	C12orf4		DNM2	GRK6	C19orf40	FARSB			C16orf7	ATP6V0A1	SLC25A27				WASL				RPS3				PGLYRP1				LOC400657	EIF3B	HIPK3	ATG10	AMMECR1			GPBAR1								SLC1A3	INO80C
CMC1		GPX8	KRTDAP	CYBASC3	SLC39A8	ARSD	C12orf66		DSERG1	GTF2H1	C1orf228	FBXL3			C16orf93	ATP6V0A2	SLC35E3				WDHD1				RPS3A				PRDM11				LOC645431	EIF4G1	HLA-DPB1	ATG4D	AMOTL2			GPR155								SLC31A2	IQGAP3
CNIH4		GXYLT2	LCE3D	CYFIP2	SLC43A2	ASAH2B	C14orf162		DUT	GTSE1	C1orf63	FBXO28			C17orf79	ATP6V1C2	SMAD1				XIRP2				RPS4X				PRDM7				LOC646214	EIF5A	HLA-E	ATL3	AMPD3			GPR171								SLC35E3	ITPR2
CNOT6L		H19	LCN2	DAAM1	SOCS3	ASS1	C14orf166B		DYNLRB1	H1FX	C20orf112	FBXO9			C19orf6	ATP6V1G3	SMAD5				YWHAH				RPS6				PRLR				LRRC34	ENO1	HLA-F-AS1	ATP11C	ANAPC1			GPR65								SLC38A6	KAT6B
CORO1C		HEG1	LGALSL	DAPP1	SP8	ATF3	C14orf45		EEF1A1	HAB1	C20orf181	FKBP15			C1QL1	ATP8B5P	SMEK2				ZADH2				RPS7				PRODH2				MAN1A1	ESCO2	HS3ST3A1	ATP12A	ANAPC13			GPX1								SLC41A2	KCNQ1OT1
CP		HEPH	LOC441178	DARS	STARD8	ATL2	C14orf93		EEF1B2	HERC4	C20orf201	FTSJ1			C1QTNF7	ATP9A	SNX29P2				ZBTB40				RPS8				PROL1				2006-03-01	ESPL1	HS3ST3B1	ATP2A1	ANGPT2			GRIN3A								SLC7A11	KCNQ4
CPM		HTRA1	LY6D	DCK	STOM	ATN1	C15orf26		EEF1D	HGD	C20orf202	FTSJD1			C1QTNF9	ATP9B	SOBP								RPS9				RAB40B				MBD1	ETF1	HVCN1	ATP5C1	ANGPTL1			GZMH								SLC7A11-AS1	KCTD6
CPVL		IGF1	LYNX1	DCLRE1C	TBC1D2B	ATP10B	C16orf13		EEF1G	HIF1A	C20orf27	GABPA			C1orf112	ATPAF1-AS1	SPAG16								RPSA				RAG1				MBD4	ETFA	ICOS	ATP5O	ANGPTL3			HAVCR2								SNX10	KIAA0907
CREBL2		IGFBP4	LYPD3	DCTPP1	TMBIM1	ATP1A1	C16orf87		EHMT1	HIF3A	C21orf67	GALNT2			C1orf123	ATPAF2	SSBP2								SIGIRR				RASEF				MCOLN2	EXO1	IGFBP7	ATP6V1D	ANGPTL6			HNMT								SOD2	KIAA1430
CREG1		IGFBP5	MAL	DDX11	TNFRSF1A	ATP1A1OS	C17orf62		EID1	HMGN4	C2CD4B	GEMIN2			C1orf198	ATXN8OS	STRBP								SLC25A5				RRP1				METTL8	FAM100B	IL6ST	ATP8B5P	ANK1			HSD11B1								SQSTM1	KIAA1524
CRIM1		IGFBP7	MAL2	DDX17	TNFRSF25	ATP1B1	C17orf89		EIF3A	HMX1	C4orf29	GIGYF2			C1orf21	AUH	TAPT1								SLIRP				S1PR5				MEX3C	FAM166A	INO80D	ATP9A	ANK3			HSPA6								STEAP3	KIF5A
CRTAM		IL13RA1	MALL	DDX18	TNFSF10	ATP2A2	C17orf96		EIF4A1	HP07349	C5orf4	GLRX2			C1orf53	AURKA	TCL1A								SNHG6				SART1				MFN1	FAM72B	INPP4B	AURKA	ANKAR			IDH1								SULT1C2	KLF15
CRTC3		IL1R1	MBOAT2	DDX21	TNFSF13B	ATP5I	C18orf61		EIF4B	HPN	C6orf106	GM2A			C1orf54	AVPR2	TCL6								SNORD21				SDSL				MPEG1	FAM83D	IRF2BP2	AUTS2	ANKFY1			IFI30								TBC1D9	LACTB2
CSDA		INHBA	MIR205HG	DDX6	TRIM31	ATP6V1D	C19orf25		EIF4EBP2	HS6ST3	C7orf43	GNPAT			C20orf160	B4GALT3	TMEM108								SNORD49A				SERPINB6				MRPS25	FAM98A	IRS2	AVPR1A	ANKLE2			IGF2R								TDRD6	LARP4
CSF2RB		ITGAM	MPZL2	DEK	VSIG4	ATP9A	C19orf42		EIF4G1	HSD17B10	C7orf50	GOLGA4			C20orf166	BACH1	TMEM156								SNORD81				SIX3				MTDH	FANCI	ITGA4	AZI2	ANKRD11			INPP4B								TFEC	LARS2
CSF3R		ITGAV	MPZL3	DENR	ZG16	ATPIF1	C19orf76		EIF5	HSD17B14	C8orf73	GPD2			C20orf166-AS1	BAG5	TNKS								SNRNP70				SLC26A1				MYNN	FARSA	ITGA6	AZIN1	ANKRD26P3			IQGAP2								TLR4	LCORL
CSGALNACT2		ITGB1	MUC1	DGUOK	ZNF205	ATRN	C1orf158		EIF5A	HTATIP2	C8orf74	GTF2A2			C3orf15	BAK1	TPD52								SON				SLC34A1				NAMPT	FBL	ITK	B3GAT3	ANKRD30B			IRF1								TMEM119	LHFP
CST3		ITGB3	MUC4	DHFR		AVL9	C1orf162		ELK4	HTR6	C9orf163	GTF2H5			C6orf211	BANCR	TRIB2								STAT6				SMR3A				NASP	FEN1	ITM2A	B4GALT1	ANKRD31			IRG1								TMEM144	LINC00597
CST7		ITGB5	MXD1	DHX40		B3GALT5	C1orf186		EML4	IFI27L2	C9orf64	HAUS6			C7orf49	BBIP1	UBR5								TCEB2				SMR3B				NFATC1	FN1	ITM2B	B4GALT5	ANKRD36C			KCNJ10								TMEM163	LOC100127886
CTSA		ITGBL1	NDRG1	DLEU2		B3GNT5	C1orf213		ENO1	IGFALS	CACFD1	HBXIP			C8orf22	BCAN	USP53								TCF3				SNX8				NFKBID	FUOM	ITSN2	B9D1	ANKZF1			KCNJ2								TNFAIP2	LOC100272228
CTSB		ITPRIPL2	OVOL1	DMD		B3GNT7	C1orf87		ENSA	IGFBP7	CACNA1A	HIAT1			C9orf3	BCAP29	WASF1								TMSB10				SPTLC3				NFKBIZ	GATM	JHDM1D	BACH1	ANP32E			KIAA0146								TNFRSF9	LOC100287015
CTSC		JAG1	PAX1	DMTF1		BAG1	C20orf144		ENY2	IGHG1	CACNG4	HIGD1A			C9orf72	BCAR1	WDR19								TPT1				SQSTM1				NGLY1	GCDH	JMJD1C	BAG1	ANTXR2			KIAA1598								TNS3	LOC100288637
CTSL1		JUN	PERP	DMXL1		BAIAP2L1	C21orf67		EP400	IL34	CACNG5	HINT3			CA3	BCL11B	XKR6								TSR3				SRRM1				NOL4	GINS2	KIAA1033	BAG2	ANXA1			KLF3								TRPA1	LOC100505549
CTSS		KCTD12	PHLDA2	DNAJC10		BCAS1	C22orf26		ERH	ITM2B	CALD1	HMG20A			CACNA2D1	BCL2	YY1								UBA1				SSX2				NPHP3	GINS3	KIAA1109	BANP	ANXA2			KLRD1								TTC7B	LOC100506233
CTSZ		KDELR2	PI3	DNAJC21		BCL2L14	C22orf42		ERMP1	KARS	CALM1	HNRNPA1			CACNG1	BCL2L11	ZCCHC7								UBA52				STAB1				NR2C2	GMNN	KIAA1671	BASP1	AOAH			KLRG1								TTYH2	LOC100506661
CXCL10		KDELR3	PKP1	DNAJC7		BCL2L15	C22orf43		ETF1	KCNE4	CALR	HSPA14			CADM2	BCL2L14	ZFAND4								YBX1				SYT5				NSUN4	GNAZ	KLF12	BBS4	AP1AR			LACTB								TXN	LOC100507534
CXCL11		KDR	PPL	DNM1L		BCL2L2	C2orf43		EWSR1	KCTD12	CAMKK1	IK			CALHM2	BCL2L15	ZMYM2								ZNFX1-AS1				SYT7				OAS1	GNL2	KLF7	BBX	AP1G2			LAIR1								VAT1	LOC285286
CXCL12		KIAA1462	PPP1R3C	DNMT1		BCMO1	C2orf51		FAM165B	KCTD6	CANX	IKBIP			CALM1	BCORL1	ZNF117												TAAR5				OGT	GNL3	KLHDC1	BCAP31	AP1M2			LGMN								VNN1	LOC440354
CXCL16		KIRREL	PPP2R2C	DOK3		BDKRB2	C3		FAM195B	KDM6B	CAPZB	INTS8			CAND2	BDH1	ZNF167												TAL1				OSBPL11	GPATCH4	KLHL24	BCL2L1	AP3M2			LILRA1								ZC3H12C	LOC647859
CXCL9		KLF7	PROM2	DONSON		BHLHE22	C3orf38		FAM71A	KIAA0195	CASP2	IPO7			CAP2	BET1L	ZNF280D												TBXA2R				OXR1	GPI	KLHL5	BCL2L12	AP4S1			LILRA2								ZFYVE16	LTV1
CYBB		LAMA4	PRSS27	DRAM2		BHMT2	C3orf62		FAM76B	KIF20B	CASR	JTB			CAPN2	BID	ZNF385B												TDGF1				PAK2	GSG2	KRCC1	BCL6B	AP5M1			LILRA3									LZTS1
CYFIP1		LAMB1	PTGR1	E2F5		BIVM	C3orf78		FBLN1	KIR2DL1	CBX5	KAT2B			CAPN3	BIRC7	ZNF608												THRSP				PAR5	GTPBP4	LCP2	BCORL1	APBB2			LILRB1									LZTS1-AS1
CYLD		LAMC1	PTK6	EAF2		BLCAP	C3orf80		FEM1A	KLK12	CC2D1A	KCTD18			CARM1	BIVM	ZNF652												TMEM108				PARP15	GTSE1	LIFR	BCR	APCDD1			LILRB2									MAP9
DAB2		LAPTM4A	PTPRZ1	EBAG9		BMP1	C4orf47		FGD2	KRIT1	CCDC105	KCTD9			CASQ1	BLVRA													TSPEAR				PARP4	H2AFX	LINC00623	BEGAIN	APH1A			LILRB3									MCM6
DAPK1		LARP6	RHCG	EBF1		BMP2	C5orf20		FIP1L1	LAMP2	CCDC124	KIAA1704			CASQ2	BMP4													TTC38				PDCD4	H2AFZ	LIX1L	BEND7	APOA5			LILRB4									MCMBP
DAZAP2		LGALS1	S100A11	EEF1B2		BMPR2	C5orf28		FNDC9	LARP4	CCDC130	KIAA1715			CAST	BOLA3-AS1													TTLL10				PDCL3	H2BFS	LOC100128175	BHLHE41	APOBEC1			LILRB5									MCTP2
DDX58		LIMA1	S100A14	EIF2A		BOLA1	C5orf63		FRMD4A	LCP2	CCDC152	KIF21A			CAT	BOP1													TTLL3				PDE4B	HBA1	LOC100131096	BID	APOBEC3C			LIPA									METAP2
DDX60		LMCD1	S100A16	EIF2AK1		BRI3BP	C6orf15		FUBP1	LDB1	CCDC163P	KIF3A			CAV1	BORA													UBE2QL1				PELI1	HDGF	LOC100131541	BLOC1S5	APOBEC3G			LOC728093									METTL9
DDX60L		LOC100509635	S100A2	EIF2B1		BSPRY	C6orf52		FUS	LINC00475	CCDC57	KIF5B			CBX7	BPIFB6													UCN2				PFKFB2	HELLS	LOC100499466	BMPR1A	APOM			LPCAT2									MFNG
DENND2D		LOC284454	S100A7	EIF2S3		BTBD17	C7orf10		FXR1	LNX2	CCDC74B-AS1	KIN			CCDC144A	BRAP													UHRF1BP1				PHC3	HIST1H1B	LOC100507495	BMPR1B	APP			LST1									MIB1
DICER1		LOX	S100A8	EIF3E		BTC	C7orf13		GAPDH	LOC100129250	CCDC8	KLHL12			CCDC3	BRAT1													WDR83				PI4K2B	HIST1H1E	LOC153684	BNIP1	APPBP2			MAFB									MIR18A
DMXL2		LOXL2	S100A9	EIF3F		BTNL3	C7orf49		GDI2	LOC100130348	CCDC97	KLHL23			CCDC80	BRCC3													WSB1				PIAS2	HIST1H2AB	LOC202025	BOC	AQP4			MCTP1									MIR9-2
DNAJA1		LRRC15	S100P	EIF3H		BTNL8	C7orf50		GK	LOC100288675	CD52	KLHL8			CCL23	BRE													ZNF169				PIM1	HIST1H2AD	LOC439949	BOLA2	AR			ME1									MPHOSPH9
DNAJB14		LTBP1	SBSN	EIF3L		C10orf108	C8orf49		GLOD4	LOC100506190	CD79B	KPNA4			CD209	BRF1													ZNF44				PION	HIST1H2AE	LOC441454	BRD9	ARAP1			MEGF9									MPLKIP
DNAJC1		LTBP2	SCEL	EIF3M		C10orf112	C9orf116		GLYR1	LOC157860	CDC5L	LAMTOR3			CD46	BRIX1																	PLAGL1	HIST1H2AI	LOC727820	BSND	ARF1			METTL7B									MSANTD4
DNAJC3		LUM	SCNN1A	EIF4B		C10orf128	C9orf78		GMIP	LOC283335	CDH15	LARP4			CD58	BSN-AS2																	PLBD1	HIST1H2AJ	LPAR1	BTBD9	ARF3			MFSD1									MYB
DOCK11		MAGI2-AS3	SDC1	EIF4G3		C11orf24	C9orf84		GNA13	LOC440354	CDHR5	LATS1			CD59	BSPRY																	PLCL2	HIST1H2BD	LPAR6	BTN3A3	ARF6			MGST2									MZT1
DOCK4		MAP1B	SDR16C5	ELAVL1		C11orf49	C9orf85		GNAS	LOC440900	CDK13	LCLAT1			CD93	BTF3P11																	PMAIP1	HIST1H2BG	LTBP2	C10orf108	ARG1			MNDA									NARG2
DPYD		MARVELD1	SERPINB1	ELF1		C11orf67	CA11		GNG2	LOC728769	CDKN2C	LIAS			CDADC1	BTRC																	POLI	HIST1H2BH	LYPLAL1	C10orf112	ARGLU1			MPEG1									ND4
DRAM1		MEG3	SERPINB13	ELK4		C11orf9	CACNA1E		GNL3	LRCH4	CDV3	LIN7C			CDC14A	BUD31																	PPP1R2	HIST1H2BM	MAF	C10orf114	ARHGAP15			MRC1									NDUFA4
DSE		MGP	SERPINB2	ELL3		C11orf96	CACNB1		GNL3L	LY75	CEBPE	LOC100506710			CDC42BPA	BYSL																	PRKCB	HIST1H3A	MAGI2-AS3	C10orf67	ARHGAP17			MS4A14									NDUFA5
DTHD1		MICAL2	SERPINB3	ELOVL5		C14orf129	CACNG3		GOLGA3	MAP2K7	CELF3	LOC100507246			CDC42EP2	C10orf12																	PRO2964	HIST1H4I	MALAT1	C10orf91	ARHGAP28			MS4A4A									NEIL3
DTX3L		MMP1	SERPINB5	ELP4		C15orf39	CADM4		GOLGA8IP	MAPK15	CEND1	LOC285074			CDH11	C10orf126																	PTHLH	HIST1H4J	MALT1	C11orf30	ARHGAP30			MS4A6A									NFXL1
DUSP4		MMP14	SFN	ENTPD4		C15orf48	CALCR		GOLIM4	MAPKAP1	CES2	LYN			CDK13	C11orf1																	PTPLA	HIST3H2A	MAN1A2	C11orf35	ARHGAP35			MS4A7									NIPSNAP3B
DYNLT1		MMP19	SH3RF2	EPS15		C16orf53	CAMSAP1		GON4L	MAPKAPK5-AS1	CES3	LYPLA1			CDK2	C11orf20																	PTPN2	HJURP	MAN1C1	C11orf48	ARHGAP36			MSR1									NREP
DYSF		MMP2	SLPI	ESCO1		C16orf92	CANX		GPRC5B	MATR3	CHD9	LYRM2			CDK7	C11orf31																	PYGO1	HMGA1	MAN2B2	C11orf57	ARHGAP5			MT1E									NUB1
EID1		MRC2	SOWAHC	ESD		C17orf78	CAPN14		GRK5	MAZ	CHRNB2	LYSMD3			CDK9	C11orf58																	RAB15	HMGB1	MAP4K3	C11orf58	ARHGAP8			MT1F									NUDT15
EIF1		MXRA5	SOX15	ETS1		C19orf21	CASQ1		GRSF1	MBNL1	CIRBP	MAK16			CEACAM19	C11orf83																	RAB30	HMGB2	MAP4K4	C11orf67	ARHGDIA			MT1G									NUDT7
EIF4E3		MXRA8	SOX2	EXOSC8		C19orf69	CBFB		GSK3B	MCTS1	CLCN7	MAN1A1			CENPT	C11orf9																	RAP1GDS1	HMGB3	MBNL1	C11orf73	ARHGEF33			MT1X									NUP160
EMC7		MYL9	SPINK5	EZH2		C19orf77	CBL		GTF2I	MICALL2	CLDN3	MAPK6			CEP112	C11orf93																	RASA4	HMMR	MBNL2	C11orf75	ARHGEF38			MYO1F									NUP62CL
EMILIN2		MYLK	SPINK7	EZR		C1RL	CBX5		GTPBP4	MIR143HG	CLEC2L	MCFD2			CEP68	C12orf28																	RASGRF1	HN1L	MCC	C11orf83	ARHGEF7			MYOF									NUPL1
EML4		MYO1B	SPRR1A	FAM111B		C1orf106	CCDC109B		GUSBP11	MLXIPL	CLEC7A	MCM3AP-AS1			CFI	C12orf42																	RNASET2	HSP90AA1	MEGF6	C11orf84	ARID1A			NACC2									ODF2
EMR2		NAMPT	SPRR1B	FAM214A		C1orf115	CCDC122		GUSBP2	MMP25	CLPTM1	MCTS1			CFL2	C12orf49																	RNF138	HSP90B1	MEIS3P1	C12orf52	ARID1B			NKG7									OR7E47P
EOMES		NAV1	SPRR2B	FAM60A		C1orf116	CCDC13		GUSBP3	MMP28	CLTA	MED21			CHADL	C12orf50																	RNPC3	HSPA8	METTL7A	C14orf1	ARID4B			NLRC4									ORC5
EPB41L3		NBL1	SPRR2C	FAM72B		C1orf167	CCDC132		GYPC	MPLKIP	CLTB	MED30			CHGB	C12orf52																	RP9	HSPA9	MFAP4	C14orf28	ARID5B			NRP1									OSBPL9
EPSTI1		NCKAP1	SPRR2G	FAM76B		C1orf21	CCDC134		H2AFY	MRGPRF	CMAS	METTL9			CHIC2	C12orf66																	RPL17	HSPD1	MFSD8	C14orf45	ARIH2			P2RY6									PARP15
ETV6		NEAT1	SPRR3	FAM98A		C1orf210	CCDC141		H2BFS	MRPL30	CMBL	MGAT2			CHMP1B	C12orf73																	RTTN	HSPE1	MGAT4A	C15orf27	ARL11			PDXK									PFDN4
EVI2B		NFIC	SUSD4	FANCD2		C20orf112	CCDC15		H3F3A	MS4A6A	CNGB1	MIER1			CHRNA1	C13orf33																	SACS-AS1	HSPH1	MGEA5	C15orf40	ARL17A			PHACTR2									PHACTR4
FAM105A		NID1	TACSTD2	FARSB		C2CD4A	CCDC150		HADHA	MUT	CNN2	MIS18A			CIITA	C14orf102																	SEC61B	IFI27L2	MIA3	C15orf55	ARL5B			PILRA									PHF14
FAM125B		NID2	TFAP2A	FAU		C2orf72	CCDC167		HEATR5B	MYL10	CNPPD1	MIS18BP1			CKAP4	C14orf132																	2007-09-01	IFRD2	MIAT	C16orf59	ARL5C			PLD3									PHF20L1
FAM190B		NNMT	TFAP2C	FBXO11		C3orf70	CCDC19		HECTD1	MYOG	CNTFR	MKKS			CKM	C14orf180																	SH2D3C	IGF2BP3	MIR101-1	C16orf72	ARMC4			PLTP									PLA2G12A
FAM21B		NOTCH3	TGM1	FBXO41		C4orf19	CCDC60		HELZ	N4BP1	CNTROB	MLH1			CKMT2	C15orf23																	SH3BP5	ILF3	MKRN1	C16orf74	ARMC6			PLXDC2									PMPCB
FAM21C		NOX4	TGM3	FCRL1		C4orf33	CCDC62		HERPUD1	N4BP2L1	COG8	MOB4			CLDN22	C15orf39																	SHOC2	IMPDH2	MLL3	C17orf104	ARMC8			PPP2R2B									PNOC
FAM26F		NRP1	TM4SF1	FCRL3		C5orf56	CCDC71		HERPUD2	NAV1	COL11A2	MRPL13			CMYA5	C15orf48																	SIGLEC6	ISY1	MLL5	C17orf80	ARMCX4			PREX1									POLE3
FBXL5		NUAK1	TMEM40	FCRL5		C6orf132	CCDC75		HINT3	NCK1	COL1A1	MRPL15			CNKSR3	C15orf56																	SKIL	IZUMO1	MXD1	C18orf25	ARPC3			PRF1									POLR2C
FCER1G		NXN	TMEM45B	FDFT1		C7orf63	CCDC80		HIST1H2BD	ND3	COL7A1	MRPL19			COL10A1	C16orf11																	SLA	KARS	MYLK	C18orf34	ARPC5			PRUNE2									POLR3B
FCGR1A		OLFML3	TMEM79	FGFR1OP		C8orf4	CCDC85B		HIST1H2BG	ND6	COMMD5	MRPL35			COL11A1	C16orf46																	SLC25A36	KHSRP	N4BP2L2	C18orf54	ART4			PSMC3IP									POU4F1
FCGR1B		OLR1	TMPRSS11B	FKBP3		C8orf47	CCDC88B		HIST1H4I	NIN	COX5B	MRPL4			COL12A1	C16orf80																	SLC2A13	KIAA0020	NBPF1	C18orf8	ARTN			PSTPIP2									PPM1A
FCGR2A		PALLD	TMPRSS11D	FNTA		C9orf152	CCDC88C		HIST1H4J	NOL7	CPEB3	MRPL42			COL14A1	C17orf104																	SLC30A9	KIAA0101	NCOR1	C19orf12	ARV1			PTPRJ									PPP2CB
FCGR3A		PAPSS2	TMPRSS11E	FOXO1		C9orf3	CCKBR		HLA-E	NPL	CPEB4	MRPL47			COL21A1	C17orf110																	SLC38A1	KIF11	NFIA	C1orf105	ARVCF			PYGL									PRKAR2B
FCHO2		PARVA	TNS4	FRA10AC1		CA13	CCL19		HLA-F-AS1	NQO1	CPSF2	MRPL9			COL8A2	C17orf47																	SLC38A4	KIF14	NFIB	C1orf50	ARX			QKI									PSPH
FEM1C		PCDH18	TPD52L1	FTSJ3		CA4	CCNB2		HMGN1	NRBP2	CPSF3L	MRPS10			COLEC12	C18orf21																	SLC9A1	KIF18B	NOTCH2NL	C20orf111	ASB17			RAP2B									PSTK
FEZ2		PCOLCE	TPRG1	FXR1		CAB39	CCNJL		HNRNPA2B1	OAZ2	CREBZF	MRPS15			COPA	C18orf54																	SLC9A7	KIF20A	NR2F2	C20orf112	ASB3			RAPGEF2									PTEN
FGL2		PDGFRA	TRIM16	FYTTD1		CACNG2	CCR6		HNRNPC	OBSCN	CRLF1	MTDH			CORO6	C19orf12																	SMAD4	KIF23	NR3C1	C21orf33	ASB4			RARRES3									PTMA
FGR		PDPN	TRIM29	G3BP1		CALD1	CCRL2		HNRNPD	ODF3B	CROCCP2	MTERFD1			COX20	C19orf52																	SMCHD1	KIF2C	NUMB	C21orf58	ASPA			RGS18									PTP4A2
FLJ32255		PDZRN3	TRNP1	GAS5		CALM1	CCSAP		HNRNPH3	OGFR	CRYGC	MTMR4			COX6A2	C19orf66																	SOX11	KIFC1	OSMR	C22orf43	ASPH			RHOU									PTPLAD1
FMNL2		PHLDB2	TTC22	GCET2		CALML4	CCT6B		HNRNPK	OSBP	CSF3	N4BP1			COX7A1	C19orf77																	SPIB	KLF9	PAPOLA	C2orf18	ASPM			RNASE2									PTPN11
FNIP2		PI15	TUFT1	GCNT2		CAMK2N1	CD1A		HNRNPM	PAPD4	CSNK1G2	NAA35			CPEB4	C1orf159																	SPTBN1	KNTC1	PAQR8	C2orf27A	ASXL2			RNF130									QTRTD1
FOXN2		PLAT	VSIG10L	GDI2		CAMKK1	CD1E		HNRNPR	PDE3B	CSRP2	NAA50			CPNE2	C1orf167																	SREK1	KPNA2	PARVG	C2orf82	ASXL3			S100A8									R3HDM1
FPR1		PLAU	VSNL1	GEMIN5		CAMTA1	CD2		HNRNPU	PDE4D	CSRP2BP	NBN			CPNE3	C1orf172																	SRP72	KPNB1	PBX1	C3orf33	ASZ1			S100A9									RAB11A
FTH1		PLAUR	XDH	GEN1		CAPN10	CD200R1		HNRPDL	PDGFB	CST6	NCAPG2			CPQ	C1orf173																	SSX2IP	LDHA	PBXIP1	C3orf38	ATAD2B			SAMD3									RAB33B
FTH1P5		PLN	YIF1B	GGA2		CAPN13	CD28		HP1BP3	PDS5A	CT47A11	NCK1			CRABP2	C1orf86																	ST6GAL1	LMNB1	PCMTD1	C3orf78	ATE1			SAMHD1									RABGGTB
FTL		PLOD2	ZNF185	GGCX		CAPN5	CD300LF		HRAS	PEX1	CTBP1-AS1	NDC80			CREB3	C20orf118																	STAMBPL1	LOC100129250	PCYOX1	C4orf46	ATF6			SASH1									RAD51
FYB		PLS3	ZNF750	GINS1		CAPN8	CD3G		HSP90AB1	PHLDB3	CTDP1	NDFIP1			CREB5	C20orf132																	STT3B	LOC729683	PDE3B	C5orf24	ATF7			SAT1									RAP1GAP2
FYN		PLXDC2		GIT2		CARD10	CD4		HSPD1	PIK3CA	CTSZ	NDUFA2			CRELD2	C20orf24																	SYNC	LPPR3	PDE4DIP	C5orf42	ATG14			SCARB2									RBFOX2
G3BP2		PMEPA1		GLTSCR2		CASP1	CD44		HUWE1	PIK3R2	CTTN	NDUFA8			CRNDE	C20orf26																	TBL1XR1	LRRC41	PDE7A	C5orf43	ATG16L2			SDC3									RBM34
GABBR1		PMP22		GMFB		CASP7	CD5		IER2	PLA2G4F	CTU2	NDUFV2			CRTAP	C21orf49																	TCF4	LSM3	PIGL	C5orf55	ATG4B			SDCBP									RBM7
GALC		POSTN		GMNN		CASZ1	CD79A		IFNAR2	PLA2G6	CUL4A	NEK4			CRYAB	C21orf91																	TCL1A	LYAR	PIK3IP1	C6orf106	ATG7			SECTM1									RCN2
GALM		PPAP2B		GMPS		CBR3-AS1	CD84		IGBP1	PLEKHB2	CXCR5	NEK7			CSDA	C22orf15																	TFG	MAD2L1	PIKFYVE	C6orf108	ATL3			SERPINA1									RFX3
GAS7		PPFIBP1		GNA13		CCDC132	CD86		IGF2R	PLEKHG5	CXorf21	NIP7			CSDE1	C22orf42																	TGIF1	MAT2A	PLEKHA1	C6orf118	ATM			SERPING1									RGS5
GATA3		PPIC		GNAS		CCDC149	CDC42EP4		IKZF1	PLSCR1	CYP1A2	NIPA2			CSF1	C2CD2L																	TLK1	MATR3	PLSCR4	C6orf228	ATN1			SFXN3									RHEB
GBP1		PRICKLE2		GNB2L1		CCDC152	CDC42SE1		ILF3	PML	CYP2A6	NKIRAS1			CSF3R	C2orf83																	TMEM154	MCM10	PNISR	C6orf99	ATP10B			SIDT2									RLIM
GBP2		PRKCDBP		GNB5		CCDC48	CDH11		INSIG2	PNPLA2	CYP2D6	NLN			CSNK1A1	C3orf17																	TMX3	MCM2	PNRC1	C7orf33	ATP11A			SIGLEC1									RPL4
GBP3		PRKG1		GNPAT		CCDC68	CDH24		IVNS1ABP	PNPLA8	CYP2W1	NMI			CSPG4	C3orf38																	TRAPPC8	MCM3	PRELP	C7orf61	ATP13A4			SIGLEC16									RUVBL1
GBP4		PROS1		GTPBP10		CCL11	CDK1		IWS1	POLR1D	DAB2IP	NOL11			CSRP3	C3orf56																	TRIM13	MCM4	PRKACB	C8orf59	ATP13A5			SIGLEC7									SAAL1
GBP5		PRRX1		H2AFV		CCL13	CDK13		JAK3	POLR2B	DACT3	NOL7			CST3	C3orf58																	UBE2W	MCM6	PRKCH	C8orf74	ATP1A1			SIRPB1									SACM1L
GCA		PRSS23		H2AFZ		CCL14	CDKN2A		KANSL1	POU2F2	DAP3	NOP16			CTBP1	C3orf75																	UGCG	MCM8	PRMT2	C8orf82	ATP1A1OS			SLAMF7									SASS6
GCH1		PTGFRN		H3F3A		CCL25	CDKN2C		KARS	POU6F1	DAPK3	NRBF2			CTNNA1	C4orf29																	USO1	MELK	PRO0471	C9orf16	ATP2A2			SLC11A2									SCAMP1
GCLC		PTGIS		HAT1		CCL28	CDRT1		KIAA0368	PPFIA3	DAPP1	NTAN1			CTNNB1	C5orf22																	USPL1	METTL1	PSMA3	C9orf173	ATP2A3			SLC25A30									2015-09-01
GIMAP1		PTGS1		HAUS1		CCND1	CELA1		KIAA0494	PPIE	DBR1	NUDCD1			CTNS	C5orf28																	VOPP1	MFSD12	PTPRC	C9orf69	ATP2B2			SLC30A1									SEPP1
GIMAP2		PTPRD		HAUS5		CCND2	CELF2		KIAA0664L3	PPP1CC	DBT	NUP37			CTSA	C5orf34																	VPS13C	MIR18A	RAB27A	CAAP1	ATP5E			SLC31A2									SGOL1
GIMAP4		PTRF		HINT1		CD164	CENPA		KPNB1	PPP1R13L	DCAF8	NUP54			CUEDC1	C5orf55																	WDFY1	MIS18A	RBMS1	CACNA1A	ATP5G3			SLC40A1									SIGMAR1
GIMAP5		PTTG1IP		HLA-DOB		CD209	CENPL		KRT8	PPP4R2	DCBLD2	ORC3			CXCL12	C5orf56																	WDR11	MKI67	RBMS3	CACNA2D3	ATP5J2			SLC46A1									SIKE1
GIMAP6		PXDN		HMGB1		CD2AP	CEPT1		LAMB1	PPTC7	DCLRE1C	ORC4			CXCL14	C5orf63																	WDR6	MKI67IP	RCAN3	CACNG4	ATP5S			SLC7A7									SLC16A1
GIMAP7		RAB13		HMGB2		CD46	CERCAM		LARP4B	PRMT2	DCUN1D1	PARP2			CYCS	C6orf108																	WNT3	MLF1IP	RECK	CACTIN	ATP5SL			SLC8A1									SLC25A33
GIMAP8		RAB31		HMGN1		CD55	CGA		LARP7	PRRC2A	DDC	PARP4			DARC	C6orf123																	ZADH2	MLLT1	RGPD5	CALML3	ATP6V0A1			SLC8A1-AS1									SLC40A1
GK		RARRES2		HMGN2		CD9	CHCHD5		LEO1	PSMB7	DDOST	PDCD6			DCAF6	C6orf141																	ZBED6	MND1	RGS5	CALML5	ATP6V0A2			SLCO2B1									SLFNL1
GLIPR2		RBFOX2		HMMR		CDC42BPA	CHCHD6		LINC00273	PSPC1	DDX3X	PDS5B			DCLK1	C6orf228																	ZBTB34	MRPL12	RICTOR	CALR	ATP6V1C2			SMA4									SLMO1
GLRX		RCN1		HNRNPA1		CDC42BPB	CHERP		LOC100170939	PTAFR	DDX51	PGGT1B			DCN	C6orf89																	ZC3H11A	MRPL3	RNASE4	CAMK2N2	ATXN3			SMPDL3A									SLMO2
GLS		RGS2		HNRNPA3		CDC42EP5	CHI3L1		LOC100190986	PWWP2B	DDX58	PGRMC2			DDX19B	C6orf99																	ZCCHC11	MRPL47	RNF146	CAMK4	ATXN7			SORT1									SLTM
GLUL		RHOB		HNRNPA3P1		CDCP1	CHRD		LOC100505624	QKI	DDX59	PHACTR2			DEF8	C7																	ZDHHC21	MRPL51	RNPC3	CAMSAP1	ATXN7L3B			SPATA13									SMAD9
GM2A		RHOBTB1		HNRNPAB		CDH1	CHTOP		LOC100506235	QSOX1	DEF6	PHF20L1			DENND3	C7orf50																	ZFYVE26	MRPL52	RORA	CAND1	ATXN8OS			STOM									SMARCA5
GNAQ		RIN2		HNRNPC		CDH17	CIAO1		LOC100507246	RAB11FIP4	DGCR14	PIGA			DERL2	C7orf55																	ZIK1	MRPS18A	RPL27A	CAPN1	AURKAPS1			STON2									SMC5
GNB4		RUNX2		HNRNPH1		CDHR2	CITED1		LOC100630923	RAB4B	DGCR6L	PIN1			DES	C8orf4																	ZMYM6	MRPS25	RPL31	CAPRIN1	AURKB			TARP									SMCR7L
GNG10		SDC2		HNRNPL		CDHR5	CKAP2		LOC399753	RAB7A	DHX30	PKD2			DHRS3	C9																	ZNF10	MRPS35	RTN1	CARM1	AURKC			TBX21									SNORA57
GNLY		SEMA3C		HNRNPM		CDK18	CKLF		LOC400541	RABEP2	DHX38	PLAGL2			DHX35	C9orf37																	ZNF107	MRRF	SATB1	CARS	B2M			THEMIS									SNRPA1
GNPTAB		SERPINE1		HNRNPU		CDK6	CLASP2		LOC440434	RAP2C	DIAPH3-AS1	PLEKHB2			DIO2	C9orf41																	ZNF138	MRTO4	SCAF11	CARS-AS1	B3GALT6			TLR2									SNRPN
GNS		SERPINF1		HNRPDL		CDKN2B	CLCA2		LUC7L	RASL10B	DICER1-AS1	POC1B			DIS3L2	C9orf91																	ZNF177	MTFP1	SCML4	CASC4	B3GNT5			TLR4									SNX6
GPD2		SERPINH1		HSD17B12		CDS1	CLDN19		MAGT1	RASSF4	DIP2A	POLR3C			DLD	CA1																	ZNF19	MTHFD1	SEPP1	CASKIN1	B4GALNT3			TLR8									SOS1
GPNMB		SFRP2		HSPA4		CEACAM1	CLDN6		MALAT1	RBM4	DKFZP434K028	PPA2			DMD	CA10																	ZNF24	MTHFD2	SERINC1	CASZ1	BACH2			TMEM144									SOX5
GPR137B		SFRP4		HSPB11		CEACAM5	CLEC16A		MAPK1	RBM47	DKFZp779M0652	PPIL3			DMPK	CA11																	ZNF256	MVK	SESN3	CAT	BAD			TMEM37									SP4
GPR171		SGK1		HSPD1		CEACAM6	CLEC2D		MARCKS	RECQL	DLGAP4	PPP2R3C			DNAH12	CA5BP1																	ZNF26	MYBL2	SH2D1A	CATSPER2	BAGE			TNFRSF1A									SPATA5L1
GPR174		SH3BP4		HSPH1		CEBPG	CLEC7A		MATR3	RILP	DNAH3	PPP2R5A			DNAJA4	CA6																	ZNF266	NAPSA	SH3BP2	CATSPER3	BATF3			TNFSF10									SPTBN1
GPRIN3		SH3D19		IARS		CERS6	CLIC2		MAX	RIN1	DNAJC21	PRDM10			DNAJB1	CABP1																	ZNF275	NASP	SH3GLB1	CAV3	BAX			TRGC2									SRSF10
GPX3		SH3PXD2A		IARS2		CES2	CLLU1		MBD1	RNF111	DOCK10	PRDX4			DNAJB4	CABP2																	ZNF397	NAT10	SH3KBP1	CBX2	BAZ1B			TYROBP									SRSF11
GRN		SLC12A8		IDE		CFD	CLSPN		MBD4	RNF144A-AS1	DOK1	PRIM1			DNAJB6	CABP4																	ZNF532	NCAPG	SH3YL1	CCDC104	BBS1			UBE2F									SSB
GSTO1		SLIT2		IFT57		CFDP1	CMKLR1		MBNL1	RNF167	DOT1L	PRKDC			DNAJC10	CACNA1D																	ZNF549	NCAPG2	SIRPG	CCDC112	BCAP29			VAMP5									SSX2IP
GVINP1		SNAI2		IKZF3		CFL2	CNFN		MCL1	RNF6	DPEP3	PRMT3			DNASE1	CACNA1G																	ZNF550	NCAPH	SKP1	CCDC113	BCAR3			VSIG4									ST13
GYG1		SOD2		IL28RA		CFTR	CNIH2		MCM8	RPL18	DPF1	PRMT5			DOCK6	CACNB2																	ZNF571	NCL	SLC24A1	CCDC116	BCL2			WDFY3									STRN3
GZMA		SOX4		INIP		CGN	CNOT3		MDFIC	RPL24	DRG2	PRNP			DPM2	CACNG4																	ZNF606	NDC80	SLC25A45	CCDC124	BCL2L14			WSB1									STT3B
GZMB		SPARC		INVS		CHAD	CNP		MEAF6	RPL37A	DSCR8	PROSER1			DPY19L1	CACNG8																	ZNF614	NDUFA12	SLFN5	CCDC14	BEST1												SUPT16H
GZMH		SPOCK1		IPO7		CHCHD10	CNTNAP2		MED1	RPL7	DTNB	PRPF40A			DSC2	CACUL1																	ZNF644	NDUFAB1	SMURF2	CCDC15	BEST3												TCEB1
GZMK		SPON1		IPO9		CHGA	COA1		MED13L	RPS6KA4	DTX2	PRPF8			DSE	CADM1																	ZNF800	NDUFB3	SNRK	CCDC152	BEST4												TFB2M
HAVCR2		SPP1		IQCB1		CHGB	COL1A1		MED30	RSU1	DTX2P1-UPK3BP1-PMS2P11	PSMA2			DST	CADM3																	ZNF814	NDUFS6	SNX1	CCDC22	BICD2												TFDP2
HCP5		SPRY1		ITGB3BP		CHL1	COL1A2		MFSD12	S1PR5	DUOXA2	PSMC6			DTNA	CADM4																	ZNF83	NEK2	SOD3	CCDC23	BIK												TFG
HELB		SRPX2		ITPKB		CHMP1B	COL3A1		MGEA5	SAP30L	DUSP16	PSMD12			DUSP26	CAHM																	ZRANB2	NIPA2	SPOCK2	CCDC27	BIN1												TGDS
HEXB		STEAP2		ITSN2		CHMP2B	COL4A3BP		MIRLET7DHG	SCARA3	DUX1	PSMD2			DUSP27	CALCA																	ZSCAN30	NKX6-2	ST8SIA1	CCDC59	BIRC6												THSD7A
HLA-A		SULF1		JMJD1C		CHMP3	COMT		MKLN1	SCP2	DVL3	PSME2			DUSP3	CALD1																		NLN	STAT4	CCDC74B-AS1	BLK												TMEM126B
HLA-B		TAGLN		JPX		CHMP4C	COX19		MLL	SCRN2	E2F1	PSMG1			DYNC1LI1	CAMKV																		NLRP12	STK17A	CCDC82	BLOC1S6												TMEM135
HLA-C		TBC1D16		KDM2B		CHP1	CPE		MLL3	SECISBP2	ECE1	PTPLAD1			EDEM3	CANT1																		NME1	STK17B	CCDC85C	BMP1												TNFRSF21
HLA-DPA1		TDO2		KHDRBS1		CHP2	CPEB1		MORF4L1	SELT	EDA	PURB			EEA1	CAPN5																		NOLC1	SUSD5	CCDC86	BMP6												TOP2B
HLA-DQA1		TEAD1		KHSRP		CHPT1	CPEB3		MPZ	SENP1	EEF1D	QKI			EEF1A2	CAPNS2																		NOP10	SYNE1	CCHCR1	BMP7												TRIM2
HLA-DRA		TGFB1I1		KIAA0226		CHRM3	CRCT1		MRPS10	SEZ6L2	EEFSEC	QSER1			EEF2	CARD11																		NOP2	SYNPO2	CCL17	BMP8B												TRIM61
HLA-DRB1		TGFBI		KIAA0907		CIB2	CREBRF		MRPS15	SH3BGRL	EFCAB11	RAB11A			EHBP1L1	CARD14																		NOP56	TBC1D4	CCL24	BMPR2												TRNT1
HLA-E		THBS1		KIAA0922		CIDEB	CROCCP3		MTRF1L	SIRT2	EGR4	RAB11FIP2			EHD2	CARS																		NPM3	TC2N	CCL27	BNC1												TTF2
HLA-F		THBS2		KIAA1033		CIDEC	CRP		MTSS1L	SIX5	EIF2AK2	RAB14			EIF1	CARS2																		NSUN2	TCP11L2	CCNF	BNC2												TXNDC12
HLA-G		THY1		KIAA1143		CISD2	CRTAC1		MYSM1	SKIL	EIF4B	RAB1B			EIF2B1	CASC2																		NTMT1	THEMIS	CCNK	BOLA2												UBA3
HNMT		TIMP1		KIAA1704		CKAP2	CRX		NABP1	SKP1	EIF5A	RAD1			EIF2C1	CASK																		NUDC	TIA1	CCRN4L	BRD2												UBAP2L
HNRPLL		TIMP2		KIF11		CKMT1B	CRYGD		NACA	SLC11A1	EMID2	RAD54B			EIF4E3	CASP1																		NUDT5	TIAM2	CCT6A	BRD4												UBE2E2
HS3ST3B1		TIMP3		KIF18A		CLCA1	CSF1R		NBPF1	SLC22A31	EML4	RAP1GDS1			ELAC2	CASP10																		NUF2	TM9SF3	CCT8	BRD7P3												UBE3D
HSD11B1		TJP1		KLHL6		CLCA4	CSF2RA		NCF4	SLC39A8	ENGASE	RAPGEF2			ELK4	CATSPERG																		NUSAP1	TMEM106B	CD19	BRI3												UCHL5
HSD17B11		TMEM119		KPNA1		CLCN3	CSH1		NCOA3	SLC6A2	EPHB4	RB1			ELL	CBS																		ODC1	TMEM66	CD276	BRI3BP												UPRT
HSD17B4		TMEM158		KPNA2		CLDN12	CSNK1G2		NDRG3	SMCR7L	EPS15L1	RBM17			ELN	CBX2																		OPLAH	TNFRSF25	CD300LG	BRIP1												USMG5
HSP90B1		TMEM45A		KRCC1		CLDN15	CSRNP3		NDUFA10	SMG1	ERICH1	RBM27			ELOVL5	CBX4																		ORC6	TNRC6B	CD40	BROX												USP28
HTRA4		TMEM47		LAGE3		CLDN2	CST11		NEAT1	SMPD3	ERN2	REEP3			EMCN	CC2D2A																		PA2G4	TP53INP1	CD81	BRPF3												VPS35
ICAM1		TNFAIP6		LBR		CLDN23	CST4		NEDD8	SNAPC2	ERV9-1	REST			EMP1	CCAR1																		PAICS	TRAC	CD99L2	BRS3												WDR47
ID2		TNS1		LDHB		CLDN4	CSTA		NF2	SNX6	ERVH-1	REV1			ENAH	CCDC11																		PAQR4	TRAF3IP3	CDC23	BRSK2												WDR77
IDH1		TPBG		LNPEP		CLDN7	CT62		NFATC2IP	SOX15	ERVH-4	RIOK1			ENG	CCDC112																		PARPBP	TRAF5	CDC27	BRWD1												WDR89
IDO1		TPM1		LOC100129447		CLEC4D	CTAGE11P		NFYA	SPTAN1	ERVW-1	RMI1			ENSA	CCDC116																		PBK	TRAT1	CDCP1	BRWD3												YEATS4
IDS		TUSC1		LOC100130458		CLIC5	CTLA4		NFYB	SRCAP	ETV4	RNF138			ENTPD1	CCDC117																		PCNA	TRBC1	CDHR5	BSND												YWHAG
IFI30		TWIST1		LOC100190986		CLINT1	CTSD		NIF3L1	SRGAP2	EWSR1	RNF168			EPB41L2	CCDC120																		PDCD11	TRIM38	CDK12	BTBD16												ZMPSTE24
IFI44L		UNC5B		LOC100505501		CLMN	CTSS		NIN	SRL	EXD3	RNF38			EPDR1	CCDC129																		PDCD5	TRIM73	CDK2AP1	BTBD19												ZNF174
IFI6		VCAN		LOC100505915		CLRN3	CX3CR1		NIPA1	SRSF11	EXOG	RNF6			ERAP1	CCDC13																		PEG10	TSC22D3	CDKL5	BTF3L4												ZNF253
IFIH1		VCL		LOC100506710		CLTB	CXCL9		NIPSNAP3B	SSH3	EXOSC4	RNF7			ESYT2	CCDC135																		PES1	TSPAN3	CDKN1B	BTG1												ZNF485
IFIT2		VDR		LOC100507213		CMBL	CYB5RL		NKTR	STAG2	EXOSC6	RPA1			ETFDH	CCDC148-AS1																		PFAS	TSPAN7	CDKN2A	BTG2												ZNF587
IFIT3		VGLL3		LOC440434		CMPK1	CYBASC3		NMI	STK36	EZH1	RPA3			ETS2	CCDC169																		PGAM1	TSPYL1	CDKN2AIPNL	BTG3												ZNF642
IFITM1		WBP5		LOC440944		CMTM4	CYBB		NONO	STX17	F11R	RPL17			EXD2	CCDC172																		PGP	TTC14	CDS2	BTG4												ZNF644
IFITM2		WISP1		LONRF1		CNKSR1	CYFIP2		NPDC1	STYX	F7	RPLP0			EXOC4	CCDC37																		PI4K2B	TULP4	CDYL	BTLA												ZNF738
IFITM3		WWTR1		LOXL2		CNKSR3	CYLD		NPM1	SUCLG2	FADS1	RPS21			EXT1	CCDC39																		PKMYT1	TXNIP	CECR2	BTN2A3P												ZNF770
IFNAR2		YAP1		LPXN		CNN1	CYP11B2		NSUN5P1	SUFU	FAM102A	RSRC1			EYA3	CCDC54																		PLK4	UBASH3A	CELF1	BTN3A3												ZNF83
IGF2R		ZNF503		LRCH3		CNST	CYP1B1		NUCKS1	SUN2	FAM115A	SAAL1			F13A1	CCDC64																		PMAIP1	UBE2H	CENPBD1	BTNL2												ZRANB3
IGSF6				LRMP		COBL	DAB2		NUDT21	TBC1D9B	FAM161B	SDE2			FABP3	CCDC66																		PMM2	USP33	CENPI	BUB3												ZYG11B
IL12RB1				LRPPRC		COG5	DAPP1		NUDT3	TIGD5	FAM178A	SEC24B			FABP4	CCDC85A																		PMVK	USP34	CENPJ	C10orf114
IL13RA1				LRRC18		COL4A6	DAXX		NUMB	TM9SF3	FAM201B	SEC24D			FAF1	CCDC87																		POC1A	UTRN	CENPL	C10orf12
IL15				LRRC40		COPA	DCAF16		NUP50	TMEM151A	FAM207A	SEC61G			FAM102A	CCDC97																		POLD2	VAMP4	CEP250	C10orf137
IL15RA				LSM14A		COPB2	DCAF4		NUS1P3	TMEM184C	FAM22F	SEL1L			FAM110B	CCKBR																		POLQ	YPEL2	CEP290	C10orf2
IL17RA				LSM3		COPG1	DCC		OAT	TMEM63A	FAM27L	SET			FAM120A	CCL1																		POLR1C	YPEL5	CEP57L1	C10orf53
IL18BP				LTV1		COPZ2	DCLK1		ORC2	TNFRSF12A	FAM46A	SLC25A46			FAM126B	CCL21																		POLR2D	ZBTB20	CEP72	C10orf54
IL2RB				LUC7L3		COX15	DCLK2		OXR1	TNFSF12	FAM57B	SLC35A5			FAM129A	CCL4																		POLR3G	ZBTB4	CEP78	C10orf71
IL2RG				LYPLAL1		COX20	DCLRE1C		PABPN1	TNFSF13	FAM58A	SLC35F5			FAM129B	CCND2																		POP7	ZC3H6	CETN2	C10orf90
IL32				MALT1		CPA3	DCN		PAICS	TNS1	FAM63A	SLC43A3			FAM134B	CCNDBP1																		POU2F2	ZFP36L1	CFDP1	C11orf1
IL6R				MAP4K1		CPD	DCX		PANK2	TPTEP1	FAM65A	SLC9A6			FAM13A	CCP110																		PPA1	ZFP36L2	CHCHD3	C11orf41
IL6ST				MAP4K4		CPED1	DEFB124		PAPOLA	TRAM1	FAM71A	SMAP1			FAM160B2	CCR5																		PPAN	ZFPM2	CHCHD6	C11orf67
INPP4A				MAPRE2		CPS1	DENND2D		PCM1	TRIM62	FAM83G	SMARCA5			FAM162B	CCZ1																		PPAT	ZKSCAN1	CHD4	C11orf86
INPP4B				MARCKSL1		CPT1A	DHX37		PCMTD1	TRPM7	FAM95B1	SMARCAL1			FAM186A	CD1B																		PPIE	ZMAT1	CHD5	C11orf93
IPCEF1				MATR3		CREB3L1	DHX57		PCNT	TRPS1	FASTK	SNRNP27			FAM3C	CD1D																		PPP2CB	ZMYND11	CHD6	C12orf29
IQGAP1				MBD4		CREB3L3	DIO3		PDHA1	TSC22D4	FBLL1	SNRPB			FAM45B	CD24																		PPP2R5A	ZNF197	CHD9	C12orf53
IQGAP2				MBNL1		CRISPLD2	DIS3L2		PDPN	TSFM	FBRS	SNRPB2			FAM66C	CD2AP																		PRC1	ZNF25	CHI3L1	C12orf54
IRAK3				MBTD1		CRK	DLEU2		PDPR	TSHZ2	FBRSL1	SNTB2			FANCC	CD37																		PRDM8	ZNF302	CHID1	C12orf60
IRF1				MCCC2		CSNK1A1	DLG4		PEBP1	TSPAN32	FBXO41	SOCS4			FBLN1	CD3E																		PRDX6	ZNF33A	CHML	C12orf68
IRF2				MCM3AP-AS1		CSRP1	DLL3		PEF1	UBA3	FBXO44	SPAG9			FBN1	CD3EAP																		PRR11	ZNF362	CHMP1B	C12orf69
IRF2BP2				MCM4		CTAGE5	DLL4		PEX13	UBL5	FBXW12	SPAST			FBXL12	CD5L																		PSAT1	ZNF540	CHMP4B	C12orf73
IRF9				MCM6		CTBP2	DMWD		PGAM5	UBLCP1	FCAR	SPATA13			FBXO11	CD7																		PSMA1	ZNF573	CHORDC1	C14orf105
ITGAL				MCM8		CTNNA1	DNAH12		PHIP	UBTF	FCHO1	SPPL2A			FBXO32	CD84																		PSMA4	ZNF652	CHRD	C14orf118
ITGB2				MDM4		CTNNB1	DNAH3		PHLDB1	UFL1	FGF17	SPTSSA			FBXO34	CD8B																		PSMA5	ZNF655	CHRM1	C14orf149
ITK				MED1		CTNND1	DNAJB8		PLEKHA2	URM1	FGF18	SRSF1			FBXO40	CD96																		PSMA6	ZNF862	CHRNE	C14orf39
ITM2A				MED13		CTSE	DNAJC27		PLEKHA3	USP4	FGF6	SRSF4			FBXW7	CDC14B																		PSMD1	ZXDC	CHST3	C15orf56
ITM2B				MED31		CTTN	DNAJC3		PMS2P1	USP45	FGFR1	SSX2IP			FCGR2A	CDC16																		PSMD13		CHSY3	C15orf60
ITPK1				MEF2C		CXADR	DNAJC4		PNN	VAV2	FGFR1OP	STAU1			FCN1	CDC20B																		PSMD14		CIAPIN1	C16orf13
ITPRIPL2				MEMO1		CXCL1	DNAJC9		POLR2A	VPS13A	FHAD1	STXBP3			FEZ2	CDC25A																		PSMD3		CIB3	C16orf72
JAK2				MEN1		CXCL14	DNASE2		POLR2J2	VPS13B	FIP1L1	TADA1			FGD4	CDC42EP5																		PSMD8		CIDEC	C16orf87
JAK3				METAP1		CXCL2	DOCK11		POLR2J4	WDR44	FKBP1A	TAF4			FGF14	CDC42SE2																		PSME3		CISD2	C17orf100
KCNJ10				METAP2		CXCL3	DOCK8		PPIA	WHSC1L1	FKSG49	TALDO1			FGF18	CDC6																		PSMG1		CKAP5	C17orf103
KCNJ2				METTL3		CXCL5	DOK2		PPIG	WNT7B	FLJ20021	TBL1XR1			FHL1	CDH2																		PTBP1		CLASP2	C17orf104
KCNMA1				METTL7A		CXCL6	DOM3Z		PPM1G	YME1L1	FLJ30901	TDP1			FIBCD1	CDH22																		PTMA		CLC	C17orf108
KCTD12				MICAL3		CYB5A	DOT1L		PRKAR1A	YTHDF3	FLJ35390	TEX261			FILIP1	CDH24																		PTRHD1		CLCN7	C17orf77
KIAA1598				MIOS		CYBRD1	DRD2		PRMT2	YY1	FLJ42627	THAP6			FITM1	CDH7																		PTTG1		CLDN18	C17orf78
KIF5B				MIR3685		CYP2B6	DRD4		PRPF3	ZBTB11	FLJ42875	THUMPD3			FKBP14	CDHR5																		RAD18		CLDN7	C17orf85
KLF3				MIS18BP1		CYP2C18	DSC3		PRPF40A	ZBTB45	FLJ90757	TLK1			FKBP1A	CDK12																		RAD51		CLEC4G	C17orf96
KLF6				MKNK2		CYP2C19	DSCAM		PRPS1	ZDHHC3	FLOT1	TMEM128			FLJ34208	CDK5R2																		RANBP1		CLIP2	C18orf1
KLHDC7B				MLF1IP		CYP2C9	DSCAML1		PRRC2C	ZEB1	FLYWCH2	TMEM185B			FLJ36848	CDKL1																		RCC1		CLIP4	C18orf61
KSR1				MLL5		CYP2S1	DSG3		PSD4	ZFPM1	FNBP1	TMEM19			FLJ41170	CDNF																		RCCD1		CLK4	C19orf18
LACC1				MND1		CYP3A4	DSTYK		PSMB4	ZFYVE28	FOSL2	TMEM230			FLNC	CEACAM8																		RECQL4		CLNS1A	C19orf42
LACTB				MPLKIP		CYP3A43	DVL2		PSMD1	ZMYM6	FOXK1	TMEM33			FLT1	CECR9																		RECQL5		CMA1	C19orf43
LAIR1				MRE11A		CYP3A5	DYRK1B		PTENP1	ZNF12	FOXN4	TMEM48			FMN2	CELF4																		RFC3		CMBL	C19orf44
LAMP2				MRPL1		CYP3A7-CYP3AP1	DZANK1		PTMA	ZNF207	FOXP1-IT1	TMEM66			FMNL2	CELSR2																		RFC4		CNNM2	C19orf6
LAP3				MRPL19		CYP4F12	DZIP3		PTPN11	ZNF227	FOXP3	TMEM97			FMO2	CELSR3																		RNASEH2C		CNOT4	C19orf60
LAT				MRPL39		CYP4F3	EAF2		PURB	ZNF260	FOXRED2	TMF1			FOXJ2	CENPI																		RNF126		CNOT8	C19orf77
LCP1				MRPL50		CYP4V2	EDARADD		PWP2	ZNF335	FRG1B	TNPO1			FOXN3	CENPV																		RPAIN		CNR1	C1QBP
LCP2				MRPS25		CYP51A1	EDDM3A		PYCR2	ZNF446	FSCN1	TOMM20			FPR1	CEP152																		RPIA		CNTN2	C1QTNF1
LEPROT				MRPS31		CYR61	EEPD1		R3HCC1L	ZNF556	FSD1	TRAM1			FRY	CEP72																		RPL39L		CNTNAP4	C1QTNF3
LEPROTL1				MRS2		DAB2IP	EGFL7		RAB22A	ZNF585A	FSTL4	TRIM59			FST	CERCAM																		RRM1		COA3	C1QTNF9
LGALS3				MS4A1		DACH1	EGLN2		RAB2A	ZNF654	FTL	TRMT61B			FSTL1	CERS6																		RRM2		COBLL1	C1S
LGALS8				MSH2		DCAF11	EHMT1		RAB3IP	ZNF675	FUT5	TSG101			FXR1	CES1P1																		RRP12		COL11A1	C1orf101
LGMN				MSH5		DCUN1D4	EIF2C3		RAB6A	ZNF703	FUT7	TTC17			FXYD5	CES2																		RRP7A		COL15A1	C1orf114
LILRB1				MSH6		DDAH1	EIF2C4		RABEP1	ZWILCH	FZR1	TTC27			FYCO1	CETN1																		RRS1		COL4A6	C1orf145
LILRB2				MTF2		DDC	ELAVL3		RABGAP1		G3BP1	TUBD1			FYTTD1	CETN3																		SAC3D1		COL5A1	C1orf173
LIMS1				MTMR14		DDR1	ELK4		RAD21		GAA	TYMS			FZD4	CGA																		SAE1		COL5A2	C1orf204
LINC00152				MTPAP		DDR2	EMB		RAPGEF6		GABARAPL2	UBA6			FZD8	CHAD																		SEPHS1		COL5A3	C1orf21
LIPA				MYBL1		DDX18	EMC1		RARA		GAL3ST2	UBE2D3			G3BP1	CHAMP1																		SERBP1		COMMD2	C1orf226
LITAF				MYCBP2		DDX42	EMID2		RBBP4		GALNT9	UBL3			GABARAPL1	CHCHD4																		SET		COMMD5	C1orf56
LOC439949				MYNN		DDX56	EN1		RBBP6		GALR2	UGCG			GADD45A	CHCHD5																		SFPQ		COMMD8	C1orf63
LPCAT2				MYO9A		DDX60L	ENDOV		RBM15		GAMT	UHRF1BP1			GALNT10	CHCHD6																		SGOL2		COMT	C1orf86
LRP10				NAA38		DEFA1	ENOX2		RBM22		GFER	URI1			GALNT5	CHCHD7																		SHMT2		COMTD1	C1orf98
LRRC8C				NACA		DEFA5	ENPP2		RBM25		GGA1	USP1			GAPDH	CHD2																		SKA3		COPB1	C20orf118
LRRK2				NAP1L1		DEFA6	EOMES		RBM3		GGN	USP15			GBE1	CHML																		SLC25A19		COPS8	C21orf49
LST1				NAPSB		DENND2A	EPG5		RBM33		GGT1	USP24			GCC1	CHN2																		SLC25A4		COQ7	C2orf50
LY96				NARG2		DEPDC7	EPHA8		RBM34		GIT1	UTP11L			GFPT1	CHPT1																		SLC29A1		COX15	C2orf65
LYST				NASP		DES	EPOR		RBM4B		GJA8	UTP18			GGA2	CHRAC1																		SLC29A2		CPA6	C2orf82
LYZ				NCAPG		DGAT1	EPS15L1		RC3H1		GLI4	UTP20			GGTA1P	CHRNA3																		SLC38A5		CPNE7	C3
M6PR				NCOA3		DHRS11	EPS8L1		RFX5		GLRX3	VCAN			GHR	CHRNB2																		SLC7A1		CPSF3L	C3orf15
MAF				NDE1		DHRS3	ERAP2		RN45S		GLS	VPS26A			GIGYF2	CHST11																		SLC7A5		CRAMP1L	C3orf23
MAFB				NDUFA12		DHRS7	ERBB4		RNASEK		GNA11	VPS35			GIT2	CHST7																		SMC2		CRCP	C3orf27
MAN2A1				NDUFA4		DLG1	ERCC8		RPA1		GNAS	VTA1			GK	CHURC1																		SNHG4		CRLF1	C3orf36
MAP3K5				NDUFAF6		DLG3	ESR1		RPAIN		GNL1	VWA8			GLCE	CIDEA																		SNHG8		CRTAP	C3orf37
MARCKS				NEK6		DLG5	ESR2		RPL10A		GOLGA2	WDFY1			GLE1	CISD2																		SNRNP25		CRX	C3orf45
MAT2B				NGLY1		DMBT1	ESYT1		RPL11		GOLGA8A	XRCC4			GLI2	CIT																		SNRPD1		CRYBG3	C3orf52
MBNL1				NHP2		DNAH1	ETS1		RPL13A		GOPC	XRN1			GLIS2	CLCA3P																		SNRPD2		CRYZL1	C3orf65
MCL1				NHP2L1		DNAJB9	ETV7		RPL18		GP1BB	YIPF3			GNAS	CLCN5																		SNRPE		CSAG3	C3orf78
MCTP1				NIN		DNAJC1	EVI2A		RPL36AL		GPAA1	ZDHHC20			GNB1	CLCNKA																		SNRPF		CSE1L	C4orf19
ME1				NLK		DNAJC12	EVI2B		RPLP2		GPR144	ZHX1			GOLGA3	CLDN10																		SNRPG		CSGALNACT2	C4orf26
MFSD1				NOL8		DNAJC22	EVI5L		RPPH1		GPR153	ZNF131			GPHN	CLDN16																		SOCS3		CSNK1A1	C4orf29
MGAT4A				NONO		DNAJC3	EXOC3L4		RPRD1A		GPR157	ZNF277			GPR133	CLDN4																		SPC24		CSNK1G2	C4orf34
MGLL				NOP2		DOCK5	EXOSC2		RPS20		GPR20	ZNF410			GPRC5B	CLEC12A																		SPC25		CSNK1G3	C5orf20
MIR21				NOP58		DPEP1	EXOSC7		RPS3		GRASP	ZNF434			GPX3	CLEC4M																		SRPK1		CSNK2A1	C5orf4
MITF				NPIPL3		DPP4	EXOSC9		RPS5		GRID1	ZNF567			GPX4	CLECL1																		SRSF2		CSTF2	C5orf47
MLKL				NPM1		DPP6	FAIM3		RPS6		GRIK4	ZNF638			GRB10	CLMN																		SSRP1		CSTF3	C5orf58
MNDA				NR3C1		DQX1	FAM100A		RPS6KC1		GRK6	ZNF639			GRIP2	CLN8																		SSSCA1		CTAG1B	C5orf63
MPEG1				NSA2		DSC2	FAM102A		RREB1		GRM4	ZNF700			GSN	CLP1																		ST20		CTBP1	C6orf10
MRC1				NUDT17		DSG2	FAM123B		RRN3P3		GSPT1				GTF2H1	CLSPN																		ST6GALNAC4		CTH	C6orf162
MREG				NUDT21		DSP	FAM131B		RSL24D1		GTF2H3				H19	CNDP1																		STC2		CTSB	C6orf163
MS4A4A				NUF2		DSPP	FAM138F		SCAF11		GTPBP2				H6PD	CNGB1																		STIP1		CTXN3	C6orf164
MS4A6A				NUP210		DST	FAM165B		SCARNA2		GTPBP3				HADHA	CNNM2																		STMN1		CUL2	C6orf195
MT1E				NUP88		DSTN	FAM171A2		SCLT1		GTSE1				HBP1	CNOT2																		SUMO2		CUL4A	C7
MT1F				NUSAP1		DTWD1	FAM178A		SDAD1		GTSF1L				HCFC2	CNOT4																		SYNCRIP		CUL4B	C7orf31
MT1G				OFD1		DUOX2	FAM181A-AS1		SDHC		GUSB				HECTD1	CNOT6L																		TCEB1		CUL5	C7orf53
MT1H				OGT		DUSP1	FAM188A		SEC62		GUSBP11				HEG1	CNTN1																		TCF3		CWF19L1	C8orf17
MT1P2				OLA1		DUSP16	FAM200B		2007-09-01		HAB1				HERC2P3	CNTN4																		TCOF1		CX3CL1	C8orf44
MT1X				OMA1		DUSP3	FAM208A		SET		HAGHL				HERC4	CNTNAP2																		TERT		CXCL2	C8orf46
MT2A				ORC6		DUSP4	FAM20B		SETD8		HAP1				HERPUD1	COL27A1																		TEX30		CXorf26	C8orf48
MYOF				OSBPL10		DUSP6	FAM212B		SF1		HAUS2				HES1	COPE																		TFDP1		CXorf40A	C8orf58
N4BP2L1				OVOS2		DYNC1LI2	FAM220A		SFPQ		HCFC1				HEXA	COPS2																		TFRC		CXorf40B	C9orf152
NAAA				PABPC1		EBP	FAM22A		SGK196		HCG18				HFE2	COPS8																		TICRR		CXorf56	C9orf163
NAB1				PABPC3		ECD	FAM26F		SKIL		HCG9				HHATL	COQ2																		TIMELESS		CYP19A1	C9orf84
NABP1				PABPC4		ECHS1	FAM45A		SLC16A1		HCN2				HIBCH	COX11																		TIMM13		CYP1A2	CA13
NACC2				PABPN1		EDIL3	FAM49B		SLC16A7		HDLBP				HIPK3	COX7B																		TIMM50		CYP2B6	CA3
NAIP				PAICS		EDN1	FAM65B		SLC25A3		HEXDC				HIST1H2BJ	CP																		TIMM8A		CYP2R1	CA8
NBN				PAIP2		EDN3	FAM70A		SLC25A6		HFE				HLA-B	CPA1																		TIPIN		CYP2W1	CA9
NBR1				PARP1		EDNRB	FAM82B		SLC35E1		HHLA3				HLA-DPA1	CPSF3L																		TMEM38A		CYSTM1	CABP4
NCEH1				PAWR		EFNA2	FAM83A		SMAP2		HIF3A				HLA-DQB1	CPSF4																		TMEM97		CYTH2	CABS1
NCF2				PAX5		EFNB2	FAM83C		SMARCA4		HIPK4				HN1	CPSF6																		TOMM40		D2HGDH	CACNA1E
NCOA1				PCBP2		EFTUD1	FAM98A		SMARCC2		HKR1				HOOK3	CRABP1																		TOMM5		DAB2IP	CACNB2
NCOA4				PCED1B		EGLN1	FANCA		SMARCE1		HLA-DOA				HOXA-AS2	CREB1																		TOP2A		DACH1	CACNB4
NDFIP1				PCF11		EHF	FAP		SMC1A		HLA-DRB1				HRH1	CREB3L1																		TPX2		DAPP1	CACNG8
NEAT1				PCNA		EIF2AK1	FARS2		SMC3		HLA-E				HS2ST1	CREBL2																		TRAP1		DAXX	CACUL1
NEK7				PCNP		EIF2C2	FBLN2		SNORA74A		HLA-G				HSPA6	CREBRF																		TREX2		DBT	CAD
NFIC				PCNT		EIF4EBP2	FBN1		SNRNP48		HLA-J				HSPB2	CRH																		TRIM28		DCAF15	CADM1
NHLRC3				PDCD2L		EIF5	FBXL13		SNRPA		HM13				HSPB6	CRIPAK																		TRIP13		DCHS1	CADM2
NKG7				PDIA3		ELF3	FBXO24		SNRPA1		HNF4A				HSPB7	CRISP2																		TRMT6		DCLRE1B	CADM3
NLRC5				PDS5A		ELMO2	FBXO28		SNRPD1		HNRNPA3				HSPB8	CRYZL1																		TRMU		DCLRE1C	CADM4
NMI				PDS5B		ELOVL6	FBXO9		SNRPD2		HNRNPA3P1				ICAM2	CSAG3																		TROAP		DCTD	CADPS
NOD2				PELI1		EML5	FBXW2		SNRPD3		HNRNPM				IDE	CSE1L																		TRPM4		DCTN3	CALCA
NOTCH2				PGK1		EMP2	FCGR1A		SNRPN		HOXA10				IDH2	CSHL1																		TSNAX		DCTN4	CALCOCO2
NPC1				PHB2		ENAH	FCHSD2		SNX13		HOXD9				IFITM2	CSK																		TSR3		DCTN5	CALD1
NPC2				PHF5A		ENC1	FCN2		SNX3		HS3ST1				IFNGR1	CT47A11																		TUBA1B		DCUN1D5	CALM1
NPL				PIK3AP1		ENPEP	FGFBP1		SOGA1		IBSP				IGF1R	CTAG2																		TUBB		DDB1	CALML4
NR1H3				PKIG		ENSA	FKSG2		SRPK1		ICOSLG				IGFBP5	CTAGE11P																		TUBB4B		DDIT3	CALU
NUB1				PLCG2		ENTPD5	FLJ13773		SRPRB		IGF1				IGFBP6	CTAGE5																		TUBG1		DDRGK1	CAMK1
NUCB2				PLEKHA2		ENTPD6	FLJ30679		SRRM2		IGHA1				IGFN1	CTAGE9																		TYMS		DDX23	CAMK2D
OAS2				PLEKHF2		ENTPD7	FLJ31356		SRRT		IGHMBP2				IKZF4	CTDSPL2																		U2SURP		DDX47	CAND1
OAS3				PMPCB		EPAS1	FLJ35390		SRSF1		IGLC1				IL6	CTH																		UBE2C		DDX49	CAP1
OPTN				PMS2L2		EPB41L1	FLJ35934		SRSF2		IKZF1				IL6ST	CTNND2																		UBE2N		DDX50	CAPN13
OXNAD1				PMS2P1		EPB41L3	FLJ39632		SRSF3		IL13RA1				IL9R	CTR9																		UBE2S		DEDD2	CAPN3
P2RY13				PMS2P3		EPB41L4B	FLJ40852		SRSF4		IL2RG				IMMP1L	CTSS																		UBE2T		DENND3	CARD11
P2RY14				PNN		EPCAM	FLJ41350		SRSF5		IL34				INPP5B	CWC15																		UHRF1		DENND4C	CARD8
PAM				PNPLA8		EPHA2	FLJ46026		SS18		IL9R				INSIG1	CWC27																		UNG		DENND5A	CARS2
PARP12				POLR1B		EPHA7	FLRT2		SSB		INSR				INSR	CXCR5																		UTP11L		DENR	CASC4
PARP14				POLR1D		EPHB3	FMO1		SSBP1		INTS4				INVS	CXorf51A																		VDAC1		DERL1	CASC5
PARP8				POLR2J4		EPHX2	FMO3		SSR1		INTS9				IP6K3	CXorf65																		VRK1		DERL3	CASD1
PARP9				POLR3E		EPN3	FN1		SSRP1		ISY1				IPO7	CYBA																		WBSCR22		DESI1	CASP16
PDE4DIP				POU2AF1		EPOR	FNDC1		ST6GAL1		ISYNA1				IQCK	CYCS																		WDHD1		DGCR14	CASR
PDIA3				POU2F2		EPPK1	FNDC9		STAG2		ITCH				IQGAP1	CYLC1																		WDR12		DGCR8	CAST
PECAM1				PPAT		EPS8L2	FOLR2		STAT6		ITFG3				ITGA6	CYLC2																		WDR76		DGKE	CATSPER2
PGK1				PPHLN1		EPS8L3	FOXD3		STK17B		ITGA11				ITGA7	CYP11B2																		WDR83		DGKQ	CATSPERB
PHACTR2				PPP1CC		ERBB2	FOXE1		STK4		ITGB1				ITGB1	CYP17A1																		WNT6		DHCR7	CBL
PHF11				PPP1R3E		ERBB2IP	FOXG1		STRN		JMJD8				ITGBL1	CYP1A2																		XRCC5		DHRS7	CBLN4
PILRA				PPP2CA		ERBB3	FOXH1		STX17		JPH2				ITIH4	CYP1B1-AS1																		YBX1		DHTKD1	CBR3-AS1
PLA1A				PPP2R5C		ERGIC1	FOXN2		SUMO2		JRK				JAM2	CYP2A6																		YME1L1		DHX29	CBX5
PLA2G7				PRDM2		ERN2	FOXP3		SYMPK		JSRP1				JPH1	CYP2B6																		YWHAG		DHX30	CC2D1B
PLBD1				PRICKLE4		ERRFI1	FPR3		TAB3		JUND				KANSL1	CYP2C18																		YY1		DHX32	CC2D2A
PLEK				PRKD3		ESPN	FRA10AC1		TAF4		KANK2				KBTBD10	CYP2C9																		ZBTB17		DIP2A	CCBE1
PLEKHB2				PRKDC		ESRP1	FRMD6		TAF8		KAZALD1				KBTBD12	CYP2E1																		ZNF259		DIS3L2	CCBP2
PLSCR1				PRKRIP1		ESRRA	FRZB		TAOK1		KCNJ5				KCNQ1OT1	CYP2W1																		ZNF511		DLG3	CCDC11
PLXDC2				PRPS1		ESYT2	FSCN1		TARDBP		KCNQ1				KCNS3	CYP3A4																		ZNF593		DMP1	CCDC115
PML				PRRC2C		ETNK1	FSTL1		TCF25		KCNQ4				KCTD11	DACH1																		ZNHIT2		DNAJA1	CCDC132
PNKD				PSIP1		ETS2	FUT3		TEFM		KCNT1				KCTD4	DAK																		ZWILCH		DNAJB1	CCDC138
PPA1				PSMD14		EXOC3	FUT7		TFRC		KCP				KDM1B	DAXX																		ZWINT		DNAJB12	CCDC148
PPM1B				PTDSS1		EXOC6B	FUT9		THAP5		KCTD10				KDM3A	DAZ1																				DNAJB4	CCDC150
PPP3CB				PTK2		EXPH5	FYB		THRAP3		KCTD13				KHSRP	DBC1																				DNAJC21	CCDC154
PPT1				PTMA		EXT2	FYN		TIMM21		KCTD17				KIAA0494	DBF4B																				DNAJC25	CCDC158
PQLC3				PTPN18		EZR	FZD8		TLE4		KCTD18				KIAA0754	DBT																				DNAJC3	CCDC167
PRCP				PTPRC		F11R	G3BP1		TLK2		KDELR1				KIAA0930	DCAF16																				DNAJC4	CCDC168
PRDM1				PTTG1		F2RL1	GAB1		TMCC1		KDM2A				KIAA1217	DCD																				DNAJC5B	CCDC171
PRF1				PUM2		F3	GABBR1		TMED10		KIAA0101				KIDINS220	DCUN1D5																				DNAL1	CCDC173
PRKCH				PVT1		FA2H	GAD2		TMEM151B		KIAA0408				KIF1B	DDOST																				DNHD1	CCDC18
PRNP				PXK		FABP1	GAPDHS		TMEM230		KIAA1614				KIF1C	DDX3X																				DNTTIP1	CCDC26
PSAP				RAB30		FABP2	GATA4		TMPO		KIAA1644				KIF5B	DDX49																				DOCK6	CCDC28A
PSMA4				RABEP1		FAM101B	GATC		TNPO1		KIAA1731				KIF9	DDX54																				DOCK9	CCDC40
PSMA5				RABGAP1L		FAM107A	GDAP1L1		TNRC6A		KIF12				KIRREL3-AS2	DDX55																				DOM3Z	CCDC42
PSMA6				RAD17		FAM110C	GDEP		TOP2A		KIF1C				KLC4	DECR2																				DOPEY2	CCDC48
PSMB9				RAD21		FAM13A	GEMIN2		TOR1AIP1		KIF22				KLF10	DEFB105A																				DPP3	CCDC50
PSME1				RALGPS2		FAM13C	GEN1		TPM1		KIF3C				KLF3	DEFB121																				DPP9	CCDC57
PSME2				RASGRP3		FAM160A1	GFM1		TPR		KIF5C				KLF4	DENND1C																				DPT	CCDC61
PSTPIP2				RASSF2		FAM168B	GGA1		TPT1		KIFC2				KLF6	DENR																				DPY19L2P2	CCDC65
PTAFR				RBBP4		FAM186A	GGA2		TRMT5		KIR3DL1				KLHL24	DERL1																				DROSHA	CCDC67
PTGER4				RBBP7		FAM196A	GGN		TSSK4		KLF6				KLHL31	DGCR14																				DSN1	CCDC80
PTPN2				RBM12		FAM211A	GGT7		TTC27		KLHL1				KRTAP9-4	DGCR2																				DST	CCDC93
PTPRC				RBM15		FAM211B	GH1		TUBA1A		KLHL24				LAPTM4B	DHFRL1																				DUSP22	CCER1
PTPRE				RBM26		FAM213A	GIGYF1		TUBA4A		KLHL35				LARP1B	DHX30																				DUSP9	CCIN
QKI				RBM34		FAM35A	GIMAP1		TUBB		KLK4				LBP	DHX34																				DYNC1H1	CCND2
RAB10				RBM4		FAM3B	GIMAP2		TUG1		KLK9				LDB3	DHX37																				DYNC1LI2	CCND3
RAB12				RBM6		FAM3C	GIMAP4		TULP4		KLRD1				LEPR	DHX57																				DYNLL1	CCNG2
RAB1A				RBMX2		FAM3D	GIMAP6		TXLNA		KPNB1				LETM2	DIAPH1																				DYNLT3	CCNI
RAB20				REL		FAM46A	GJA4		U2AF1		KRI1				LHFPL2	DIAPH2																				DYRK2	CCNJ
RAB27A				RFC3		FAM59A	GJB5		U2SURP		L3MBTL1				LHFPL4	DIO2-AS1																				DYX1C1	CCNL1
RAB31				RFC4		FAM5C	GLE1		UBE2D2		LAMA4				LILRA2	DIO3OS																				DZANK1-AS1	CCNT2
RAB7A				RFTN1		FAM65C	GLT25D1		UBE2G2		LAMP1				LIMCH1	DIRAS1																				E2F8	CCSAP
RAP2B				RGS13		FAM82A1	GM2A		UBE2H		LDB3				LIMS3	DIS3																				EAF1	CD109
RAPGEF2				RHOH		FAM83B	GMPPB		UBE2J1		LENG1				LINC00478	DKFZp761P0212																				EARS2	CD1C
RARRES1				RNPS1		FAM84A	GNAL		UBE2L3		LENG8				LIPI	DKK3																				EBAG9	CD1D
RASSF4				RPAP3		FAM8A1	GNB1L		UBTF		LETM1				LMNA	DLEU2																				EBF1	CD209
RASSF5				RPL10		FAT1	GOLGA7B		UBXN4		LFNG				LMO7	DLEU7																				EBPL	CD226
RBM47				RPL10A		FBLIM1	GP1BA		UBXN7		LGR4				LMOD2	DLG1-AS1																				EDEM2	CD244
RBMS1				RPL12		FBXO32	GPATCH3		UFC1		LHX4				LMOD3	DLL3																				EDNRA	CD27
RBPJ				RPL13		FBXO34	GPATCH4		UHMK1		LIMS2				LOC100129034	DLX4																				EEA1	CD276
RDX				RPL13A		FCGBP	GPC2		USE1		LINC00202				LOC100506047	DLX6																				EEF1A1	CD28
RFC5				RPL14		FCGR3B	GPHB5		UTP18		LINC00216				LOC100506114	DMP1																				EEF1G	CD36
RFFL				RPL15		FDFT1	GPNMB		UTP6		LINC00265				LOC100506142	DMRTC1-AS1																				EEPD1	CD38
RGL1				RPL17		FDPS	GPR135		VAMP1		LINC00342				LOC100506189	DNAH11																				EFCAB6	CD47
RHOG				RPL19		FDX1	GPR144		VAMP8		LINC00537				LOC100506870	DNAH14																				EFHD2	CD48
RHOU				RPL21		FER	GPR174		VIM		LINC00577				LOC100507537	DNAH5																				EFTUD1	CD53
RNASEK				RPL22		FER1L6-AS1	GPR180		VPS13D		LINGO3				LOC254028	DNAH6																				EFTUD2	CD58
RNF11				RPL22L1		FERMT2	GPX8		VRK3		LLGL1				LOC283177	DNAH7																				EHBP1	CD6
RNF114				RPL23		FEZF2	GRIK2		WAC		LMNA				LOC285556	DNAH9																				EHD4	CD79B
RNF13				RPL23A		FGD4	GRIK5		WASF2		LOC100128653				LOC647979	DNAJC15																				EI24	CD84
RNF130				RPL24		FGF13	GRIN2A		WASH3P		LOC100129195				LOC652993	DNAJC18																				EIF1AD	CD8A
RNF149				RPL27		FGF9	GRK6		WDR1		LOC100129476				LOC729680	DNAJC4																				EIF1AX	CD8B
RNF19A				RPL27A		FGFR4	GRM1		WNK1		LOC100130417				LOC730102	DNASE1L3																				EIF2A	CD9
RNF213				RPL28		FH	GRM5		WRNIP1		LOC100131096				LOC84856	DNHD1																				EIF2C2	CD93
RPS27L				RPL3		FHAD1	GRTP1		WSB1		LOC100131170				LONP2	DNM3																				EIF2C4	CDC14B
RPS6KA3				RPL30		FHL1	GRWD1		YBX1		LOC100134822				LOX	DOCK10																				EIF2S2	CDC20B
RSU1				RPL31		FHL2	GSG1L		YPEL5		LOC100190986				LPAR6	DOCK5																				EIF2S3	CDC42SE2
RTN4				RPL32		FILIP1L	GSK3A		YTHDC1		LOC100287098				LPL	DOHH																				EIF3F	CDC73
RTP4				RPL34		FKBP11	GTF3C4		YTHDC2		LOC100287590				LPP	DPPA4																				EIF3M	CDH1
S100A11				RPL35		FLJ22763	GTPBP10		YWHAE		LOC100287808				LRFN3	DPY19L3																				EIF4EBP2	CDH17
S100A8				RPL35A		FLNC	GTPBP5		YWHAQ		LOC100289333				LRP1	DSCAML1																				EIF5A2	CDH23
SAMD3				RPL36A		FLOT1	GTPBP8		ZBTB11		LOC100289341				LRP10	DSCR10																				ELF4	CDH24
SAMD9				RPL37		FLRT3	GUCY1A2		ZBTB24		LOC100310756				LRRC15	DSG2																				ELL3	CDH6
SAMD9L				RPL37A		FNBP1L	GUCY2D		ZC3H11A		LOC100505835				LRRC2	DSN1																				ELOVL2	CDHR2
SAMHD1				RPL38		FNDC3A	GVINP1		ZC3H15		LOC100505876				LRRC32	DSTNP2																				ELOVL5	CDHR3
SAMSN1				RPL39		FNDC3B	GXYLT2		ZCCHC6		LOC100506175				LRRC39	DTYMK																				ELP4	CDK11B
SAR1B				RPL4		FOLH1	GZMK		ZCCHC7		LOC100506418				LRRC8B	DUX4																				EME2	CDK13
SAT1				RPL41		FOSL2	HAUS8		ZFAND6		LOC100506472				LRRFIP2	DYNC2LI1																				EMILIN3	CDK14
SCARB2				RPL6		FOXF1	HCG22		ZFP161		LOC100506684				LRRN4CL	DYNLRB1																				EMR2	CDK15
SCO2				RPL7		FOXF1-AS1	HCG26		ZFP62		LOC100507425				LTN1	DYX1C1																				ENOX2	CDK8
SCPEP1				RPL7A		FOXF2	HCRP1		ZHX1		LOC100507630				LYPLAL1	DZIP3																				ENTPD6	CDKL2
SDC3				RPL9		FOXN3	HEATR6		ZMYM6		LOC115110				LYVE1	E2F2																				EPB41	CDS1
SDCBP				RPLP2		FOXP2	HECW2		ZMYND8		LOC148413				M1	EAPP																				EPB41L4B	CDV3
SDHD				RPS10		FREM1	HELLS		ZNF124		LOC149134				MACROD1	EBF4																				EPG5	CDX4
SEC22B				RPS11		FRMD3	HELQ		ZNF24		LOC220906				MAFB	EBNA1BP2																				EPHA10	CEACAM5
SEL1L				RPS12		FTH1	HEMGN		ZNF330		LOC255654				MAFG	ECD																				EPHA3	CEACAM7
SERINC1				RPS13		FUT2	HIST1H1T		ZNF33A		LOC283140				MALAT1	EDA																				EPHA7	CELF2-AS1
SERPINA1				RPS15A		FUT3	HIVEP3		ZNF440		LOC283177				MAN1A2	EDDM3A																				EPHB3	CELF3
SERPINB1				RPS16		FUT4	HLA-DOA		ZNF512		LOC283335				MANBA	EDNRA																				EPOR	CELF6
SERPING1				RPS17		FZD5	HLA-DPA1		ZNF573		LOC284600				MAP2K1	EEF1D																				EPS8L1	CELSR1
SFT2D2				RPS18		G0S2	HLCS		ZNF585A		LOC339352				MAP2K3	EFCAB1																				ERCC1	CEP104
SGK3				RPS20		G6PC	HMBS		ZRANB3		LOC340107				MAP3K2	EFHA2																				ERGIC3	CEP128
SGPL1				RPS21		GAB1	HMHA1				LOC377711				MAP3K8	EGLN2																				ERI2	CEP250
SGTB				RPS23		GABARAPL1	HOPX				LOC388780				MAP4	EHD4																				ERICH1	CEP350
SH2D2A				RPS24		GABRE	HPD				LOC389634				MAP4K3	EHF																				ERLEC1	CEP41
SH3BGRL3				RPS25		GABRG2	HPS1				LOC399491				MAPK1	EHHADH																				ERV9-1	CEP68
SIGLEC1				RPS27		GADD45A	HRH4				LOC399753				MAPK8	EHMT2																				ERVH-6	CEP89
SIRPB1				RPS27A		GALM	HS2ST1				LOC440792				MAST2	EI24																				ERVW-1	CERS5
SIRPG				RPS28		GALNT11	HS3ST3A1				LOC595101				MB	EIF2B5																				ESD	CERS6
SLAMF7				RPS29		GALNT12	HSD17B14				LOC642852				MBNL1	EIF3B																				ESF1	CFC1
SLAMF8				RPS3A		GALNT4	HSD17B7P2				LOC645431				MC5R	EIF3J																				EXOSC7	CFLAR
SLC1A3				RPS4X		GALNT5	HTR6				LOC647070				MCM9	ELAVL4																				EZR	CGA
SLC30A1				RPS5		GALNT7	HTR7				LOC653160				MDFIC	ELF3																				F12	CHAF1A
SLC30A7				RPS6		GAP43	HTRA2				LOC90834				MED13L	ELL3																				F2R	CHAMP1
SLC31A1				RPS7		GBA2	HTRA4				LOC91450				MED24	EMG1																				F8A1	CHD1L
SLC31A2				RPS8		GBA3	ICOSLG				LOC91548				MEF2C	EMID2																				FABP7	CHD2
SLC39A8				RPSA		GBP3	IDH3G				LPAR2				MEG3	EML4																				FADD	CHD3
SLC44A1				RQCD1		GCG	IFFO1				LPCAT3				MEIS3P1	EMR1																				FADS1	CHIC2
SLC7A7				RRAS2		GCNT1	IFI16				LRCH4				MFAP3L	ENC1																				FADS3	CHL1
SLC8A1				RSBN1L		GCNT3	IFNA7				LRFN4				MFAP5	ENOSF1																				FAF1	CHL1-AS2
SLC8A1-AS1				SAMD12		GCNT4	IFNG				LRRC16B				MFSD1	ENTPD3																				FAHD2B	CHML
SLFN5				SASH3		GDA	IGF2BP1				LRRC27				MGAT4A	ENTPD6																				FAM102A	CHMP3
SMARCA2				SCAF11		GFPT1	IGFBP7				LRRC40				MGC70870	EPB41																				FAM114A1	CHMP4C
SMPDL3A				SCAF4		GHDC	IGHA1				LRRC45				MGST1	EPB41L4A																				FAM118B	CHPT1
SNX10				SEC62		GHITM	IGHD				LRRFIP1				MIB1	EPB41L5																				FAM133A	CHRM3
SNX18				SEH1L		GIPC2	IGSF6				LRTM2				MIR101-1	EPC1																				FAM160B2	CHST1
SNX20				SEL1L3		GK	IKBKB				LSM14A				MIR195	EPHA1-AS1																				FAM161A	CHST9
SNX6				SELT		GLOD4	IKBKG				LTBP4				MKLN1	EPHB3																				FAM165B	CHST9-AS1
SOAT1				2006-09-01		GNA11	IKZF1				LTBR				MLIP	EPOR																				FAM171B	CHTOP
SOCS3				2007-09-01		GNAI1	IKZF3				LYPLA2				MLL3	EPPK1																				FAM175A	CIB2
SOD2				2009-09-01		GNB1	IL18				LYRM2				MLLT11	EPS15L1																				FAM182B	CIRBP
SP110				SERBP1		GNG12	IL21				MACF1				MLXIP	EPS8L1																				FAM189B	CISD2
SPATA13				SERF2		GNPNAT1	IL27RA				MADD				MMP2	EPT1																				FAM192A	CITED2
SPPL2A				SET		GOLIM4	IL34				MAGIX				MMS19	ERBB3																				FAM195A	CLASP1
SQRDL				SETD2		GOLT1A	IL4				MALAT1				MNF1	ERC1																				FAM198B	CLASP2
SRGAP2				SF3B1		GOSR2	IL4R				MAMSTR				MPDZ	ERCC6L2																				FAM199X	CLASRP
SRGN				SF3B14		GOT1	IL9R				MAN1B1				MPHOSPH6	ERLIN2																				FAM200B	CLCA1
ST3GAL5				SGPP1		GPA33	IMPDH1				MAP1S				MPL	ERMP1																				FAM203A	CLCN3
STAT1				SHCBP1		GPD1	INPP5K				MAP2K7				MPRIP	ERN2																				FAM206A	CLCN4
STAT2				SHQ1		GPR123	INSRR				MAP3K10				MPV17	ERVK3-1																				FAM21B	CLCNKB
STAT3				SKA2		GPR125	INTS6				MAP4				MS4A6A	ESPL1																				FAM21C	CLDN11
STAT4				SKAP2		GPR126	IQCF4				MAPK11				MS4A7	ESPN																				FAM3D	CLDN12
STK10				SLC12A2		GPR128	IQCG				MAPK1IP1L				MSRB2	ESR1																				FAM45A	CLDN4
STOM				SLC15A2		GPR161	IQCH				MAPK8IP1				MSX1	ESRG																				FAM53C	CLDND1
STX12				SLC25A32		GPR39	IQSEC2				MAPK8IP3				MT1X	ESRRA																				FAM54A	CLEC7A
SUB1				SLC38A1		GPRASP2	ISLR				MAPKAPK5-AS1				MTSS1L	ETFA																				FAM63A	CLK2
TAB2				SLC6A16		GPRC5A	ITGAL				MAPRE3				MURC	ETS1																				FAM65A	CLK3
TAP1				SLC7A6		GPRIN1	ITGB3				MAPT				MUSTN1	EWSR1																				FAM66C	CLMN
TAP2				SLC7A6OS		GPRIN2	ITPR2				2007-03-01				MYBPC1	EXD2																				FAM76B	CLN6
TARP				SLC9A7		GPX2	JAK3				MARCKS				MYBPC2	EXOSC2																				FAM92A1	CLNK
TAX1BP1				SLMO2		GPX3	JAZF1				MAZ				MYBPH	EXOSC3																				FAN1	CLRN1
TC2N				SMARCC1		GRAMD3	JMJD4				MB21D1				MYF6	EXOSC4																				FANCF	CLTC
TCF7L2				SMARCE1		GRB10	KAL1				MBLAC1				MYH1	EXTL1																				FANCG	CLUL1
TFEC				SMC1A		GREM1	KATNA1				MBP				MYH14	EXTL3																				FARS2	CMKLR1
TGFBI				SMC2		GREM2	KCNAB1				MCF2L				MYH2	EYA4																				FBXL5	CMTM2
TGOLN2				SMC4		GRK5	KCNAB2				MCL1				MYH3	F11R																				FBXO3	CMTM6
THEMIS				SMC6		GRTP1	KCNC2				MCM10				MYH6	FA2H																				FBXO32	CNBD1
THEMIS2				SMEK1		GSDMB	KCNG4				MCM3AP				MYH7	FABP1																				FBXO41	CNKSR2
TIMP2				SMG7		GSK3B	KCNH6				MDK				MYH8	FABP2																				FBXW2	CNKSR3
TLR2				SMN1		GSTA1	KCNIP2				MDM2				MYL1	FAIM3																				FCN2	CNOT2
TLR8				SNAPC1		GUCA2A	KCNIP3				MDM4				MYL2	FAM104B																				FDFT1	CNOT4
TMBIM6				SNHG6		GUCY1A3	KCNJ10				MED13L				MYL4	FAM108A1																				FDX1	CNPY1
TMEM127				SNORA74A		GUCY2C	KCNJ5				MED16				MYLK3	FAM120A																				FEM1C	CNRIP1
TMEM176A				SNORD21		GUSBP11	KCNMB4				MED26				MYLPF	FAM122A																				FER	CNST
TMEM30A				SNORD29		H3F3A	KCTD10				MED28				MYOM1	FAM122B																				FER1L4	CNTD1
TMEM59				SNORD61		HADH	KCTD15				MEFV				MYOM3	FAM125B																				FES	CNTLN
TMEM66				SNORD81		HAPLN1	KCTD16				METRN				MYOT	FAM135B																				FEZF2	CNTNAP5
TMSB10				SNRNP200		HAPLN4	KCTD18				METTL7A				MYOZ1	FAM136A																				FGF18	CNTRL
TNFAIP2				SNRPD2		HBA1	KDM5C				MFSD10				MYOZ2	FAM149B1																				FGF21	COA1
TNFAIP3				SNRPE		HDAC11	KDM6B				MFSD11				NAMPT	FAM161A																				FKBP11	COBL
TNFRSF1B				SNRPG		HEBP1	KEL				MGAT4B				NAV1	FAM161B																				FKBP1A	COG1
TNFSF10				SNX5		HEBP2	KIAA1033				MGC45922				NBPF10	FAM162A																				FKBP9	COG2
TNFSF13B				SOD1		HEPH	KIAA1324L				MGC50722				NBPF14	FAM163A																				FLI1	COG3
TNIP3				SORL1		HES1	KIAA1656				MGST3				NBR1	FAM166A																				FLJ27352	COG6
TNS3				SP3		HHLA2	KIAA1683				MIPEPP3				NCALD	FAM169A																				FLJ32790	COL14A1
TPP1				SPATS2		HIGD1A	KIAA1731				MITF				NCAM1	FAM195A																				FLJ37453	COL17A1
TRAC				SRSF1		HIPK2	KIAA1984				MLL2				NCOA7	FAM199X																				FLJ39632	COL21A1
TRAM1				SRSF10		HKDC1	KIAA2022				MLL5				NCSTN	FAM200A																				FLJ41455	COL22A1
TRAT1				SRSF11		HLA-DQA1	KIF19				MLLT10				ND3	FAM205A																				FLJ42627	COL25A1
TRAV20				SRSF3		HMGB4	KIF1A				MLXIP				NDRG2	FAM211B																				FLJ42709	COL3A1
TRBC1				SRSF9		HMGCR	KIF3A				MNT				NDUFB2	FAM216A																				FLJ43663	COL4A3
TRGC2				SS18L2		HMGCS1	KIFC3				MORN1				NEAT1	FAM222A																				FMR1	COL4A4
TRIM14				ST13		HNF4A	KIR2DL1				MORN3				NEB	FAM226B																				FN1	COL6A6
TRIM21				STAG1		HNF4G	KIRREL3				MPV17L				NECAB2	FAM227B																				FNBP4	COL7A1
TRIM22				STAG2		HOXA-AS2	KLF12				MRC2				NECAP2	FAM24B																				FNDC3A	COL9A1
TRIM69				STAP1		HOXB6	KLHL22				MRM1				NEK9	FAM3B																				FNDC3B	COL9A2
TRPS1				STARD7		HOXB8	KLK12				MRP63				NES	FAM3D																				FNIP1	COLQ
TXN				STIM2		HPCAL1	KLK3				MRPL30				NEURL1B	FAM54A																				FNIP2	COMMD6
TXNDC12				STK17A		HPGD	KLK5				MRPL44				NEXN	FAM58A																				FOXC1	COMP
TXNIP				STK17B		HRH1	KLK6				MRPS16				NFE2L1	FAM5B																				FOXH1	COPA
TYROBP				STRADA		HSD11B2	KLK7				MT4				NFE2L3	FAM63A																				FOXP4	COPG2
UBC				STRBP		HSD17B11	KLK9				MTERFD2				NFIB	FAM65C																				FRA10AC1	COQ6
UBE2D1				SUZ12		HSD17B12	KMO				MTG1				NFIC	FAM69B																				FRMD8	CORO2A
UBE2F				SWAP70		HSD17B8	KPNA4				MTMR9				NFYC	FAM71E1																				FRYL	COX20
UBE2L6				SYK		HSD3B1	KRIT1				MXRA8				NLGN2	FAM73B																				FSD1	COX6A1
UBE2V1				SYNE2		HSPA1A	KRT13				MYBBP1A				NME7	FAM75C2																				FTSJD2	CP
UBL3				SYPL1		HSPA2	KRT14				MYCN				NNMT	FAM86B1																				FUT11	CPEB1
UBXN4				TAF1D		HSPA5	KRT4				MYEOV				NPDC1	FAM92A1																				FZD6	CPM
USO1				TAF2		HSPB6	KRT5				MYH14				NPR2	FARP1																				G3BP2	CPNE5
UTRN				TAF7		IBTK	KRT6A				MYH7B				NQO2	FARS2																				GAB1	CPT1A
VAMP3				TAF9		ICA1	KRT6B				MYL10				NR1D2	FAS-AS1																				GALK1	CREB3L1
VAMP5				TBC1D5		ICK	KRT71				MYL7				NR1H4	FASLG																				GALNT2	CREB5
VCAM1				TBCA		IDH1	KRTAP2-4				MYO19				NR4A2	FASTKD3																				GAMT	CRH
VMP1				TBL1XR1		IER2	KRTAP4-2				MYO1C				NR4A3	FBLIM1																				GAN	CRISP1
VSIG4				TCEA1		IER3	KRTAP4-6				MZT2B				NR6A1	FBLL1																				GAPVD1	CRK
WARS				TCF3		IFRD1	KRTAP4-8				NACC1				NRAP	FBP1																				GART	CRMP1
WDFY1				TERF2		IGF1	KRTAP8-1				NAGLU				NRF1	FBP2																				GAS2L3	CRNN
WSB1				TEX10		IGFBP5	KRTCAP2				NANS				NRP1	FBRSL1																				GAS6-AS1	CROT
WSB2				TFAM		IGH@	KRTDAP				NAP1L1				NRP2	FBXL21																				GBAP1	CRYGD
XAF1				THAP9-AS1		IGHA1	L3MBTL1				NAT16				NUBP1	FBXO2																				GBP1	CRYGS
XCL1				THOC2		IGHD	LAGE3				NAT8L				NUDCD1	FBXO3																				GBX2	CSDA
XRN1				THOC7		IGHG1	LAP3				NAV2				NUDT4	FBXO41																				GCLC	CSF1
YME1L1				TIFA		IGHM	LCE3D				NBPF10				NYNRIN	FBXO9																				GDAP1	CSF2
ZCCHC2				TLR10		IGHV3-48	LCK				NBPF12				OAF	FBXW12																				GFAP	CSF2RA
ZEB2				TMED8		IGJ	LCP2				NCAPH2				OBSL1	FCAMR																				GFM1	CSF3R
ZFYVE26				TMEM123		IGK@	LDB1				NCOR2				OGN	FCER2																				GGCX	CSH2
ZMPSTE24				TMEM14A		IGKC	LDB3				NDUFB7				OMD	FCF1																				GGT1	CSNK1A1
				TMEM156		IGLC1	LECT1				NDUFC2				OR2A4	FCRL2																				GGT5	CSNK2A1
				TMEM194A		IGLJ3	LEF1				NDUFS8				ORMDL3	FCRL4																				GIPC1	CSPP1
				TMEM206		IGLL3P	LETM2				NEAT1				OS9	FDX1																				GJA4	CSRNP2
				TMEM69		IGLL5	LGALS8				NEU4				OSBPL1A	FEZF2																				GJA5	CSRNP3
				TMF1		IGLV1-44	LGI2				NFAM1				OSBPL8	FGB																				GLA	CST1
				TMPO		IL17RE	LHB				NFASC				OSMR	FGD2																				GLB1	CST3
				TNFRSF13C		IL1B	LHFPL3-AS1				NFE2L2				OTUD1	FGF1																				GLDC	CST7
				TNKS		IL1RL1	LHX4				NFKBIB				OTUD7B	FGF12																				GLDN	CTAGE5
				TOMM5		IL22RA1	LIMS1				NHSL1				P4HB	FGF18																				GLI2	CTBP1-AS1
				TOP1		IL8	LIN7A				NIPAL1				PABPN1	FGF2																				GLO1	CTC1
				TOP2A		INADL	LINC00238				NKD1				PACSIN3	FGF22																				GLOD5	CTDSPL2
				TOPBP1		INPP1	LINC00276				NKTR				PADI2	FGF4																				GLRA1	CTF1
				TOX		INSC	LINC00339				NKX2-1				PAFAH1B1	FGR																				GLT1D1	CTNNA3
				TPD52		INSR	LINC00475				NKX6-3				PALMD	FHL2																				GLUL	CTNNB1
				TPGS2		IQCA1	LINC00486				NLN				PAM	FIBCD1																				GNA12	CTNND2
				TPR		IQCH	LINC00514				NNAT				PAPD5	FIGN																				GNA13	CTRB1
				TPX2		IRF2BPL	LINC00516				NOC2L				PAPOLG	FKBP1B																				GNAI1	CTSZ
				TRA2B		IRF6	LINC00523				NOL12				PARVA	FKBP6																				GNB4	CTTN
				TRAF5		IRS1	LINC00527				NOP9				PAX3	FLG																				GNL1	CTTNBP2NL
				TRIM4		IRS2	LINC00528				NOTUM				PCDH17	FLJ11292																				GNL3	CUL3
				TRIM59		ISX	LINC00535				NOVA2				PCDHB1	FLJ12120																				GNL3L	CUL7
				TRMT13		ITFG1	LINC00559				NOXA1				PCDHGA3	FLJ13197																				GOLGA5	CWF19L1
				TRMT61B		ITGA1	LINC00608				NOXO1				PCDHGB7	FLJ26850																				GOLIM4	CWF19L2
				TROVE2		ITGA6	LINS				NPEPL1				PCDHGB8P	FLJ30838																				GOLT1B	CWH43
				TSNAX		ITGB1	LNPEP				NPIP				PCDHGC3	FLJ31958																				GPBP1	CX3CR1
				TTC3		ITGB4	LOC100127886				NPIPL3				PCNXL2	FLJ33360																				GPCPD1	CXADR
				TUBB		ITGB6	LOC100128239				NPM2				PDE4D	FLJ33534																				GPER	CXCR6
				TUG1		ITGB8	LOC100128909				NPRL3				PDE4DIP	FLJ33544																				GPHA2	CXXC1
				TXNL1		ITLN1	LOC100129722				NR2F1				PDGFD	FLJ37798																				GPR161	CXorf22
				UBA2		ITPK1	LOC100130111				NR2F2				PDK4	FLJ39051																				GPR17	CXorf30
				UBA52		ITPR3	LOC100130815				NRG2				PDLIM3	FLJ42627																				GPR27	CXorf36
				UBAP2		IYD	LOC100130987				NRP2				PDLIM5	FLJ42875																				GPR31	CXorf64
				UBE2D2		JAG1	LOC100132292				NRXN3				PDLIM7	FLJ43489																				GPR63	CYB561
				UBE2G1		JUN	LOC100132319				NSF				PDXDC1	FLT1																				GPR82	CYB5D1
				UBE2J1		JUND	LOC100132707				NSUN5P1				PEA15	FLT3LG																				GPSM1	CYB5R1
				UBE2N		JUP	LOC100133991				NSUN6				PET100	FLT4																				GRAMD1A	CYB5RL
				UBE2Q1		KALRN	LOC100190986				NT5C				PEX3	FLYWCH1																				GRB14	CYBA
				UBR5		KAZALD1	LOC100272228				NTM				PFN1	FMR1																				GRB2	CYBRD1
				UPF3A		KCNE3	LOC100287177				NUCKS1				PFN2	FNDC3B																				GREM2	CYCS
				UQCRH		KCNG3	LOC100287525				NUDT3				PGAP2	FOXD4																				GRID1	CYLC1
				USP1		KCNJ13	LOC100294362				NUMBL				PHF20	FOXE1																				GRINA	CYLD
				USP14		KCNJ15	LOC100422737				NUP188				PHKB	FOXF1																				GRK5	CYP11B1
				USP34		KCNK5	LOC100505564				NUP210				PI4K2A	FOXF1-AS1																				GRM4	CYP11B2
				UTP3		KCNMB1	LOC100505768				NXNL1				PICALM	FOXF2																				GRP	CYP2A6
				UXT		KCNQ1	LOC100505812				OAZ1				PID1	FOXH1																				GSPT1	CYP2A7
				VEZT		KCNQ4	LOC100505890				OCIAD1				PIGF	FOXJ1																				GSR	CYP2C18
				VPS13B		KCTD3	LOC100505915				ONECUT1				PIK3C2A	FOXL1																				GSTO1	CYP2C9
				WAC		KDELR1	LOC100506088				ONECUT3				PIK3CG	FOXN1																				GTF2H1	CYP2D6
				WDR3		KDELR2	LOC100506100				OPA3				PIK3R1	FOXP1																				GTF2H2	CYP2U1
				WEE1		KDM6B	LOC100506214				OPHN1				PIP4K2A	FOXP1-IT1																				GTF3C1	CYP3A43
				WHSC1L1		KHDC1	LOC100506219				OR4D1				PITRM1	FOXQ1																				GTPBP4	CYP3A7
				XPO1		KHNYN	LOC100506236				OR5L2				PITX2	FRAS1																				GTPBP8	CYP3A7-CYP3AP1
				XRCC5		KIAA0284	LOC100506319				OR7E104P				PKIA	FRG1B																				GTSE1	CYP4A11
				YAF2		KIAA0319L	LOC100506457				OSBPL5				PKN2	FRMD4A																				GUCA2A	CYP4B1
				YBEY		KIAA0494	LOC100506470				OSBPL7				PKP4	FRMD4B																				GUK1	CYP4F3
				YWHAB		KIAA1211	LOC100506472				OSM				PLA2G6	FRMD6-AS1																				GUSBP11	CYP4V2
				YWHAZ		KIAA1244	LOC100506639				OTOP2				PLCE1	FRZB																				GZF1	CYSLTR2
				YY1		KIAA1324	LOC100506675				OTUD5				PLCL2	FSCN3																				H1FNT	DAAM1
				ZBTB44		KIAA2022	LOC100506882				PABPN1				PLEKHA8P1	FSTL4																				H2AFJ	DACH2
				ZC3H12D		KIAA2026	LOC100507032				PALM3				PLIN3	FTSJD2																				H2BFM	DACT3
				ZC3H4		KIF13A	LOC100507274				PAPPA				PLIN5	FUT7																				HAGHL	DAPK1
				ZCCHC10		KIF16B	LOC100507419				PARD3				PLK1	FUT9																				HAPLN1	DAPK2
				ZCCHC7		KIF19	LOC100507616				PARD6A				PLK3	FXN																				HAUS2	DAPP1
				ZCRB1		KIF1B	LOC146880				PARP10				PLN	FZD3																				HAUS3	DARS
				ZFC3H1		KITLG	LOC151484				PAX2				PLTP	GAA																				HBB	DBN1
				ZFP106		KLF3	LOC152024				PAX8				PLXNB2	GABBR2																				HBE1	DBT
				ZMYM4		KLF4	LOC153811				PCDH1				PMM2	GABPB1																				HBG1	DCAF10
				ZNF117		KLF5	LOC154092				PCSK4				PNPLA8	GABRA5																				HBQ1	DCAF6
				ZNF12		KLF6	LOC200772				PCSK6				POLH	GABRB2																				HCFC1R1	DCAF8
				ZNF138		KLF9	LOC283038				PCSK7				POLR2J2	GABRB3																				HCN1	DCDC2
				ZNF195		KLHL23	LOC283335				PCSK9				POLR3A	GABRG1																				HCP5	DCHS1
				ZNF260		KLHL29	LOC283454				PDCD6				POPDC3	GABRG2																				HDAC7	DCLRE1A
				ZNF394		KLHL9	LOC283688				PDCD7				PPARGC1A	GABRG3																				HDGFRP3	DCLRE1C
				ZNF608		KNCN	LOC283887				PDE4C				PPDPF	GABRR1																				HDHD1	DCN
				ZNF655		KRT18	LOC284632				PDLIM7				PPFIA1	GAD1																				HDLBP	DCP2
				ZNF738		KRT19	LOC286009				PDPK1				PPFIA4	GADD45GIP1																				HERC1	DCT
				ZNF800		KRT20	LOC339298				PDX1				PPP1CB	GAL3ST2																				HERPUD2	DCTN2
				ZNF827		KRT8	LOC340085				PDXK				PPP1R1A	GAL3ST3																				HEY1	DCTN5
				ZNF85		KRT8P12	LOC374443				PDZD3				PPP1R27	GALNT13																				HEYL	DCUN1D1
				ZNF91		KRTCAP3	LOC388948				PECR				PPP1R3C	GALNTL6																				HFE	DCUN1D5
				ZNF93		LAMA4	LOC400940				PELP1				PPP2R3A	GANC																				HGS	DCX
				ZNFX1-AS1		LAMA5	LOC401463				PEX16				PPP6C	GAPVD1																				HIATL1	DDA1
				ZRANB2		LAMB1	LOC439938				PGAM2				PRCC	GART																				HIC2	DDN
				ZSCAN16		LAMB3	LOC440900				PGF				PREPL	GAS2L2																				HIGD1A	DDR1-AS1
				ZWILCH		LAPTM4B	LOC441086				PGLS				PRICKLE1	GATA2																				HIGD2A	DDX1
				ZWINT		LARGE	LOC441178				PHAX				PRKAA2	GATA4																				HILPDA	DDX11
						LARP1B	LOC541471				PHF1				PRKAR2A	GATC																				HIPK2	DDX17
						LATS2	LOC643711				PHF3				PRPF18	GBP2																				HIPK3	DDX18
						LCN2	LOC646484				PHLDA2				PRR14	GBP5																				HIRIP3	DDX3Y
						LCOR	LOC646808				PHLDA3				PRRG3	GCHFR																				HIST1H2AI	DDX5
						LCT	LOC654433				PI16				PRSS1	GCM2																				HIST1H3A	DDX54
						LDB3	LOC654780				PICK1				PRUNE2	GDF11																				HIST1H3H	2001-12-01
						LDHA	LOC727924				PIGT				PSAPL1	GEMIN5																				HIVEP1	DEFB105A
						LDLR	LOC728012				PIP4K2B				PSEN1	GFRA3																				HLA-DMB	DEFB124
						LDOC1L	LOC728114				PKD1				PSMC4	GID8																				HLA-DPA1	DEFB126
						LGALS4	LOC728353				PKD1P1				PSME4	GIMAP2																				HLA-DQB1	DENND1B
						LGALSL	LOC728769				PKN2				PTK2	GIMAP4																				HLA-DRB1	DENR
						LGR4	LOC730098				PLCB3				PTMS	GIMAP5																				HLCS	DESI2
						LGR5	LPAR6				PLCD3				PTP4A1	GINS4																				HMGB3	DGCR12
						LIMA1	LRRC15				PLEC				PTP4A3	GJA10																				HMGCS1	DGKA
						LINC00424	LRRC18				PLEKHN1				PTPN14	GJD2																				HNRNPD	DGKH
						LINC00483	LRRC48				PLIN5				PTPRG	GLS																				HNRNPH2	DHRS12
						LLGL2	LRRC8A				PMS2P1				PTRF	GLT8D1																				HOXA-AS2	DHRS9
						LMO3	LRRTM1				PMS2P3				PTX3	GLYAT																				HOXD4	DHX38
						LMO7	LSM10				PNMAL2				PURB	GMEB1																				HPS1	DIAPH3
						LMOD1	LSM11				PNN				PXK	GML																				HR	DICER1
						LNX1	LST1				PNO1				PXN	GMNC																				HS3ST1	DIO1
						LOC100128893	LTA				PNPLA2				QKI	GNAL																				HS3ST2	DIO2
						LOC100130100	LTB4R2				PNPLA7				RAB11B	GNAQ																				HSCB	DIO2-AS1
						LOC100131170	LTBP2				PODNL1				RAB18	GNB5																				HSD17B12	DIP2B
						LOC100131510	LUC7L2				POFUT1				RAB22A	GNG7																				HSF1	DIS3
						LOC100133669	LUM				POGZ				RAB2A	GNL1																				HSF2BP	DIS3L
						LOC100287723	LY75				POLN				RAB40B	GNL3L																				HSPA14	DIXDC1
						LOC100289255	LY96				POLR1B				RAB5A	GNLY																				HSPA1A	DKFZP434A062
						LOC100505633	LYNX1				POLR2J				RABEP1	GNN																				HSPA4	DKFZp434J0226
						LOC100505989	LYPD3				POLR2J2				RAC1	GNRHR																				HSPA5	DKFZp547J222
						LOC100506125	LZTS1				POLR2J4				RAD50	GOLGA2																				HSPA8	DKK1
						LOC100506295	M1				POM121				RAD51B	GOLGA2P5																				HSPB11	DKK3
						LOC100506497	MAD2L1BP				POMT2				RALBP1	GOLGA8A																				HTATIP2	DLEU2
						LOC100506599	MAFB				POTEKP				RALGAPA1	GP1BA																				HTATSF1P2	DLG1
						LOC100506990	MAFIP				POU3F2				RANBP2	GPBP1L1																				HTR7	DLG1-AS1
						LOC100507600	MAGEB4				POU5F1				RAP2A	GPC5																				HYLS1	DLG2
						LOC100508797	MAK				POU5F1B				RASAL2	GPLD1																				ICAM1	DLGAP1
						LOC100652770	MAL				PPFIBP1				RBFOX1	GPM6A																				ID2	DLL3
						LOC113230	MAN2C1				PPIL2				RBM24	GPN3																				ID2B	DMGDH
						LOC149703	MAP2K7				PPP1R12A				RBM6	GPR107																				IDH3A	DMXL1
						LOC151009	MAP3K1				PPP6C				RBMS3	GPR113																				IFI27	DNAAF3
						LOC284454	MAP3K3				PPP6R1				RBP7	GPR124																				IFI6	DNAH1
						LOC284757	MAP3K8				PQLC1				RBX1	GPR161																				IFIH1	DNAH5
						LOC339988	MAP3K9				PRB1				RC3H2	GPR25																				IFITM1	DNAJC10
						LOC389023	MAP4K1				PRDM16				RCAN2	GPR27																				IFITM10	DNAJC13
						LOC389634	MAP4K2				PRDX2				RETSAT	GPR98																				IFNGR2	DNAJC16
						LOC400238	MAP6D1				PRIC285				REV3L	GPRIN3																				IFRD1	DNAJC19
						LOC400643	MAPK12				PRICKLE1				RFFL	GPX2																				IFT20	DNAJC24
						LOC440335	MAPK15				PRKAR2A				RGPD5	GPX8																				IFT57	DNAJC30
						LOC440434	MAPK8IP3				PRKCSH				RHBDD2	GRAPL																				IGF2BP3	DNAJC6
						LOC643201	MAPRE3				PRKD2				RHBDF1	GRB7																				IGFBP5	DNAJC9
						LOC647859	MAPT				PRLH				RHEB	GREM1																				IGH@	DNALI1
						LOC728377	2001-03-01				PRMT2				RHOA	GREM2																				IGHG1	DNASE1L3
						LOC93432	2007-03-01				PROM2				RHOJ	GRIA4																				IGKC	DNHD1
						LOC96610	MARK2				PRR11				RHOQ	GRIK1-AS2																				IGLL3P	DNM1
						LPGAT1	MBNL1				PRR12				RHOU	GRIK4																				IGLV1-44	DNMBP
						LPP	MBP				PRRC2C				RIF1	GRIN1																				IGSF1	DOCK1
						LRFN4	MCM9				PSEN1				RIPK1	GRIN2C																				IGSF3	DOCK10
						LRP11	MDM1				PSMB2				RNASE1	GRK6																				IGSF8	DOCK5
						LRP4	MED13				PSMD4				RNF115	GRM4																				IKBKAP	DOK6
						LRP6	MED6				PTBP1				RNF130	GRTP1																				IL1RL1	DOK7
						LRRC1	MEI1				PTCD1				RNF145	GSG1																				IL21R	DPCR1
						LRRC16A	MESP1				PTCRA				ROR2	GTF2E1																				IL31RA	DPEP1
						LRRC19	METAP1D				PTEN				RPLP0	GTF2F1																				IL4	DPP8
						LRRC66	METTL10				PTGDR2				RPN2	GTF2IRD2																				IL6R	DPY19L1
						LRRN4CL	METTL21A				PTGER1				RPS6KA4	GTPBP1																				ILDR1	DPY30
						LRRTM2	METTL4				PTGER3				RRAGA	GTPBP10																				IMPAD1	DPYSL3
						LTBP1	MEX3A				PTGES2				RRAGD	GTPBP8																				INHBA	DR1
						LUZP1	MEX3D				PTH1R				RTN4	GUCY1A3																				INPP5F	DRAM1
						LYSMD1	MFAP5				PTMA				RUFY2	GUF1																				INPPL1	DRD2
						LZTFL1	MFNG				PTP4A2				RUFY3	GYLTL1B																				INSIG1	DRD3
						MAB21L2	MFSD4				PTPLA				RUNX1	GYPA																				INSL3	DRP2
						MAF	MGAT4C				PTPN2				RYBP	GYPB																				INSR	DSCR10
						MAFF	MGC12488				PTPRC				RYR1	GYPE																				INTS5	DSG1
						MAFK	MGC12916				PTPRCAP				S100A1	GZMM																				INTS9	DST
						MAGI1	MGC13053				PUM2				S100A10	H1FNT																				IPO7	DTNA
						MAL2	MGC23284				PUSL1				S100A13	H2AFB3																				IQCK	DTNBP1
						MALAT1	MGC42157				PYGO2				S100A4	HAB1																				IQSEC1	DTWD1
						MALL	MIB2				R3HDM2				S100Z	HACE1																				IQUB	DUSP16
						MAMDC4	MIIP				RAB11FIP1				SAA1	HADH																				IRAK1	DUSP6
						MAOA	MIOX				RAB2A				SAMD8	HAGHL																				IRAK2	DYDC1
						MAOB	MIR1204				RAB40C				SBDS	HAL																				IRF2BP2	DYNC1H1
						MAP2K5	MIS18A				RAB4B				SCARA5	HAUS2																				IRF5	DYNLRB1
						MAP3K13	MKI67IP				RAB6A				SCARB2	HAUS5																				IRGQ	DYRK3
						MAP4	MLL4				RANBP3				SCHIP1	HAUS6																				IRS4	DZIP3
						MAP7	MMP17				RAP1GAP				SCML1	HBZ																				ISCA1	EAF2
						2002-03-01	MMP25				RARA				SCN1B	HCG18																				ISCU	EARS2
						MARCKSL1	MOB1A				RASA3				SDHA	HCG4B																				ISOC2	EBF3
						MARVELD2	MPEG1				RASEF				SDHAP1	HCG9																				IST1	EBLN2
						MARVELD3	MPG				RAX2				SDHD	HCN1																				ISYNA1	ECE2
						MATN2	MPP1				RBAK				SEC31A	HDAC11																				ITFG3	ECHDC1
						MCU	MPV17				RBBP5				SEL1L	HDAC6																				ITGB5	ECT2
						MECOM	MPZL1				RBBP6				SEPP1	HDAC8																				ITPA	EDA
						MED8	MRC2				RBM15				2004-09-01	HDDC3																				ITPRIPL2	EDAR
						MEF2BNB	MREG				RBM25				SEPW1	HEPH																				IYD	EDDM3B
						MEG3	MRPL19				RBM33				SERINC3	HERC2																				JMJD6	EEPD1
						MEIS1	MRPL39				RBM39				SERPINE1	HERC5																				JRKL	EFCAB1
						MEP1A	MRPL50				RBM48				SERPINE2	HERC6																				KANK2	EFCAB6
						MEP1B	MRPS10				RBMS1				SERTAD4	HEXA-AS1																				KANSL1	EFEMP1
						METTL20	MS4A1				RBP5				SFRP2	HFE																				KARS	EFNA2
						MGAM	MS4A6A				RCN3				SFRP4	HHLA2																				KAZALD1	EFR3B
						MGC23270	MSTO1				RDH13				SFT2D1	HIGD2A																				KAZN	EGFEM1P
						MGST1	MTBP				RECK				SFXN3	HIRIP3																				KBTBD4	EGFR
						MICALL2	MTHFD1				RECQL				SGCB	HIST1H2AK																				KBTBD7	EGLN2
						MID1	MTHFD1L				REXO1				SGCD	HIVEP1																				KCNC4	EHBP1L1
						MIR143HG	MTHFSD				RGP1				SGCG	HIVEP2																				KCNH1	EHF
						MIR21	MTMR14				RHBG				SGMS2	HIVEP3																				KCNJ14	EID2
						MKLN1	MTMR2				RHOB				SH3BGR	HKR1																				KCNJ15	EIF2C1
						MLL3	MTMR9				RHOT2				SH3BGRL3	HLCS																				KCNK9	EIF3B
						MLLT4	MTPAP				RHOV				SH3GLB1	HM13																				KCNT1	EIF3K
						MLPH	MYF5				RHPN1				SH3PXD2A	HMBS																				KCTD11	EIF4A1
						MLXIP	MYOG				RIOK3				SH3RF1	HMCN2																				KCTD17	EIF4G3
						MME	MYPOP				RN45S				SHANK3	HMGA2																				KCTD9	EIF5
						MMP1	N4BP2L1				RNASEK				SHC1	HMGB1																				KDELR2	EIF5A
						MMP28	NACAP1				RNF126				SHCBP1	HN1L																				KDM4B	ELANE
						MMP3	NACC1				RNF207				SHE	HNF4A																				KDM4C	ELAVL2
						MOCOS	NADK				RNF213				SHOX2	HNRNPCL1																				KDM5B	ELAVL4
						MOCS1	NAGLU				ROM1				SIM1	HNRNPF																				KDM6B	ELF2
						MOGAT2	NAGPA				RPL13				SIPA1L2	HNRNPH1																				KEAP1	ELF3
						MORF4L2	NAIF1				RPL19				SLC11A2	HNRNPU																				KHDRBS1	ELK4
						MORN1	NAIP				RPL23				SLC16A6	HOMER2																				KIAA0226	ELOVL5
						MOV10L1	NAP1L1				RPL35A				SLC17A4	HOTTIP																				KIAA0368	ELP2
						MPC2	NASP				RPL6				SLC17A5	HOXA-AS2																				KIAA1244	EMC1
						MPDZ	NBPF8				RPL7				SLC18A1	HOXA10																				KIAA1279	EMCN
						MPP5	NCOA5				RPPH1				SLC18B1	HOXA13																				KIAA1377	EMILIN2
						MPZL1	NCR1				RPRD1B				SLC19A3	HOXB-AS3																				KIAA1524	EML2
						MPZL2	NDUFAF3				RPRD2				SLC23A3	HOXB1																				KIAA1586	EML4
						MRPS18B	NECAP2				RPS16				SLC35F5	HOXB4																				KIAA1841	EMP1
						MRPS25	NEU2				RPS19				SLC39A14	HOXB8																				KIAA2022	ENPEP
						MRVI1	NFAM1				RPS20				SLC44A1	HOXC5																				KIF23	ENSA
						MS4A7	NFATC1				RPS6				SLN	HPCAL4																				KIF3A	ENTHD1
						MS4A8B	NFATC2				RPS6KA2				SMAD5	HPGD																				KIRREL2	ENTPD2
						MSMO1	NFATC2IP				RRAD				SMARCA4	HPS4																				KLC3	EOMES
						MSRA	NFX1				RRP1				SMEK1	HRG																				KLF6	EP400
						MSRB3	NFYA				RRP1B				SMG7	HRH3																				KLF7	EP400NL
						MST1	NHEG1				RSBN1				SMPX	HS2ST1																				KLHDC5	EPB41L1
						MST1P9	NHLH1				RSBN1L				SMTNL2	HS3ST3B1																				KLHL17	EPB41L4A
						MST1R	NHLRC2				RTKN				SMURF1	HS3ST6																				KLHL23	EPHA3
						MT1E	NIP7				RTP3				SMYD1	HSD3B2																				KLHL25	EPHA6
						MT1F	NKAIN1				S100A7A				SNAPC5	HSF5																				KLHL3	EPHB1
						MT1G	NLGN3				S1PR5				SNORD114-3	HSPB7																				KLHL7	EPN2
						MT1H	NLN				SAP30L				SNORD50A	HTR1A																				KLHL9	EPPK1
						MT1M	NME1				SARDH				SNRNP35	HTR1B																				KLK10	EPS15L1
						MT1X	NME5				SBNO2				SNTB2	HTR3A																				KLK15	EPS8
						MT2A	NOL10				SCAF11				SOCS4	IBTK																				KLRD1	ERBB3
						MTMR11	NOTCH2				SCAND2				SOD2	ICA1																				KNG1	ERBB4
						MTTP	NOTCH3				SCARNA17				SOD3	ICAM4																				KRAS	ERCC5
						MTUS1	NOX4				SCARNA2				SOGA1	ICOSLG																				KRBA1	EREG
						MUC12	NPAS3				SCD5				SON	IDH1-AS1																				KREMEN1	ERG
						MUC13	NPFF				SCML2				SORBS1	IDS																				KRT37	ERGIC2
						MUC17	NPL				SCNN1A				SPAG9	IFI35																				KRT72	ERICH1
						MUC2	NRK				SCT				SPEG	IFIT5																				KRT76	ERLIN2
						MUC20	NSFL1C				SCYL1				SPRED2	IFNAR1																				KRT9	ERP44
						MUC3	NTHL1				SDS				SPTB	IFNAR2																				KXD1	ERVH-6
						MUC3A	NTRK3				SEMA3F				SRCAP	IFRD2																				L2HGDH	ERVMER34-1
						MUC3B	NUDT3				SEMA6B				SREBF2	IFT122																				L3MBTL1	ESM1
						MUC4	NUMBL				SEPT5-GP1BB				SRF	IFT80																				LAD1	ESR2
						MUT	NUP210				SEPW1				SRGAP2	IGF2BP1																				LAGE3	ESRP1
						MXD1	NUP93				SETD5				SRGAP2B	IGFL2																				LAMA3	ETV3
						MYADM	NXPE3				SF1				SRP54	IGH@																				LAMA4	ETV4
						MYH11	NXPH4				SFPQ				SRRT	IGHA1																				LAMP2	ETV5
						MYH14	OAS3				SFTPB				SSH1	IGHD																				LAP3	EVI5
						MYL9	OAZ2				SFTPC				SSR1	IGHG1																				LARP1	EWSR1
						MYLK	OBP2A				SGCA				SSU72	IGHM																				LARP6	EXD2
						MYO10	OBP2B				SGSM2				ST3GAL6	IGHMBP2																				LCE1E	EXOC3L4
						MYO15B	OGFR				SH2D3A				STAC3	IGHV3-48																				LCE3D	EXOC8
						MYO1A	OOEP				SH3GL3				STAT2	IGK@																				LCN8	EXOSC10
						MYO5B	OR12D2				SHB				STAT3	IGKC																				LCORL	EXPH5
						MYO6	OR13C4				SHC3				STAU2	IGLC1																				LEPREL4	F11
						MYO7B	OR1C1				SIRT5				STEAP4	IGLJ3																				LGALS8-AS1	F2
						NAALADL1	OR1G1				SLC11A1				STON2	IGLL3P																				LGR4	F5
						NABP2	OR3A3				SLC12A4				STX2	IGLL5																				LIG4	FADS2
						NACC2	OR5AK4P				SLC12A7				STXBP5	IGLV1-44																				LIMS1	FAHD1
						NAMPT	OR5H1				SLC16A8				STYXL1	IGSF11-AS1																				LIN37	FAIM
						NAT2	OR7C2				SLC17A9				SV2A	IGSF9B																				LIN7A	FAM104A
						NAV2	OSCAR				SLC22A18AS				SVIL	IHH																				LIN7C	FAM104B
						NBEAL1	OSTF1				SLC22A3				SYCP2	IL10																				LIN9	FAM110C
						NBL1	PAK2				SLC22A7				SYNC	IL12RB1																				LINC00152	FAM114A2
						NBLA00301	PAPD4				SLC25A16				SYNM	IL17RA																				LINC00202	FAM120A
						NBR1	PAQR3				SLC25A47				SYNPO2	IL17RE																				LINC00266-1	FAM120AOS
						NCAM1	PARG				SLC26A1				SYNPO2L	IL1R2																				LINC00441	FAM120B
						NCKAP1	PARP11				SLC28A1				SYPL1	IL20																				LINC00521	FAM124A
						NCOA7	PCBP1-AS1				SLC30A5				SYTL2	IL21																				LINC00527	FAM126A
						NDE1	PCED1B-AS1				SLC35B4				TACC1	IL25																				LINC00537	FAM131B
						NDFIP1	PCOLCE				SLC35E1				TACC2	IL28A																				LINC00540	FAM133B
						NDFIP2	PDCD1				SLC37A1				TAS2R16	IL2RB																				LINC00598	FAM138F
						NDUFAB1	PDCD11				SLC4A11				TBC1D9B	IL3																				LMAN1	FAM150B
						NDUFB2	PDCD1LG2				SLC6A8				TBX15	IL31RA																				LMF2	FAM153B
						NDUFB4	PDCL				SLFN5				TBXA2R	IMMP1L																				LMTK2	FAM162A
						NDUFS5	PDE12				SLURP1				TBXAS1	IMPG2																				LOC100127983	FAM184A
						NEAT1	PDE4A				SMAD6				TCAP	INE1																				LOC100128098	FAM186A
						NECAB3	PDE4DIP				SMARCA4				TCEA3	INHA																				LOC100128511	FAM189A1
						NEGR1	PDE6H				SMARCC1				TCP11L2	INHBA																				LOC100129603	FAM194A
						NEK3	PDLIM2				SMCR8				TEAD4	INO80C																				LOC100130417	FAM196A
						NEO1	PELI2				SMG1				TGFBR1	INO80D																				LOC100130744	FAM200B
						NET1	PEX5L				SMG7				THBS4	INPP5J																				LOC100130987	FAM201A
						NEURL1B	PFDN4				SMIM1				THY1	INPP5K																				LOC100131496	FAM205B
						NF1	PGD				SMYD1				TIAM2	INSL3																				LOC100144604	FAM208A
						NFASC	PGM2				SNCA				TIMM44	INSL5																				LOC100272228	FAM209B
						NFIA	PHF15				SNCAIP				TJP1	INSM1																				LOC100287482	FAM20B
						NFIB	PHF20				SNORA68				TMBIM6	INTS1																				LOC100287808	FAM212B
						NFIL3	PHLDB1				SNORA71B				TMED10	INTS5																				LOC100288181	FAM225A
						NFXL1	PHLDB3				SNORA74A				TMED4	INTS6																				LOC100288675	FAM227B
						NGEF	PHTF2				SNORD104				TMEM106A	IPO9																				LOC100289092	FAM22A
						NHSL1	PIAS3				SNRNP35				TMEM110	IQCF2																				LOC100289341	FAM3C
						NID1	PIAS4				SNW1				TMEM127	IQCF3																				LOC100291323	FAM46D
						NKX2-3	PIGL				SNX1				TMEM14C	IQCF4																				LOC100505573	FAM47A
						NLRP3	PIK3CA				SNX15				TMEM176A	IQCH																				LOC100505676	FAM48A
						NME7	PIK3CD				SNX29				TMEM182	IQGAP2																				LOC100505697	FAM49A
						NOL3	PIK3R2				SNX29P2				TMEM230	IRF4																				LOC100505738	FAM59B
						NPDC1	PION				SON				TMEM43	IRX2																				LOC100506047	FAM63B
						NPNT	PIP4K2B				SPANXA1				TMOD1	ISM1																				LOC100506113	FAM65C
						NPTN	PITPNM1				SPATA21				TMTC1	ISOC2																				LOC100506233	FAM66C
						NQO1	PITX1				SPDEF				TMX4	ISY1																				LOC100506258	FAM69A
						NR0B2	PIWIL1				SPDYE1				TNFRSF12A	ITGA1																				LOC100506268	FAM69B
						NR1H4	PKIA				SPDYE2				TNFRSF21	ITGA2B																				LOC100506405	FAM69C
						NR1I2	PKN1				SPEG				TNFSF13	ITGB1BP2																				LOC100506585	FAM75E1
						NR2F6	PKP1				SPG21				TNNC1	ITGB4																				LOC100506655	FAM76A
						NR5A2	PLA2G2D				SPG7				TNNC2	ITIH6																				LOC100506990	FAM82A1
						NRG1	PLA2G6				SPN				TNNI1	ITLN1																				LOC100507246	FAM84A
						NRXN3	PLA2G7				SPRN				TNNI2	ITPK1																				LOC100507291	FAM87A
						NSF	PLBD2				SPTBN4				TNNT1	IVD																				LOC100507468	FAM92A1
						NSUN3	PLCD1				SRRM2				TNNT2	JAK3																				LOC100507477	FAM98A
						NSUN6	PLCXD2				SRSF1				TNNT3	JARID2																				LOC100507480	FANCA
						NT5C2	PLEK				SRSF4				TNPO1	JMJD4																				LOC100652856	FANCC
						NT5E	PLEKHG5				SSBP4				TNRC18	JRK																				LOC145694	FANCM
						NTS	PLIN2				SSTR3				TNXA	KBTBD4																				LOC145783	FARP1
						NUDT12	PLXNA1				SSTR5				TOB1	KBTBD7																				LOC149373	FARSA
						NUDT16	PLXNC1				ST14				TOR1AIP1	KCNA3																				LOC220077	FAS
						OAT	PLXND1				ST20				TPM1	KCNC3																				LOC220906	FASLG
						OK/SW-CL.36	PML				ST3GAL1				TPM2	KCNE1																				LOC283033	FAT3
						OLFM4	PMS1				ST3GAL2				TPM3	KCNE2																				LOC283174	FBL
						OPTN	POLR2B				STARD10				TPT1-AS1	KCNIP3																				LOC283663	FBLN5
						OR4F3	POLR3B				STIP1				TRAF3IP2	KCNJ15																				LOC283788	FBXL21
						OS9	POM121L12				STK10				TRAM2	KCNJ9																				LOC284379	FBXL22
						OSBPL1A	POP5				STK19				TRAPPC11	KCNK3																				LOC285766	FBXO11
						OSBPL6	POU2F2				STMN1				TRAPPC9	KCNMB4																				LOC285847	FBXO15
						OSMR	POU3F1				STXBP2				TRDN	KCNQ1DN																				LOC286121	FBXO22
						OTC	POU6F1				STYX				TRIM2	KCNQ3																				LOC338579	FBXO3
						OVOL1	PPAN				SUGP2				TRIM42	KCNS2																				LOC374443	FBXO38
						P4HA1	PPARD				SULT1A1				TRIM56	KCNV2																				LOC375196	FBXO39
						P4HB	PPFIA3				SUMF2				TRIM63	KCTD16																				LOC387647	FBXO40
						PABPN1	PPHLN1				SUMO2				TRIM8	KCTD2																				LOC388387	FBXO7
						PANK1	PPM1K				SUZ12P1				TRIOBP	KDM2A																				LOC388692	FBXO9
						PAPOLA	PPM1N				SYDE1				TRIQK	KDM4D																				LOC388796	FBXW2
						PAPPA	PPP1R16B				TACO1				TRMT1L	KDM5A																				LOC388882	FBXW4P1
						PAQR7	PPP1R18				TAF15				TRPS1	KDM5D																				LOC388906	FBXW7
						PAQR8	PPP1R2P9				TARSL2				TSC22D3	KDM6B																				LOC389765	FCAMR
						PARD3	PPP2R5E				TAT				TSEN15	KHDC1L																				LOC389906	FCHSD1
						PARD6G	PPP3CC				TBCD				TSG101	KHK																				LOC400622	FCN2
						PARVB	PPP6R2				TBX1				TSHR	KIAA0141																				LOC400680	FCRLA
						PAWR	PPT1				TBX3				TSPAN13	KIAA0664L3																				LOC400879	FCRLB
						PBLD	PPT2				TBXA2R				TSPAN6	KIAA0907																				LOC440354	FEM1A
						PBX1	PRDM15				TCEB2				TSPAN7	KIAA1107																				LOC440356	FERMT1
						PCDH18	PRKACB				TCF3				TTBK2	KIAA1143																				LOC440792	FETUB
						PCDH7	PRKAG2				TCF7				TTC17	KIAA1257																				LOC441167	FEZ1
						PCGF2	PRKCG				TCTN2				TTC3	KIAA1656																				LOC441242	FEZ2
						PCK1	PRKCH				TEAD2				TTN	KIAA1751																				LOC441666	FGA
						PCK2	PRKCQ				TELO2				TTN-AS1	KIAA1958																				LOC550112	FGD1
						PCMT1	PRKY				TEX13A				TUBA1C	KIAA2013																				LOC643837	FGD2
						PCMTD1	PRMT2				TFRC				TUBB2A	KIAA2026																				LOC647070	FGF12
						PCSK5	PRMT6				TGIF1				TUBB3	KIF18B																				LOC647107	FGF4
						PDE3A	PRO1768				THAP4				TUFM	KIF25-AS1																				LOC647979	FGFR1OP2
						PDE4C	PROC				THBS2				TULP3	KIF2C																				LOC692247	FGFR2
						PDE5A	PRPF8				THRSP				TULP4	KIR2DS5																				LOC728099	FGG
						PDGFA	PRPS1L1				TIMP2				TWF1	KIR3DL1																				LOC728190	FGGY
						PDHA1	PRR12				TINAGL1				TXLNB	KIR3DL2																				LOC728805	FHL1
						PDIA3	PRRC2B				TIRAP				TXNIP	KIRREL2																				LOC729088	FHL5
						PDK4	PRRX1				TJP3				UBC	KLC3																				LOC730102	FIGN
						PDLIM5	PRRX2				TLK1				UBE2H	KLF6																				LOC92249	FILIP1L
						PDS5B	PSAP				TLX2				UBE2QL1	KLK10																				LOC96610	FIP1L1
						PDXDC1	PSD2				TM6SF2				UBE2Z	KLK4																				LONRF1	FIZ1
						PDXK	PSMC2				TMBIM4				UBR3	KLK5																				LOXL2	FKBP15
						PDZD3	PSPC1				TMED2				UBR7	KLRC3																				LRCH2	FKBP7
						PDZD8	PTAFR				TMEM132A				UBXN4	KLRD1																				LRP11	FKRP
						PDZK1	PTGDS				TMEM14C				UGGT1	KLRF1																				LRPAP1	FLII
						PDZRN3	PTK7				TMEM151B				UGP2	KNG1																				LRR1	FLJ11710
						PEAK1	PTPN11				TMEM161A				URI1	KRI1																				LRRC14	FLJ13744
						PEBP1	PTPN22				TMEM184A				USP13	KRT19P2																				LRRC20	FLJ13773
						PEPD	PTPRA				TMEM204				USP32	KRT222																				LRRC27	FLJ16734
						PEX11A	PTPRC				TMEM212				USP34	KRT37																				LRRC32	FLJ20444
						PEX14	PTPRE				TMEM222				USP53	KRT40																				LRRC42	FLJ22763
						PFKFB1	PTRH1				TMEM241				UTY	KRT6A																				LRRC49	FLJ25917
						PGAP1	PVR				TMEM37				VAV2	KRT73																				LRRC57	FLJ31104
						PGGT1B	PWWP2B				TMEM50B				VCAN	KRT83																				LRTOMT	FLJ32154
						PGM1	PXK				TMEM59L				VCPIP1	KRTAP1-3																				LSM2	FLJ32756
						PGM5	QRICH2				TMEM9				VKORC1L1	KRTAP10-12																				LTA4H	FLJ33065
						PGRMC1	QRSL1				TMF1				VPS35	KRTAP17-1																				LTBP4	FLJ33630
						PGRMC2	QTRTD1				TMIGD2				VPS72	KRTAP7-1																				LTN1	FLJ34208
						PHC2	R3HDM1				TMSB4X				VSTM4	KRTAP8-1																				LYG1	FLJ34521
						PHF3	RAB35				TNNT3				WASL	L2HGDH																				LYL1	FLJ35390
						PHLDA1	RAB42				TNPO1				WDR1	L3MBTL1																				LYPLA1	FLJ35776
						PHLDB2	RAB4B				TNRC18				WDTC1	LACE1																				LYRM1	FLJ37035
						PHOSPHO2	RAB7L1				TNXB				WHSC1L1	LAMA1																				LYRM2	FLJ37644
						PHPT1	RABEPK				TONSL				WIPF2	LAMA3																				LYRM7	FLJ38379
						PHYHIPL	RABGEF1				TOR3A				WIPI1	LAMC2																				LZTS1	FLJ39653
						PID1	RABIF				TOR4A				WNK1	LAMTOR2																				LZTS2	FLJ40606
						PIGR	RAC2				TP53TG5				WT1	LANCL3																				MACF1	FLJ41649
						PIK3R2	RAD51				TP73				XG	LARGE																				MAF	FLJ42875
						PIP5K1B	RAD54B				TP73-AS1				XIRP1	LAT																				MAGED1	FLJ43390
						PITPNM3	RANBP17				TPCN1				XIRP2	LCE1B																				MAGED2	FLJ44342
						PKLR	RANBP3				TPCN2				XRCC4	LCMT1																				MAGED4B	FLJ45513
						PKN2	RASAL3				TPMT				XRN2	LCN6																				MALSU1	FLJ45825
						PKP4	RASGRF1				TPP1				YIPF2	LCN8																				MAML1	FLJ45983
						PLA2G12B	RASGRP2				TPRN				YIPF6	LCP2																				MAP1A	FLJ46026
						PLA2G2A	RASSF2				TRA2A				YWHAB	LCT																				MAP2K5	FLT1
						PLAC8	RASSF4				TRAPPC9				YWHAH	LDB2																				MAP3K13	FLVCR1-AS1
						PLAT	RASSF5				TRIM14				ZAK	LELP1																				MAP4	FMN1
						PLAUR	RB1				TRIM38				ZBED3-AS1	LEMD1-AS1																				MAP7D3	FMN2
						PLCB1	RBCK1				TRIM4				ZBTB37	LGALS8																				MAP9	FMO2
						PLCB3	RBM12B				TRIM41				ZBTB38	LHFPL3																				MAPK6	FMO3
						PLCE1	RBM26-AS1				TRIM65				ZBTB43	LHFPL3-AS1																				MAPK8	FNTA
						PLCH1	RBM4				TRIOBP				ZCCHC24	LHX5																				MAPK8IP3	FNTB
						PLD1	RBM48				TRMT10B				ZDHHC2	LIG4																				MAPKAPK2	FOLH1
						PLEK2	RBM5				TRMT112				ZEB1	LILRA2																				MAPKAPK5-AS1	FOLR2
						PLEKHA5	RBMS1				TRMT61A				ZFAND5	LILRA6																				MAPKBP1	FOSL2
						PLEKHA6	RBMY2FP				TRO				ZFHX3	LIMD1																				MAPRE3	FOXD3
						PLEKHH1	RC3H2				TSC22D4				ZFP36	LIN37																				2002-03-01	FOXG1
						PLEKHS1	RCSD1				TSEN54				ZFX	LINC00028																				2002-03-01	FOXL1
						PLK1S1	RDH13				TSGA10IP				ZNF185	LINC00032																				MARCKS	FOXN2
						PLN	RFC5				TSPAN16				ZNF205	LINC00085																				MARK4	FOXP2
						PLOD2	RFXAP				TSPAN9				ZNF212	LINC00162																				MAST1	FOXQ1
						PLS1	RGS10				TSR1				ZNF365	LINC00176																				MATN4	FOXR2
						PLSCR1	RGS16				TTC17				ZNF385D	LINC00184																				MB21D1	FRAS1
						PLSCR4	RGS17				TTC18				ZNF394	LINC00210																				MBD1	FRMD3
						PNLIPRP2	RGS19				TTC38				ZNF423	LINC00254																				MBD2	FRMPD3
						POFUT2	RGS6				TTYH2				ZNF438	LINC00276																				MCAM	FRY
						POLR2E	RHAG				TUBB7P				ZNF462	LINC00307																				MCM10	FSCN2
						POM121L1P	RHBDD3				TUBGCP6				ZNF503	LINC00310																				MCM8	FSHB
						PON2	RHEBL1				TUT1				ZNF532	LINC00315																				MCMBP	FSIP1
						PON3	RHOA				TWF2				ZNF579	LINC00340																				MDGA1	FTSJ2
						PP7080	RHOXF1				TXN2				ZNF688	LINC00410																				MED13	FUCA1
						PPARGC1A	RIMKLB				U2AF2				ZRANB1	LINC00423																				MED14	FUS
						PPARGC1B	RIOK2				UACA				ZSCAN23	LINC00441																				MED16	FUT10
						PPIC	RIT1				UBE2E1				ZYG11B	LINC00445																				MED22	FUT3
						PPIP5K1	RNASE6				UBE2H					LINC00470																				MED25	FUT9
						PPP1CB	RNASEH2B				UBE3A					LINC00473																				MED26	FUZ
						PPP1R14D	RNASEH2C				UBL4A					LINC00551																				MED28	FXR2
						PPP1R16A	RND2				UBLCP1					LINC00559																				METTL10	FXYD4
						PPP1R1B	RNF130				UBQLN4					LINC00560																				METTL14	FXYD5
						PPP2R2D	RNF144A-AS1				UBXN2A					LINC00593																				METTL7A	FXYD6
						PRAP1	RNF144B				UCK1					LINC00598																				MEX3C	FYB
						PRDX2	RNF17				UFM1					LINC00599																				MFSD2A	FYCO1
						PRELID2	RNF26				UNC13D					LIPE																				MFSD7	FYN
						PREPL	RNFT2				UNC45A					LLGL1																				MGAT3	FZR1
						PRIMA1	ROBO4				UNC5B					LMAN2																				MGC2752	G3BP1
						PRKAA2	RPL10				USF2					LMF1																				MGC39372	GABARAP
						PRKAG2	RPL10L				USP22					LMNB1																				MGST3	GABBR1
						PRKCA	RPL13				USP28					LMO1																				MICAL2	GABPB1
						PRKG1	RPL13A				USP34					LMO3																				MICB	GABRA2
						PRLR	RPL37A				USP6					LNX2																				MID1	GABRB2
						PRO1804	RPL38				UTS2R					LOC100009676																				MIEN1	GABRD
						PRO2012	RPL7				VAMP2					LOC100126784																				MIER3	GABRG3
						PRODH	RPS15A				VAX2					LOC100128175																				MIIP	GABRP
						PROK2	RPS2				VEZT					LOC100128198																				MINA	GAD1
						PROM1	RPS27A				VPS13D					LOC100128239																				MIOX	GAD2
						PRPH	RPS29				VPS33A					LOC100128751																				MIP	GAGE1
						PRR15	RPS6KL1				VPS39					LOC100129195																				MIPEPP3	GAGE3
						PRR15L	RQCD1				VWA1					LOC100129858																				MIR10A	GALNT5
						PRR24	RRP12				WAS					LOC100129884																				MIR210HG	GALNT8
						PRR5	RRP7A				WASH2P					LOC100130219																				MIS18A	GALNTL4
						PRSS16	RRP8				WASH3P					LOC100130654																				MITF	GALNTL6
						PRSS2	RSBN1L				WDPCP					LOC100130700																				MKL1	GARNL3
						PRSS3	RUFY3				WDR31					LOC100131138																				MLF1	GAS5
						PRTFDC1	RUNX2				WDR90					LOC100131564																				MLL	GAS5-AS1
						PRUNE2	RXRB				WIZ					LOC100132116																				MLL3	GAS6
						PSAT1	S100A2				WNK2					LOC100132707																				MLLT10	GATAD2A
						PSEN1	S100B				WNT5B					LOC100132815																				MLX	GATM
						PSG3	S1PR1				WTAP					LOC100133089																				MMP11	GATS
						PTCH1	S1PR4				XAB2					LOC100133612																				MMP13	GBA
						PTGFRN	S1PR5				XAGE1D					LOC100134040																				MNAT1	GCDH
						PTGR1	SACS				XRCC2					LOC100134368																				MNDA	GCFC1-AS1
						PTGS2	SAE1				YLPM1					LOC100144597																				MOCS1	GCM2
						PTK6	SAP30L				YTHDC1					LOC100169752																				MON1B	GCNT4
						PTP4A1	SARDH				YWHAB					LOC100271722																				MORF4L1	GCNT7
						PTP4A2	SBSN				ZBTB17					LOC100287482																				MORF4L2	GDF9
						PTPN12	SCAF4				ZBTB7A					LOC100287598																				MOS	GEN1
						PTPN21	SCAI				ZC3H7B					LOC100289019																				MPP6	GGA2
						PTPRD	SCAPER				ZC3HAV1					LOC100289045																				MPV17L2	GGT6
						PTPRF	SCARA3				ZCCHC6					LOC100289473																				MPZL3	GHRHR
						PTPRG	SCEL				ZCRB1					LOC100310756																				MRI1	GID4
						PTPRM	SCPEP1				ZCWPW1					LOC100499221																				MRP63	GIGYF2
						PTPRN2	SCRN2				ZDHHC14					LOC100505478																				MRPL36	GIMAP7
						PVRL3	SCUBE3				ZEB2					LOC100505659																				MRPL4	GIMAP8
						PWRN1	SEC24B				ZER1					LOC100505738																				MRPL42	GIN1
						QSOX1	SELL				ZFP36L1					LOC100505841																				MRPL43	GIT2
						RAB17	SEMA4F				ZFP36L2					LOC100505853																				MRPL45	GJA10
						RAB18	SENP3				ZFP42					LOC100505862																				MRPL49	GJA3
						RAB1A	2003-09-01				ZFYVE20					LOC100505983																				MRPL50	GKN1
						RAB23	2006-09-01				ZGPAT					LOC100506025																				MRPL55	GKN2
						RAB24	SERGEF				ZKSCAN5					LOC100506029																				MRPS24	GLCCI1
						RAB25	SERPINB10				ZMIZ2					LOC100506059																				MRPS25	GLE1
						RAB2A	SERPINB13				ZMYND8					LOC100506165																				MRPS30	GLIPR1
						RAB34	SERPINB3				ZNF135					LOC100506175																				MRPS5	GLOD5
						RAB6A	SERPINF1				ZNF160					LOC100506195																				MRPS6	GLP1R
						RAI2	SESN3				ZNF252P					LOC100506368																				MSANTD4	GLRB
						RALA	SETD1A				ZNF253					LOC100506469																				MSL3	GLS
						RALBP1	SFRP2				ZNF277					LOC100506527																				MSMO1	GLS2
						RAP1GAP	SFRP4				ZNF286A					LOC100506652																				MSRA	GLYATL1
						RAPGEF2	SGTB				ZNF44					LOC100506684																				MSRB2	GMFB
						RAPGEF4-AS1	SHPRH				ZNF445					LOC100506699																				MST4	GNA11
						RAPGEFL1	SHROOM1				ZNF490					LOC100506730																				MTA3	GNAL
						RASEF	SIGLEC10				ZNF506					LOC100506733																				MTAP	GNAO1
						RAVER2	SIGLEC7				ZNF528					LOC100506844																				MTCP1NB	GNG12
						RB1CC1	SIGLEC8				ZNF552					LOC100506930																				MTDH	GNG2
						RBBP4	SIM2				ZNF554					LOC100506974																				MTFR1	GNPTG
						RBFOX2	SIRT2				ZNF587					LOC100507018																				MTHFD2L	GOLGA2P5
						RBKS	SIVA1				ZNF587B					LOC100507111																				MTHFR	GOLGA6A
						RBM24	SIX3-AS1				ZNF611					LOC100507194																				MTMR12	GOLGA6L1
						RBM47	SLAMF6				ZNF652					LOC100507203																				MTMR14	GOLGB1
						RBP2	SLAMF8				ZNF701					LOC100507300																				MTMR3	GON4L
						RBPMS	SLC12A1				ZNF721					LOC100507513																				MTMR4	GORASP2
						RCAN1	SLC12A9				ZNF747					LOC100507584																				MTPAP	GOSR2
						RDH10	SLC13A5				ZNF75A					LOC100507616																				MTRR	GOT1L1
						RDH11	SLC14A2				ZNF777					LOC100652856																				MTX1	GPA33
						RECK	SLC17A7				ZNF808					LOC100652925																				MVK	GPANK1
						REEP6	SLC19A1				ZNF816					LOC144486																				MXRA5	GPATCH1
						REG1A	SLC1A3				ZNF835					LOC144742																				MYB	GPBP1L1
						REG1B	SLC22A31				ZNF843					LOC145837																				MYBPC2	GPC4
						REG3A	SLC24A2				ZNF865					LOC145845																				MYCBP	GPER
						REG4	SLC27A1									LOC146513																				MYEF2	GPN1
						RETNLB	SLC29A3									LOC147727																				MYEOV2	GPR101
						RETSAT	SLC35G2									LOC148413																				MYLIP	GPR110
						REV3L	SLC38A6									LOC151009																				MYO1D	GPR133
						RFK	SLC39A3									LOC151484																				MYOZ3	GPR155
						RGMB	SLC39A8									LOC151657																				N4BP1	GPR156
						RGS2	SLC44A2									LOC151760																				N4BP2	GPR162
						RGS5	SLC45A4									LOC153910																				N6AMT1	GPR174
						RGS7	SLC48A1									LOC154092																				NAA10	GPR180
						RHOB	SLC4A5									LOC155060																				NAA15	GPR22
						RHOBTB1	SLC6A2									LOC200261																				NAA40	GPR37
						RHOC	SLC6A5									LOC201651																				NAALAD2	GPR50
						RHPN2	SLC9A7									LOC254559																				NADKD1	GPR75
						RIPK3	SLC9A9									LOC255512																				NAP1L4	GPR89B
						RNASE1	SLTM									LOC257358																				NAP1L5	GPR98
						RNASE4	SMG9									LOC283214																				NAPRT1	GPRC5D
						RNF103	SMOX									LOC283270																				NARG2	GPRIN2
						RNF11	SMPD1									LOC283352																				NBN	GPS2
						RNF128	SMUG1									LOC283624																				NCAPH2	GPX2
						RNF207	SNAPC2									LOC283683																				NCDN	GRAMD1B
						RNF217	SNHG12									LOC283731																				NCK1	GRAP
						RORC	SNHG8									LOC283887																				NCKAP5L	GREB1
						RPN2	SNX10									LOC284100																				NCKIPSD	GRHL1
						RPPH1	SNX13									LOC284440																				NCOA3	GRIA1
						RPS6KA2	SNX29P2									LOC284661																				NCOA6	GRIA3
						RRBP1	SOLH									LOC284930																				NDE1	GRIK3
						RRN3P3	SOS1									LOC284998																				NDFIP2	GRIP2
						RSG1	SOX1									LOC285501																				NDOR1	GRK4
						RSPH10B	SOX15									LOC285847																				NDUFAB1	GRM6
						RTN4	SP110									LOC286109																				NDUFAF5	GRM7
						RWDD1	SP4									LOC339260																				NDUFB10	GRM8
						S100A14	SPAM1									LOC339975																				NDUFB5	GRPR
						S100A6	SPARC									LOC340094																				NDUFB6	GRTP1
						SAMD5	SPATA1									LOC340184																				NDUFB7	GSDMB
						SAR1B	SPATA17									LOC374443																				NDUFB8	GSN
						SBDS	SPATS2									LOC377711																				NDUFS4	GSPT1
						SCG2	SPDYE2									LOC389023																				NDUFS6	GSTM4
						SCGN	SPIC									LOC389043																				NDUFS8	GSTM5
						SCIN	SPIN2A									LOC389332																				NECAB3	GSX2
						SCN7A	SPINK5									LOC389831																				NEO1	GTDC1
						SCNN1A	SPRNP1									LOC400620																				NFAM1	GTF2H5
						SCTR	SPRR1A									LOC400794																				NFATC2	GTF2IRD2B
						SDCBP2	SPRR1B									LOC400879																				NFATC2IP	GTPBP10
						SDF4	SPRR2B									LOC401312																				NFKB2	GTPBP4
						SDHAF1	SPRR3									LOC401463																				NFYA	GUCY1A2
						SEC16B	SPTBN4									LOC401497																				NHP2L1	GUSBP1
						SEC23A	SRCRB4D									LOC440900																				NIPBL	GUSBP11
						SEL1L	SRGAP2									LOC440905																				NKD2	GUSBP2
						SELENBP1	SRRM4									LOC440944																				NKIRAS1	GUSBP3
						SEMA4B	SRSF8									LOC550112																				NKPD1	GXYLT1
						SEMA6A	ST3GAL3									LOC643401																				NKX2-1	H2AFV
						SEMA6D	ST3GAL5									LOC644090																				NKX2-8	H2AFX
						SEPHS2	ST8SIA4									LOC645212																				NLE1	H2BFS
						SEPP1	STARD10									LOC645355																				NMD3	H3F3A
						SEPW1	STK10									LOC645431																				NMNAT1	HAAO
						SERF2	STK38									LOC646778																				NMT2	HAGH
						SERINC2	STK4									LOC654780																				NOC3L	HAPLN4
						SERPINA1	STPG2									LOC654841																				NOC4L	HAS3
						SERPINB1	STRA6									LOC727944																				NOL12	HBB
						SERPINB6	STRADA									LOC728099																				NOL3	HBS1L
						SFN	SULT1A3									LOC728353																				NOMO1	HCFC1
						SFPQ	SUSD2									LOC728543																				NONO	HCFC2
						SFRP1	SUV420H1									LOC728558																				NOTCH2	HCK
						SGCB	SUV420H2									LOC728606																				NOVA2	HDAC9
						SGCD	SYNDIG1L									LOC728978																				NPAS2	HEATR7B1
						SH3RF2	SYNPO									LOC731424																				NPFFR1	HECTD1
						SH3YL1	SYT12									LOC731779																				NPHP3	HECTD2
						SHB	SYT16									LOC80054																				NPM1	HECW1
						SHMT1	SZRD1									LOC91548																				NPM3	HEG1
						SHROOM1	TAB1									LOC96610																				NPY	HELLS
						SHROOM3	TACR1									LPHN3																				NQO2	HELQ
						SI	TAF1B									LPIN2																				NR0B1	HERC2
						SIAE	TAF9									LRCH4																				NR2C2AP	HERC2P7
						SIPA1L2	TAGAP									LRPAP1																				NR4A3	HERC4
						SKIL	TAOK2									LRPPRC																				NRBP2	HEXDC
						SLC10A2	TAS2R14									LRRC1																				NSDHL	HEXIM1
						SLC11A1	TAZ									LRRC16A																				NSFL1C	HEY2
						SLC12A2	TBC1D5									LRRC31																				NSMCE2	HFE2
						SLC13A2	TBC1D9B									LRRC34																				NSUN4	HHIP-AS1
						SLC15A1	TBCD									LRRC38																				NT5C3L	HIF3A
						SLC16A10	TBX19									LRRC63																				NTAN1	HILS1
						SLC16A3	TCF4									LRRD1																				NUCB2	HINT3
						SLC16A5	TCL6									LTBP3																				NUDCD3	HIP1R
						SLC17A4	TCP10L									LTBP4																				NUDT14	HIPK1
						SLC19A2	TCTN1									LUC7L3																				NUDT16	HIST1H2AI
						SLC22A17	TDP1									LY86-AS1																				NUMB	HIST1H2BD
						SLC22A23	TECPR1									LYAR																				NUP153	HIST1H2BG
						SLC22A5	TESPA1									LYPD8																				NUP155	HIST1H2BH
						SLC23A3	TET1									LYZL1																				NUP62CL	HIST1H2BL
						SLC25A13	TEX11									LZIC																				NUPL1	HIST1H2BM
						SLC25A37	TFAP4									LZTS1																				NUS1	HIST1H3A
						SLC26A2	TFEC									MAB21L1																				NXF2	HIST1H4I
						SLC26A3	TGIF2									MAGEA1																				NXF5	HIST1H4J
						SLC28A1	TGM3									MAGEA3																				NXPH2	HIST2H2AA3
						SLC2A13	THAP6									MAGEA6																				NYAP1	HIST3H2A
						SLC2A2	THEM4									MAGEB4																				Ndufaf4	HIVEP2
						SLC2A3	THOP1									MAGEC1																				OCIAD1	HK2
						SLC30A1	TIAM1									MAGEC2																				OCIAD2	HKDC1
						SLC30A10	TIFAB									MAGOH																				ODF2	HLCS
						SLC30A9	TIGIT									MAGOHB																				OFCC1	HMGA2
						SLC31A1	TIMM17B									MAK16																				OFD1	HMGCLL1
						SLC33A1	TIMM21									MAL																				OGFR	HMGN1
						SLC35A1	TIMM22									MAML1																				OGFRL1	HMGXB3
						SLC35A3	TIMP3									MAN2C1																				OGG1	HNMT
						SLC35D2	TINAG									MAOB																				OGT	HNRNPA3
						SLC35G1	TLE6									MAP2K5																				OPA3	HNRNPA3P1
						SLC37A4	TLR1									MAP3K11																				OPN5	HNRNPD
						SLC38A2	TLR4									MAP3K6																				OR13C4	HNRNPF
						SLC39A4	TMA16									MAP4K1																				OR1C1	HNRNPL
						SLC39A5	TMC6									MAP7D3																				OR1J2	HNRNPM
						SLC39A7	TMED8									MAPK11																				OR7E24	HNRNPR
						SLC39A9	TMEM110									MAPKAPK5-AS1																				ORAI2	HNRNPU
						SLC3A1	TMEM119									MAPKBP1																				OSBPL2	HNRNPUL1
						SLC44A1	TMEM129									MAPRE3																				OXER1	HNRPDL
						SLC44A4	TMEM132B									MAPT-AS1																				OXR1	HOMER2
						SLC46A1	TMEM132C									2005-03-01																				P2RY11	HOMEZ
						SLC4A4	TMEM144									2009-03-01																				P2RY6	HOOK1
						SLC5A1	TMEM151A									MARS2																				P4HA1	HOPX
						SLC5A9	TMEM163									MARVELD1																				PABPC1	HOXA13
						SLC6A19	TMEM19									MAT1A																				PABPC1L	HOXB-AS3
						SLC6A20	TMEM194B									MAT2B																				PABPC1L2A	HOXC5
						SLC6A4	TMEM206									MATN1																				PACRGL	HOXC9
						SLC6A8	TMEM218									MATN1-AS1																				PACSIN2	HOXD1
						SLC7A1	TMEM43									MAZ																				PAICS	HOXD13
						SLC7A11-AS1	TMEM86A									MBD5																				PAK1IP1	HPS3
						SLC7A8	TMPO-AS1									MBNL3																				PAK4	HR44
						SLC7A9	TMPRSS11B									MBP																				PAM16	HS1BP3
						SLC9A3R1	TMPRSS11D									MCAM																				PAOX	HSDL2
						SLITRK6	TMPRSS11E									MCCC2																				PAPOLA	HSP90AB1
						SLK	TMX3									MCM10																				PAPOLG	HSPB6
						SLMAP	TNFAIP2									MCM4																				PAQR3	HTR1D
						SLMO2	TNFRSF10A									MCMDC2																				PARP6	HTRA1
						SMAD4	TNFSF13									MCOLN3																				PARVB	HUS1
						SMAD6	TNFSF13B									MCPH1																				PARVG	HUWE1
						SMAD9	TNFSF8									MCTP2																				PAX6	HVCN1
						SMARCA1	TNKS2									MDFI																				PBX2	HYAL2
						SMARCA4	TNPO3									MDGA2																				PBX4	HYDIN
						SMIM2-AS1	TNRC6C									MDS2																				PCCB	ICA1L
						SMURF2	TNS3									MEAF6																				PCGF1	ICK
						SMYD1	TP63									MECP2																				PCGF5	IDE
						SNRK	TPD52L3									MED17																				PCM1	IDH2
						SOCS3	TRADD									MED18																				PCNXL3	IDNK
						SOD1	TRAF3									MED25																				PCSK9	IDS
						SOD2	TRAF3IP3									MED28																				PDCD6	IFNA1
						SORBS1	TRAF5									MED4																				PDCD6IP	IFNA17
						SORT1	TRAIP									MEI1																				PDDC1	IFNE
						SOWAHA	TRAPPC10									MEIS1																				PDE2A	IFNK
						SOX6	TRBC1									METRNL																				PDE4C	IFT27
						SOX9	TRERF1									METTL14																				PDE7A	IGFBP1
						SP1	TREX1									MFSD2A																				PDE8B	IGFBP7
						SPAG9	TRIM13									MFSD6L																				PDGFRB	IGFLR1
						SPATA18	TRIM62									MFSD9																				PDXK	IGHA1
						SPATA6	TRMT10A									MGAT4B																				PDZD11	IGHD
						SPATS2L	TRMT2A									MGC13053																				PDZK1IP1	IGHG1
						SPDEF	TRMT61A									MGC32805																				PDZK1P1	IGIP
						SPECC1	TRPM7									MGC3771																				PDZRN3	IGKC
						SPIN1	TRPV2									MIB1																				PECR	IGLV1-44
						SPINK1	TRRAP									MIB2																				PEG3	IGLV6-57
						SPINK4	TSC22D4									MICAL2																				PELI1	IGSF3
						SPINT1	TSEN54									MICB																				PER2	IGSF5
						SPINT2	TSHB									MIR18A																				PEX11A	IGSF9
						SPIRE2	TSHZ2									MIR196B																				PEX14	IKZF1
						SPON1	TSPAN10									MIR3685																				PEX16	IL11RA
						SPON2	TSPAN3									MIR4720																				PFDN4	IL12RB2
						SPRYD3	TSPAN32									MLLT4-AS1																				PFKFB4	IL13RA1
						SPTBN1	TTC26									MMAA																				PGAM5	IL16
						SPTLC2	TTC39A									MMAB																				PGAP2	IL17A
						SPTSSA	TTC9C									MMP12																				PGM2	IL17C
						SRC	TTL									MMP16																				PGM5-AS1	IL1A
						SREK1	TTLL9									MMP2																				PGRMC2	IL1RN
						SRI	TTN									MMP24																				PHAX	IL2
						SRRM2	TTN-AS1									MMP28																				PHF1	IL20RA
						SRRM2-AS1	TTTY6									MNX1																				PHF15	IL20RB
						SRSF4	TUBB1									MOGAT3																				PHF3	IL22RA1
						SRSF8	TXNL4A									MON2																				PHF7	IL23A
						SSC5D	TYRO3									MORC3																				PI15	IL27RA
						SSFA2	UBA6									MOSPD3																				PIGA	IL28RA
						SSR3	UBE2D4									MPO																				PIGQ	IL36B
						SST	UBE2E2									MPZL3																				PIGT	IL36G
						ST5	UBE2F									MRAP2																				PIGX	ILF2
						ST6GALNAC1	UBE2J2									MRGPRX4																				PIK3C2B	IMPACT
						ST7-OT4	UBLCP1									MRP63																				PIK3CB	IMPAD1
						STAB1	UBOX5									MRPL34																				PIK3R2	IMPG2
						STAP2	UBTF									MRPL4																				PIM2	INADL
						STC1	UCP2									MRPL50																				PIN1P1	ING3
						STEAP1	UHRF1BP1L									MRPS10																				PKD1	INMT
						STEAP2	ULK4									MRPS11																				PKIG	INO80D
						STK38	UNC93B1									MRPS12																				PKP1	INO80E
						STMN1	UPK2									MRPS22																				PLA2G10	INPP4A
						STMN2	UQCC									MRPS7																				PLA2G12A	INPP5B
						STON1	UQCR10									MS4A3																				PLA2G16	INSM1
						STON2	URB1									MSH3																				PLAA	INSM2
						STX3	USP15									MSH4																				PLAC1	INSR
						STYK1	USP16									MTA3																				PLAG1	INVS
						SUCLG1	USP24									MTAP																				PLD2	IPCEF1
						SULT1A1	USP51									MTCP1																				PLD6	IPO9
						SULT1A2	UST									MTDH																				PLEKHF2	IPP
						SULT1A3	UTP6									MTFP1																				PLK1	IQCA1
						SULT1B1	VASP									MTHFD2																				PLK1S1	IQGAP2
						SULT1E1	VAV2									MTHFD2L																				PLOD1	IQSEC2
						SULT2A1	VCAN									MTIF2																				PLXNA1	IRAK3
						SURF4	VCL									MTL5																				PLXNA3	IRF6
						SYNJ2BP	VCX2									MTMR8																				PMF1	IRF9
						SYNM	VGLL3									MTMR9LP																				PML	IRS1
						SYNPO	VPS11									MTO1																				PNPLA2	IRX2
						SYNPO2	VPS13B									MTUS2																				PNPLA3	ISG20L2
						SYT13	VPS8									MUC12																				PNPO	ISX
						TAC1	VSNL1									MUC17																				POC1A	ITGA4
						TACC2	VSTM2A									MUC2																				PODNL1	ITGA8
						TAGLN	VSX1									MVK																				POLI	ITGB2
						TANC1	WAS									MYB																				POLR1B	ITGB3
						TARDBP	WBP11									MYCBP																				POLR1C	ITGBL1
						TBC1D3F	WDR31									MYCN																				POLR1E	ITIH1
						TBX10	WDR37									MYCNOS																				POLR2B	ITIH2
						TBX3	WDR61									MYEF2																				POLR2E	ITIH6
						TCEA3	WDR93									MYL7																				POLR2K	ITM2B
						TCF21	WFDC5									MYL9																				POLR2M	ITPR2
						TCF7L2	WIPF1									MYLK																				POLR3E	ITPR3
						TEAD3	WIPF3									MYNN																				POMT1	ITPRIPL2
						TFF1	WNT9A									MYO1B																				PON1	ITSN1
						TFF3	XAGE1D									MYO7A																				POU5F1B	IWS1
						TFPI	XPNPEP3									MYOC																				POU6F2	IZUMO2
						TGFB1I1	XPO5									MYSM1																				PP7080	JAK1
						TGM2	XRRA1									MYT1																				PPA1	JAK2
						THBS1	YBEY									MZT1																				PPARA	JAM2
						THBS3	YIPF4									NAA15																				PPARGC1B	JAZF1
						THRA	YLPM1									NAA16																				PPM1A	JMJD4
						THRB	YME1L1									NAA60																				PPM1L	JUN
						THSD4	YTHDF3									NAALAD2																				PPME1	KALRN
						TINAG	ZAN									NACAP1																				PPP1CA	KAT2B
						TJP2	ZAP70									NADK																				PPP1R13L	KAT6A
						TJP3	ZBTB33									NAGLU																				PPP1R16B	KATNAL2
						TLCD2	ZBTB45									NAGS																				PPP1R1A	KBTBD10
						TLE3	ZC3H8									NANP																				PPP1R35	KBTBD11
						TLE4	ZCCHC11									NBEA																				PPP2R1B	KBTBD4
						TM4SF1	ZCCHC3									NBEAP1																				PPP2R2A	KCMF1
						TM4SF20	ZDHHC18									NCEH1																				PPP2R5D	KCNA1
						TM6SF2	ZDHHC22									NCOA3																				PPP3CC	KCNA2
						TM9SF3	ZDHHC4									NCOA6																				PPP4C	KCNA6
						TMBIM6	ZDHHC8									NCR1																				PPP6R1	KCNC1
						TMC4	ZFAND4									NDST2																				PPP6R2	KCNC3
						TMC5	ZFHX2									NDUFAF3																				PRDM2	KCNH6
						TMC7	ZFP90									NDUFS8																				PRDM6	KCNH8
						TMED9	ZFPM1									NEBL																				PRDX2	KCNIP2
						TMEM139	ZFYVE26									NEDD4L																				PRDX4	KCNJ1
						TMEM144	ZFYVE28									NEURL																				PRELP	KCNJ10
						TMEM158	ZIM3									NEURL3																				PREP	KCNJ13
						TMEM164	ZMIZ2									NEUROD2																				PRICKLE3	KCNK1
						TMEM18	ZMYM6									NFASC																				PRIM2	KCNK3
						TMEM183A	ZNF101									NFATC4																				PRKAA1	KCNMA1
						TMEM2	ZNF138									NHLRC3																				PRKACG	KCNN3
						TMEM200A	ZNF19									NIP7																				PRKAR1B	KCNQ1OT1
						TMEM219	ZNF248									NIPA2																				PRKAR2A	KCNRG
						TMEM30A	ZNF267									NIPAL3																				PRKCA	KCTD1
						TMEM30B	ZNF287									NKAPP1																				PRKCSH	KCTD13
						TMEM43	ZNF292									NKD2																				PRMT3	KCTD14
						TMEM45B	ZNF32									NKIRAS1																				PRNP	KCTD21
						TMEM53	ZNF335									NKTR																				PRPF6	KDM5D
						TMEM54	ZNF341									NLN																				PRPS2	KHDRBS3
						TMEM87B	ZNF346									NMD3																				PRR11	KHSRP
						TMEM92	ZNF354A									NME5																				PRRG3	KIAA0040
						TMPRSS2	ZNF382									NOA1																				PRSS3P2	KIAA0141
						TNC	ZNF384									NOBOX																				PSD2	KIAA0182
						TNFRSF11A	ZNF385C									NOC2L																				PSG9	KIAA0226
						TNIK	ZNF428									NOC3L																				PSMA1	KIAA0391
						TNK2	ZNF436									NOL6																				PSMA2	KIAA0430
						TNS1	ZNF468									NOP14																				PSMD10	KIAA0494
						TNXA	ZNF473									NOP14-AS1																				PSMD13	KIAA0586
						TOR1AIP2	ZNF480									NOP58																				PSMD9	KIAA0664
						TP53I3	ZNF503-AS2									NOP9																				PSMG1	KIAA0825
						TPD52	ZNF527									NOS3																				PTAR1	KIAA0922
						TPH1	ZNF550									NOX1																				PTBP1	KIAA1033
						TPK1	ZNF556									NOX3																				PTK6	KIAA1109
						TPM1	ZNF567									NOXA1																				PTOV1	KIAA1161
						TPM2	ZNF587									NPC1																				PTPLAD1	KIAA1217
						TPM4	ZNF589									NPM1																				PTPN14	KIAA1257
						TPPP	ZNF605									NPM2																				PTPN9	KIAA1383
						TPRN	ZNF638									NPRL3																				PTPRA	KIAA1468
						TPSAB1	ZNF646									NPY1R																				PTRH1	KIAA1549
						TPT1-AS1	ZNF668									NR1H2																				PTRH2	KIAA1704
						TRIB1	ZNF675									NR2E3																				PTS	KIDINS220
						TRIM15	ZNF689									NR6A1																				PUS7L	KIF13A
						TRIM2	ZNF710									NSAP11																				PWRN1	KIF18B
						TRIM29	ZNF749									NT5C1A																				PYGO1	KIF22
						TRIM31	ZNF771									NT5DC3																				QARS	KIF26B
						TRIM78P	ZNF780B									NT5DC4																				QDPR	KIR2DS4
						TRIQK	ZNF80									NTM																				QSER1	KITLG
						TRMU	ZNF805									NTS																				R3HCC1	KLF12
						TRPA1	ZNF83									NUAK1																				RAB10	KLF14
						TSC22D1	ZNF84									NUDCD1																				RAB11FIP3	KLF4
						TSC22D2	ZNF85									NUDT14																				RAB28	KLF6
						TSPAN1	ZNFX1-AS1									NUDT5																				RAB39B	KLHDC10
						TSPAN12	ZNRD1									NUFIP1																				RAB3A	KLHDC4
						TSPAN13	ZNRD1-AS1									NUP133																				RAB5A	KLHL28
						TSPAN18	ZSCAN30									NUP160																				RAB6A	KLHL29
						TSPAN3	ZXDA									NUP210																				RABIF	KLHL34
						TSPAN8										NUP214																				RABL6	KLHL36
						TST										NUP35																				RACGAP1	KLHL6
						TTC19										NUP50																				RAD18	KLHL7
						TTC22										NUP98																				RAD21-AS1	KLK12
						TTC39A										NUSAP1																				RAD23A	KLK4
						TUBAL3										NXPH1																				RAD23B	KLK7
						TUBB2A										NXPH2																				RAD54B	KLK9
						TUG1										NXPH3																				RAD9A	KLRC4
						TUSC2										NYAP1																				RALGPS1	KMO
						TXNDC5										NYX																				RAMP2	KNDC1
						UAP1										ODZ4																				RANBP6	KNTC1
						UBA5										OFCC1																				RANBP9	KPNA2
						UBE2H										OGFOD1																				RAP1A	KRBA2
						UBE2J1										OGFOD2																				RASD2	KRCC1
						UBE2K										OGT																				RASSF8	KRR1
						UBE2QL1										OIP5																				RBBP6	KRT222
						UBE2W										OLFM1																				RBM12B	KRT24
						UBQLN1										OLFML2A																				RBM15	KRT33B
						UBR1										OMA1																				RBM15B	KRT34
						UBTD2										ONECUT2																				RBM26	KRT40
						UBXN10										OPN1SW																				RBM39	KRT73
						UBXN7										OPN5																				RBM4	KRT74
						UCK1										OPTN																				RBM41	KRT83
						UEVLD										OR10D1P																				RBM5	KRTAP2-1
						UGDH										OR10J1																				RBMX2	KRTAP21-1
						UGGT1										OR1E1																				RBMXL2	KRTAP3-3
						UGT1A10										OR1J2																				RC3H2	KRTAP4-12
						UGT1A8										OR2L2																				RCHY1	KRTAP4-7
						UGT2A3										OR2M4																				RDBP	KRTAP4-9
						UGT2B15										OR7A10																				RDH11	KRTAP8-1
						UGT2B17										OR7E12P																				RDH13	KRTAP9-2
						UGT3A1										OR9A1P																				RDX	KRTCAP3
						UNC5CL										ORAI2																				RECK	KYNU
						UQCRH										OSBPL11																				RECQL	L3MBTL4
						USH1C										OSTM1																				RECQL5	LACRT
						USP14										OTOF																				REG4	LACTB
						VDAC1										OTX1																				REL	LAIR2
						VDR										OTX2-AS1																				REPS2	LAMA2
						VEGFA										OXNAD1																				REXO2	LAMA3
						VIL1										P2RY10																				RFFL	LAPTM5
						VIP										PACSIN1																				RGAG1	LARP1B
						VIPR1										PAEP																				RGL3	LARP7
						VPS13A										PAFAH2																				RGMB	LATS1
						VSIG10										PAH																				RGS10	LBH
						VWA1										PAK2																				RGS8	LBX2-AS1
						VWA5A										PAK4																				RHBDL3	LCA5L
						WARS										PAK6																				RHEB	LCAT
						WASF2										PAPLN																				RHOG	LCK
						WBP1L										PAPPA																				RHOJ	LCN12
						WDR27										PAPPA2																				RHOT1	LCORL
						WFDC1										PARD3																				RHPN1	LDB1
						WFS1										PARP10																				RICTOR	LDHAL6A
						WLS										PARP3																				RIN3	LDLRAD3
						WNT5A										PARPBP																				RIPK2	LEAP2
						WWC1										PAX8																				RLIM	LEF1
						XBP1										PBOV1																				RNASEH2C	LENG8
						XDH										PCDH9																				RNF11	LEPR
						XK										PCDHA9																				RNF111	LEPRE1
						XPNPEP1										PCDHAC2																				RNF114	LEPROT
						XPNPEP2										PCDHGC4																				RNF123	LGI4
						YAP1										PCNX																				RNF126	LGR6
						YES1										PCYT1B																				RNF144A-AS1	LHB
						YIF1B										PDCD10																				RNF151	LHFP
						YWHAE										PDCD11																				RNF169	LILRA5
						YWHAZ										PDCD4																				RNF17	LILRB3
						ZAK										PDCL2																				RNF20	LIMA1
						ZBTB7A										PDDC1																				RNF212	LIMCH1
						ZC3H12B										PDE10A																				RNF41	LIMK1
						ZCCHC14										PDE11A																				RNF44	LINC00032
						ZCCHC6										PDE4C																				RNF5	LINC00092
						ZDHHC11										PDLIM4																				RNF6	LINC00102
						ZDHHC5										PECR																				RNGTT	LINC00208
						ZDHHC9										PELI2																				ROBO2	LINC00216
						ZFAND2B										PER1																				ROBO3	LINC00240
						ZFAND6										PET117																				ROR1	LINC00271
						ZFP36										PEX14																				RORB	LINC00277
						ZFP36L2										PEX5L-AS2																				RP9	LINC00301
						ZG16										PFKL																				RPE	LINC00310
						ZG16B										PGGT1B																				RPL15	LINC00319
						ZKSCAN1										PGLYRP4																				RPL21	LINC00342
						ZMYND8										PGM5-AS1																				RPL23AP32	LINC00424
						ZNF132										PHF16																				RPL27A	LINC00467
						ZNF205										PHF17																				RPLP2	LINC00474
						ZNF233										PHF20L1																				RPN2	LINC00476
						ZNF24										PHF8																				RPP25L	LINC00520
						ZNF248										PHKB																				RPP30	LINC00556
						ZNF41										PIDD																				RPP40	LINC00559
						ZNF503										PIEZO2																				RPRML	LINC00564
						ZNF703										PIGR																				RPS10	LINC00593
						ZNF768										PIGT																				RPS27	LINC00606
						ZNF771										PIH1D2																				RPS3A	LINC00623
						ZNF827										PIK3C3																				RPS4X	LINGO2
						ZRANB2										PIK3R4																				RPS6KL1	LIPJ
																PIP5K1B																				RPUSD3	LMO3
																PIWIL2																				RRAS2	LMOD3
																PKD1L2																				RREB1	LMX1A
																PKN3																				RRM1	LOC100128071
																PKP4																				RSBN1L	LOC100128281
																PLA1A																				RSF1	LOC100128750
																PLA2G12A																				RSG1	LOC100129029
																PLA2G4A																				RSL1D1	LOC100129104
																PLAC8																				RUFY2	LOC100129461
																PLCE1																				RUSC2	LOC100129476
																PLCXD2																				RWDD1	LOC100129502
																PLD1																				RXRA	LOC100129516
																PLD4																				SALL1	LOC100129617
																PLEKHA2																				SAMD9	LOC100129794
																PLEKHA8																				SAP30	LOC100129858
																PLEKHF1																				SAR1A	LOC100129884
																PLEKHG2																				SAR1B	LOC100130051
																PLEKHG5																				SAT1	LOC100130111
																PLEKHH2																				SATB1	LOC100130175
																PLEKHH3																				SBNO1	LOC100130232
																PLEKHJ1																				SCAF11	LOC100130275
																PLIN2																				SCAND2	LOC100130642
																PLK4																				SCARB1	LOC100130691
																PMM1																				SCD	LOC100130950
																PMPCA																				SCFD2	LOC100131508
																PNMA3																				SCN1A	LOC100131564
																PNMA6A																				SCN1B	LOC100131691
																PNPLA1																				SCRIB	LOC100132005
																PNPLA5																				SEC24A	LOC100132356
																PNPT1																				SEC24C	LOC100134822
																POLD3																				SEC61B	LOC100287221
																POLDIP3																				SEL1L3	LOC100287704
																POLE4																				SELE	LOC100288432
																POLR1B																				SELK	LOC100288798
																POLR1C																				SELO	LOC100422737
																POLR1E																				SEMA3B	LOC100499466
																POLR2F																				SEMA4F	LOC100505547
																POLR2G																				SEPHS2	LOC100505576
																POLR2K																				2011-09-01	LOC100505624
																POLR2M																				2008-09-01	LOC100505659
																POLR3G																				2009-09-01	LOC100505718
																POP4																				SERGEF	LOC100505746
																PORCN																				SERINC3	LOC100505812
																POTEG																				SERINC5	LOC100505862
																POU2F2																				SERP1	LOC100505912
																POU3F1																				SERPINA5	LOC100505915
																POU4F3																				SERPINB9	LOC100505920
																POU5F1B																				SERPING1	LOC100505933
																PP7080																				SESN3	LOC100505985
																PPAT																				SETD8	LOC100506122
																PPFIA2																				SETX	LOC100506127
																PPHLN1																				SEZ6L	LOC100506154
																PPIE																				SF3A2	LOC100506206
																PPIEL																				SFN	LOC100506207
																PPM1E																				SFT2D3	LOC100506288
																PPM1F																				SFTPB	LOC100506342
																PPP1R12C																				SFXN1	LOC100506388
																PPP1R1C																				SH3BP4	LOC100506413
																PPP1R32																				SH3GL1	LOC100506446
																PPP1R3E																				SH3GL1P1	LOC100506497
																PPP1R7																				SH3GL3	LOC100506609
																PPP2R2C																				SH3GLB2	LOC100506725
																PPP2R5B																				SHANK2	LOC100506795
																PPP3R2																				SHANK3	LOC100506813
																PPP6C																				SHB	LOC100506834
																PRADC1																				SHC2	LOC100506874
																PRAMEF1																				SHKBP1	LOC100506882
																PRCD																				SHQ1	LOC100506990
																PRCP																				SIK2	LOC100506994
																PRDM15																				SIN3A	LOC100506999
																PRDM2																				SIRPA	LOC100507032
																PRDM5																				SIRT1	LOC100507053
																PRDM9																				SIRT5	LOC100507140
																PRELID2																				SIRT7	LOC100507203
																PRF1																				SKIV2L	LOC100507244
																PRG3																				SKP2	LOC100507267
																PRH1																				SLC10A3	LOC100507300
																PRICKLE4																				SLC11A1	LOC100507389
																PRIM2																				SLC13A4	LOC100507419
																PRKAA1																				SLC15A1	LOC100507477
																PRKD1																				SLC19A1	LOC100507498
																PRKXP1																				SLC22A3	LOC100507520
																PRM2																				SLC22A31	LOC100507557
																PRM3																				SLC23A2	LOC100507605
																PRMT6																				SLC24A2	LOC100507630
																PROSER1																				SLC25A16	LOC100507632
																PROX1-AS1																				SLC25A34	LOC100507634
																PRPF19																				SLC25A38	LOC100507637
																PRPF38B																				SLC25A46	LOC100507654
																PRPF4B																				SLC29A2	LOC100508631
																PRPS2																				SLC2A1	LOC143188
																PRR4																				SLC2A3	LOC149773
																PRR5																				SLC30A7	LOC149837
																PRR5L																				SLC35A2	LOC150568
																PRR9																				SLC36A4	LOC152274
																PRSS33																				SLC37A1	LOC152586
																PRSS36																				SLC38A2	LOC157562
																PRSS58																				SLC4A11	LOC157860
																PRTN3																				SLC5A2	LOC158402
																PSAT1																				SLC5A3	LOC158863
																PSG2																				SLC5A7	LOC253039
																PSMA2																				SLC6A6	LOC254128
																PSMA4																				SLC7A11-AS1	LOC255654
																PSMG3																				SLC7A7	LOC256021
																PTCH1																				SLC9A1	LOC283075
																PTEN																				SLCO5A1	LOC283516
																PTGER1																				SLFN5	LOC283585
																PTPLA																				SLIT1	LOC283693
																PTPN1																				SLMO2	LOC283731
																PTPN2																				SLX4	LOC283745
																PTPN3																				SMAD6	LOC283788
																PTPRJ																				SMARCA4	LOC284276
																PTPRT																				SMARCC1	LOC284294
																PTPRU																				SMC5	LOC284395
																PTPRZ1																				SMG1	LOC284513
																PTRHD1																				SMG9	LOC284788
																PURG																				SMPD3	LOC285147
																PUS1																				SMU1	LOC285178
																PUSL1																				SNAPC1	LOC285389
																PWRN1																				SNAPC3	LOC285401
																PYGO1																				SNRNP48	LOC285441
																QKI																				SNW1	LOC285500
																QRSL1																				SNX3	LOC285740
																RAB26																				SOBP	LOC285847
																RAB27B																				SOD1	LOC286190
																RAB2A																				SOX1	LOC286370
																RAB30																				SOX11	LOC338579
																RAB38																				SOX2-OT	LOC338651
																RAB3C																				SOX3	LOC339290
																RAB3IP																				SOX4	LOC339316
																RAB40C																				SPAG16	LOC339535
																RAB43																				SPAG9	LOC339760
																RAB7B																				SPATA2	LOC339788
																RABGGTB																				SPATA21	LOC339807
																RABL3																				SPATA24	LOC340239
																RABL6																				SPATA25	LOC388210
																RAD18																				SPECC1L	LOC388692
																RAD51AP1																				SPIRE1	LOC388948
																RAD51B																				SPPL2B	LOC389023
																RAE1																				SPPL2C	LOC389831
																RAG2																				SPRY4-IT1	LOC389834
																RALGPS1																				SPSB1	LOC389906
																RAP1A																				SPTLC1	LOC399753
																RAP1GDS1																				SPTY2D1	LOC400940
																RASEF																				SQLE	LOC401320
																RASGRP2																				SRC	LOC401497
																RASGRP4																				SREBF1	LOC414300
																RBM26																				SRGAP2	LOC415056
																RBM27																				SRPK1	LOC439938
																RBM33																				SRPK2	LOC439949
																RBM48																				SRPRB	LOC440570
																RBM5																				SRSF9	LOC440896
																RBMY2FP																				SSBP2	LOC441086
																RBP1																				SSR1	LOC441461
																RCE1																				SSTR3	LOC497256
																RCOR2																				SSX1	LOC541471
																RDH13																				SSX2	LOC541472
																RDH5																				SSX3	LOC541473
																RDM1																				SSX4	LOC554206
																RECQL5																				ST13	LOC57399
																REG1B																				ST18	LOC619207
																REG3A																				ST3GAL6	LOC642426
																REPS1																				ST6GAL1	LOC642776
																REPS2																				ST6GALNAC4	LOC643355
																RERE																				ST6GALNAC5	LOC643529
																RERG																				STAMBP	LOC643733
																RETNLB																				STAP2	LOC643792
																REXO4																				STARD10	LOC643837
																RFC3																				STARD4	LOC644090
																RFC5																				STAU1	LOC644135
																RFT1																				STC1	LOC645188
																RFX3																				STEAP3	LOC645261
																RGS14																				STH	LOC646168
																RGS16																				STIP1	LOC646214
																RGS22																				STK10	LOC646482
																RGS8																				STK33	LOC647323
																RGS9BP																				STK4	LOC692247
																RHBDD1																				STK40	LOC728190
																RHBDL3																				STMN3	LOC728431
																RHOB																				STRBP	LOC728543
																RHOH																				STX4	LOC728769
																RHPN2																				STXBP3	LOC729083
																RIBC1																				STYX	LOC729121
																RIMS2																				SUGP1	LOC729173
																RIOK1																				SUGT1	LOC84989
																RIT2																				SULF1	LOC93444
																RLTPR																				SUN5	LONP2
																RNASE7																				SUPV3L1	LOXHD1
																RNASEH2B																				SVIP	LPAR6
																RNASEH2C																				SWAP70	LPCAT3
																RNASEL																				SYAP1	LPCAT4
																RNF126																				SYN1	LPHN1
																RNF138																				SYS1	LPIN3
																RNF144B																				TACO1	LPP
																RNF157																				TACR2	LPP-AS2
																RNF2																				TACSTD2	LPPR2
																RNF220																				TAF10	LRCH1
																RNF31																				TAF13	LRCH3
																RNF41																				TAF1B	LRCH4
																ROPN1																				TAF1C	LRP10
																ROPN1L																				TAF9B	LRP2BP
																RORA																				TAL1	LRP4
																RORC																				TAMM41	LRPAP1
																RP9P																				TANC1	LRRC37A5P
																RPIA																				TAPBPL	LRRC4
																RPL13A																				TASP1	LRRC43
																RPL17																				TBC1D24	LRRC8B
																RPL23AP32																				TBCC	LRRFIP1
																RPL27A																				TBCD	LRRK1
																RPL31																				TBCE	LRRK2
																RPL37																				TCEB1	LRRTM4
																RPL37A																				TCF12	LSAMP
																RPRML																				TCF3	LSAMP-AS1
																RPS10																				TCL1B	LSAMP-AS4
																RPS21																				TCTN2	LSM11
																RPS6KB1																				TDRD12	LSM4
																RPUSD1																				TEAD4	LTBP4
																RREB1																				TEKT5	LTBR
																RSC1A1																				TEN1	LUC7L2
																RSG1																				TERF1	LUC7L3
																RSPH3																				TEX19	LURAP1
																RSPO3																				TFAP2C	LYNX1
																RTEL1																				TFEB	LYPD3
																RTN2																				TFG	LYZL1
																RTN4IP1																				TFRC	LZTFL1
																RTP3																				TGFB2	LZTS2
																RUNX1																				TGFBR1	MAB21L3
																RUNX3																				TGM7	MACC1
																RXRB																				TGS1	MACROD2-AS1
																S100A2																				TH1L	MADD
																SACS																				THAP2	MAEL
																SACS-AS1																				THAP6	MAF
																SALL3																				THG1L	MAGEB4
																SAMD14																				THOC2	MAGEC1
																SAMD9																				THOC6	MAGI1
																SAMM50																				THUMPD3	MAGI2-AS3
																SAMSN1																				THYN1	MAGOHB
																SAP30L																				TICRR	MALAT1
																SARM1																				TIGD1	MALT1
																SATB2																				TIGD7	MAN1A2
																SBNO1																				TIMM10	MAN2A2
																SCAPER																				TIMM23	MAP1B
																SCARF2																				TIMM8A	MAP2
																SCD5																				TIMM9	MAP2K2
																SCLT1																				TKT	MAP2K6
																SCLY																				TLE6	MAP3K2
																SCMH1																				TLK2	MAP3K3
																SCN11A																				TLN2	MAP3K4
																SCN2B																				TLR8	MAPK1
																SCN3A																				TMA7	MAPK1IP1L
																SCNN1G																				TMC7	MAPK9
																SDF4																				TMCC3	MAPKAPK2
																SDHAF1																				TMCO5B	MAPKAPK3
																SDK1																				TMED7	MAPRE2
																SEC16B																				TMEM128	MAPT
																SEC23B																				TMEM14C	2008-03-01
																SEC24B-AS1																				TMEM235	MASP1
																SELRC1																				TMEM241	MATR3
																SEMA7A																				TMEM251	MBD4
																SERBP1																				TMEM33	MBNL1
																SERF2																				TMEM38A	MBNL3
																SERPINB10																				TMEM42	MBP
																SET																				TMEM5	MCAM
																SETBP1																				TMEM50B	MCAT
																SETD8																				TMEM51	MCC
																SETD9																				TMEM56	MCF2
																SF3A2																				TMEM65	MCF2L
																SF3B5																				TMEM67	MCL1
																SFN																				TMEM68	MCM6
																SFTA3																				TMEM72	MCM7
																SFTPB																				TMEM80	MCTP1
																SFXN1																				TMEM97	MCTP2
																SGK494																				TMF1	MDFIC
																SGOL2																				TMLHE-AS1	MDM2
																SGSM2																				TMOD3	MDM4
																SH2B1																				TMTC3	ME1
																SH2D1A																				TMX1	MECOM
																SH2D1B																				TNFRSF10A	MED14
																SH2D3C																				TNFRSF10C	MED16
																SH3RF3-AS1																				TNFRSF13C	MED18
																SHANK2																				TNFRSF17	MED23
																SHB																				TNFRSF18	MED26
																SHBG																				TNFRSF25	MED31
																SHH																				TNPO1	MED7
																SHISA3																				TNRC6B	MED8
																SHISA9																				TOMM70A	MEG3
																SIDT1																				TOX4	MEMO1
																SIGLEC6																				TP53AIP1	MESDC2
																SIGLEC8																				TP63	METAP1D
																SIK3																				TPCN1	METTL16
																SIRPB1																				TPCN2	METTL20
																SIRT6																				TPM4	METTL21C
																SIVA1																				TPP1	METTL3
																SKA3																				TPSAB1	METTL6
																SKIV2L2																				TPT1-AS1	MFN1
																SLAIN1																				TPX2	MFSD4
																SLC11A2																				TRA2A	MFSD6
																SLC12A5																				TRABD	MGAM
																SLC12A9																				TRAK2	MGAT4C
																SLC13A2																				TRIB1	MGC16142
																SLC13A3																				TRIB3	MGC16275
																SLC15A1																				TRIM24	MGC21881
																SLC17A7																				TRIM26	MGC42157
																SLC19A1																				TRIM35	MGEA5
																SLC1A2																				TRIM44	MGP
																SLC22A11																				TRIM5	MIA2
																SLC22A16																				TRIM54	MIB1
																SLC22A25																				TRIO	MICB
																SLC22A31																				TRMT1	MID1
																SLC22A9																				TRMT2A	MIF4GD
																SLC25A11																				TRPC4	MINK1
																SLC25A19																				TRPC6	MIOS
																SLC25A2																				TRPM7	MIR100HG
																SLC25A24																				TRPV4	MIR137HG
																SLC25A32																				TSHZ2	MIR195
																SLC25A37																				TSKU	MIS18BP1
																SLC25A42																				TSPAN5	MIXL1
																SLC26A3																				TSPAN9	MKI67
																SLC26A4																				TSPYL1	MKKS
																SLC26A7																				TSPYL4	MKL2
																SLC28A1																				TSSC4	MKLN1
																SLC29A2																				TTC16	MKRN1
																SLC2A13																				TTC22	MLANA
																SLC2A9																				TTC28	MLL2
																SLC30A10																				TTC39B	MLL3
																SLC30A4																				TTC8	MLL5
																SLC31A1																				TTC9C	MLLT10
																SLC34A1																				TUBGCP5	MLLT10P1
																SLC38A4																				TUFM	MLLT4
																SLC41A2																				TUFT1	MLXIP
																SLC43A1																				TULP3	MMP11
																SLC44A5																				TULP4	MMP14
																SLC50A1																				TXLNG	MMP16
																SLC5A12																				TXN	MMP19
																SLC5A5																				TYSND1	MMP27
																SLC5A7																				UACA	MMP28
																SLC6A13																				UBA3	MOB3B
																SLC7A1																				UBA6	MOB3C
																SLC7A11																				UBAP1	MOBP
																SLC9A7																				UBAP2	MOG
																SLCO2B1																				UBE2A	MORC2
																SLMO2																				UBE2B	MORN5
																SMARCAD1																				UBE2D2	MOXD1
																SMARCC1																				UBE2R2	MPEG1
																SMCHD1																				UBE2U	MPHOSPH9
																SMCP																				UBE2Z	MPO
																SMOC1																				UBFD1	MPZL2
																SMPD3																				UBL4A	MRP63
																SMR3A																				UBP1	MRPL27
																SMTN																				UBQLN4	MRPL35
																SMU1																				UCHL3	MRPS10
																SNAP47																				UCK1	MRPS5
																SNAPC5																				UCMA	MRS2
																SNCA																				UCN2	MS4A6A
																SNCAIP																				UEVLD	MSH2
																SNCG																				UFD1L	MSH5
																SNIP1																				UFL1	MSI2
																SNORA73A																				UFM1	MSS51
																SNORA78																				UGGT2	MST1
																SNORD61																				UGP2	MST1P9
																SNRK-AS1																				ULBP3	MSX2
																SNRNP48																				UNC50	MT1G
																SNRPA1																				UNC5A	MT1P2
																SNRPC																				UPF1	MTBP
																SNRPD1																				UQCR11	MTF2
																SNRPN																				UQCRB	MTHFD2L
																SNTB1																				USP11	MTHFS
																SNTN																				USP12	MTHFSD
																SNUPN																				USP22	MTIF3
																SNX6																				USP25	MTL5
																SOCS1																				USP28	MTM1
																SOCS2-AS1																				USP3	MTMR2
																SOCS4																				USP30	MTMR7
																SORBS3																				USP31	MTUS1
																SORCS1																				USP34	MUC1
																SOSTDC1																				USP4	MUC12
																SOWAHA																				USP47	MUC15
																SOX1																				USP6	MUC2
																SOX11																				USP7	MUC20
																SOX12																				USP9X	MUC4
																SOX13																				UTP14A	MVK
																SOX3																				UTP14C	MX2
																SOX6																				UTP23	MYADML2
																SP110																				VANGL1	MYBBP1A
																SP140L																				VAPA	MYBL1
																SP3																				VASH1	MYCBP2
																SP4																				VASN	MYCNOS
																SPACA4																				VAX2	MYF5
																SPAM1																				VCP	MYH11
																SPANXA1																				VDAC2	MYH6
																SPARC																				VDAC3	MYL12A
																SPATA13																				VMA21	MYL5
																SPATA21																				VN1R5	MYLK
																SPATA6																				VPS13A	MYLK3
																SPDEF																				VWA1	MYNN
																SPEF2																				WAC	MYO1B
																SPEM1																				WAPAL	MYO3A
																SPIB																				WDPCP	MYO5A
																SPIN3																				WDR3	MYO5B
																SPINK1																				WDR4	MYOM1
																SPO11																				WDR46	MYOM3
																SPRY3																				WDR5B	MYOZ2
																SPRYD3																				WDR61	MYT1L
																SPTA1																				WDR66	N4BP1
																SPTBN4																				WDR72	N4BP2L1
																SRCIN1																				WDR78	N4BP2L2
																SRD5A3																				WEE1	NAA15
																SRFBP1																				WFDC10A	NAA30
																SRPK2																				WFDC13	NAAA
																SRRD																				WIPI1	NAB1
																SRSF10																				WIPI2	NACA
																SRSF11																				WIZ	NADK
																SS18																				WNK1	NADSYN1
																SSB																				WRAP53	NAIP
																SSSCA1																				WRNIP1	NAPEPLD
																SSU72																				WTIP	NASP
																SSX2IP																				WWP2	NAT8B
																ST6GAL2																				XAF1	NAV1
																STAG1																				XBP1	NAV2
																STAMBPL1																				XIAP	NAV2-AS4
																STARD7																				XIST	NAV3
																STAT6																				XKR8	NBAS
																STK10																				XPA	NBEA
																STK11																				XPO1	NBN
																STK32A																				XPO5	NBPF1
																STK4																				XRCC4	NBPF10
																STOML1																				XYLB	NBR1
																STRA6																				YARS2	NCAM1
																STT3A																				YEATS2	NCAPH2
																STX7																				YIPF2	NCOR1
																STXBP4																				YIPF5	NCOR2
																STXBP5-AS1																				YME1L1	NCR1
																STXBP5L																				ZAK	NDEL1
																SUGP1																				ZBTB17	NDRG2
																SUGT1																				ZBTB26	NDST3
																SULT1A3																				ZBTB3	NDST4
																SUMO2																				ZBTB5	NDUFA10
																SVEP1																				ZBTB7C	NDUFS4
																SWT1																				ZBTB8B	NDUFV3
																SYCP1																				ZC2HC1A	NEBL
																SYCP3																				ZC3H14	NEFL
																SYK																				ZC3H3	NEGR1
																SYN2																				ZC3H7A	NEK1
																SYNGAP1																				ZC3H7B	NEK11
																SYNRG																				ZC3HAV1	NEK9
																SYT14																				ZCCHC10	NELL1
																SYT6																				ZCRB1	NEMF
																SYT7																				ZDHHC24	NES
																SYTL5																				ZDHHC9	NETO1
																SZT2																				ZEB1	NEU2
																TACO1																				ZFAND1	NEURL
																TAF11																				ZFHX3	NEURL4
																TAF1C																				ZFP1	NF1
																TAF1D																				ZFP36L1	NF2
[truncated: 1,309 more rows]
[truncated: 49 more columns]
